# Supplementary material for: A Drosophila protein-interaction map centered on cell-cycle regulators
Source: Genome Biol. 2004 Nov 26;5(12):R96. doi: 10.1186/gb-2004-5-12-r96 (PMC545799; doi:10.1186/gb-2004-5-12-r96)
Supplement: Additional data file 2 — Supplementary Table 1: BD 'baits' used in the LexA screens [file gb-2004-5-12-r96-s2.xls]

## Sheet: BD Genes Table.txt
Stanyon et al., Supplementary Table 1. BDs gene list
BD Strain Information				Interactions
Record	Flybase ID	Gene Name	Strain Count	LexA Total	LexA Two Phase	LexA Lib	Gal4 BD	2Ph/IST Intersect
1	FBgn0004832	Xpac	1	10	10		1	0
2	FBgn0032244	RfC3	2				3	0
3	FBgn0004106	cdc2	2	15	11	10	2	6
4	FBgn0003302	rux	2	39	36	3	1	0
5	FBgn0000258	CkIIalpha	1	8	8			0
6	FBgn0011700	Rad51	1	1	1		2	0
7	FBgn0024371	E2f2	2	39	32	11	23	4
8	FBgn0038167	CG9374	1					0
9	FBgn0039858	CG11525	5	41	38	6	29	3
10	FBgn0027587	BcDNA:GH04978	1	2	2			0
11	FBgn0029798	CG4078	2	3	3			0
12	FBgn0004889	tws	2	4	2	2		0
13	FBgn0000480	Doa	4	35	34	2		1
14	FBgn0003124	polo	1	1	1			0
15	FBgn0011737	wee	1	1	1		2	0
16	FBgn0032956	CG1512	2	29	29			0
17	FBgn0038736	CG4583	1	3	1	2	1	0
18	FBgn0026176	skpB	1	38	37	2	3	1
19	FBgn0025637	skpA	3	38	36	2	11	0
20	FBgn0032813	CG10262	1	7	7		1	0
21	FBgn0023180	Orc6	1	8	8			0
23	FBgn0005655	mus209	1	7	7		1	0
24	FBgn0011648	Mad	1	30	27	4	4	1
25	FBgn0005640	Eip63E	1	5	4	2		1
26	FBgn0010235	Klc	1	31	19	12	13	0
27	FBgn0000405	CycB	1	2	2			0
28	FBgn0010379	Akt1	2	37	35	3	3	1
29	FBgn0017577	Mcm5	1	7	6	1		0
30	FBgn0037554	CG7602	1	3	3		5	0
32	FBgn0026371	SAK	1	54	50	5		1
33	FBgn0020245	ttv	1	2	1	1		0
34	FBgn0033260	CG8711	1					0
35	FBgn0015509	lin19	2					0
36	FBgn0036313	CG10967	1	16	16			0
37	FBgn0015765	Mpk2	1	2	1	1		0
38	FBgn0004107	cdc2c	3	40	33	12		5
39	FBgn0037613	CG9790	2	18	18	4	3	4
40	FBgn0029522	CG13373	1	30	26	4		0
41	FBgn0026175	skpC	1	6	4	2	7	0
42	FBgn0037345	CG2948	1	40	35	5	4	0
43	FBgn0034558	CG9236	1	1		1		0
45	FBgn0026417	Hus1-like	1					0
46	FBgn0022936	CycH	2	25	25	1		1
47	FBgn0003204	ras	1	2		2	2	0
48	FBgn0011276	HLH3B	1	5	5		3	0
49	FBgn0025832	EG:EG0003.3	1					0
50	FBgn0011573	Cdc37	1	23	21	2	2	0
51	FBgn0031730	CG7236	1	9	9		2	0
52	FBgn0051826	Ku80	1				2	0
53	FBgn0015618	Cdk8	1					0
54	FBgn0036257	CG6811	1	34	34		1	0
55	FBgn0002777	mnb	2	49	49		3	0
56	FBgn0000996	CG8171	1	1		1	1	0
57	FBgn0035640	CG17498	2	42	39	3	1	0
58	FBgn0016131	Cdk4/6	2	66	56	12	2	2
59	FBgn0030668	CG8128	1	84	83	1		0
60	FBgn0015929	dpa	1					0
61	FBgn0025702	CG9085	1				32	0
62	FBgn0004406	tam	1					0
63	FBgn0026379	Pten	4					0
64	FBgn0035918	CG5971	1					0
65	FBgn0040298	Myt1	1					0
66	FBgn0026174	skpD	1					0
67	FBgn0015553	tos	1				32	0
68	FBgn0001980	gft	2	11	11			0
69	FBgn0002901	mus304	1				35	0
70	FBgn0024846	p38b	1				7	0
71	FBgn0010316	dap	1	40	40	1		1
72	FBgn0004597	CycC	2	1		1	8	0
73	FBgn0030871	CG8142	1					0
74	FBgn0027894	BcDNA:LD06837	1					0
75	FBgn0024956	Mat1	1	9	9			0
76	FBgn0033675	CG8889	1	1		1		0
77	FBgn0032923	CG9248	2	15	15		1	0
78	FBgn0010314	Cks	1				1	0
79	FBgn0031074	CG11942	1					0
80	FBgn0003114	plu	1	34	31	5		2
81	FBgn0032906	CG9273	1	27	23	5	1	1
82	FBgn0031997	CG8455	1	29	29			0
83	FBgn0000826	EG:8D8.5	1	21	21			0
84	FBgn0013762	Cdk5	1	36	35	4	2	3
85	FBgn0015834	Trip1	1	1	1			0
86	FBgn0000404	CycA	2	22	22			0
87	FBgn0010317	CycJ	1	29	29		2	0
88	FBgn0030119	CG2309	1	1	1			0
89	FBgn0011817	nmo	1					0
90	FBgn0010315	CycD	1	17	17			0
91	FBgn0031952	CG7134	1	18	18			0
92	FBgn0025743	mbt	1	5	5		8	0
93	FBgn0005683	pie	1	30	20	11		1
94	FBgn0010382	CycE	2				8	0
95	FBgn0010173	RpA-70	1	2		2		0
96	FBgn0026063	KP78b	1	19	19			0
97	FBgn0038534	CG7643	1	41	34	8		1
98	FBgn0011774	mus309	2	4	3	1		0
99	FBgn0013951	Mer	1				15	0
100	FBgn0033324	CG14744	1	13	13			0
101	FBgn0042224	CG18799	1					0
102	FBgn0035938	CG5735	1	11	11		2	0
103	FBgn0035375	CG2103	1					0
104	FBgn0024943	PIP82	1					0
105	FBgn0033354	CG13745	1	9	6	3		0
106	FBgn0037516	CG11286	1	23	23		1	0
107	FBgn0032670	CG5783	1	12	11	1	2	0
108	FBgn0042106	CG18754	1	11	11			0
109	FBgn0032783	CG10237	1				1	0
110	FBgn0030694	CG15602	1					0
111	FBgn0038788	CG5085	1	23	23		2	0
112	FBgn0039044	p53	1	18	13	6		1
113	FBgn0002673	twe	1					0
114	FBgn0011425	BcDNA:GM13640	1	8	8			0
115	FBgn0034863	CG12227	1				6	0
116	FBgn0038902	CG6800	1	12	12			0
117	FBgn0015617	Cdk7	1	1	1		4	0
118	FBgn0025674	CG15218	2	26	21	5	31	0
119	FBgn0029783	CG3187	1	3	3		27	0
120	FBgn0003884	alphaTub84B	1					0
121	FBgn0039469	CG14254	1				3	0
122	FBgn0010602	lwr	1	5	1	4	3	0
123	FBgn0035325	CG13806	1					0
124	FBgn0030400	CG11138	1	2	2			0
125	FBgn0019949	Cdk9	1				1	0
126	FBgn0029118	Sucb	1	13	13			0
127	FBgn0023181	Orc4	1	12	12			0
128	FBgn0019686	lok	1	6	6			0
129	FBgn0015271	Orc5	1	2	1	1		0
130	FBgn0011598	grp	2	22	22		4	0
131	FBgn0037491	CG1227	1					0
132	FBgn0003892	ptc	1	24	22	2		0
133	FBgn0004367	mei-41	1					0
134	FBgn0034904	CG15800	1	13	13			0
135	FBgn0005596	yemalpha	3				2	0
136	FBgn0040290	RecQ4	2	28	24	4		0
137	FBgn0003731	Egfr	1					0
138	FBgn0013435	cdc2rk	1					0
139	FBgn0015269	Nf1	2					0
140	FBgn0036097	CG8000	1					0
141	FBgn0014001	Pak	1	28	28			0
142	FBgn0026143	CDC45L	1	1		1		0
143	FBgn0011766	E2f	1					0
144	FBgn0011763	Dp	1	2		2	2	0
145	FBgn0040394	EG:67A9.2	1					0
146	FBgn0026198	nbs	1	3		3		0
147	FBgn0015624	nej	1	35	35			0
148	FBgn0043472	CG8961	1					0
149	FBgn0034975	enok	1	12		12		0
150	FBgn0003317	sax	1	1		1		0
151	FBgn0000229	bsk	1	7		7	20	0
152	FBgn0011300	babo	1	1		1	2	0
153	FBgn0026193	par-1	1	10
154	FBgn0032953	CG15190	1	2
155	FBgn0038618	CG7683	1	14
		Total	192	1819	1623	211	403	41
		Count	152	106	90	55	60	20
		Average		17.1604	18.0333	3.83636	6.71667
		StDev		16.111	15.293	3.39806	9.30298
Table shows the 154 ORFs successfully cloned, sequence verified, and used as LexA-fused BD baits in the screens.
Strain Count - indicates the number of independent yeast strains expressing this ORF and used in the screeens
LexA Total - the total number of unquie interactions detected in the LexA screens
LexA Two Phase and LexA Lib - the number of unique interactions detected in either the LexA two-phase screens or library screens (IST).
Gal4 BD - Number of interactions detected in the Gal4-based screens (Giot et al., Dec 2003, Science 302, 1727-1736) using these proteins as BDs.
2Ph/Lib Intersect - number of common uniqe interactions detected in both the LexA two-phase and the LexA library screens

## Sheet: Genes targeted for cloning
239 genes selected for use as BD "bait" proteins based on their known role in cell cycle, DNA replcation/repair, and apoptosis, or seqeunce similarity to one of these proteins
152 of these were successfully clone, sequence-verified, and used as BD baits in the screens (see BD Genes Table)
CT Number	Gene Name	CG Number	Full Name or other info	Function	GadFly link	Flybase Link	Additional Notes
CT19604	BcDNA:LD06837	CG6258	DNA replication factor, DNA clamp loader	adenosinetriphosphatase	FBan0006258	FBgn0027894
CT9161	CG12176	CG12176		DNA repair protein	FBan0012176	FBgn0030506
CT32491	Ku80	CG13241		DNA repair protein	FBan0013241	FBgn0041627
CT13860	Mcm3	CG4206	Minichromosome maintenance 3	pre-replicative complex formation and maintenance	FBan0004206	FBgn0024332
CT15975	Mcm7	CG4978	Minichromosome maintenance 7	pre-replicative complex formation and maintenance	FBan0004978	FBgn0020633
CT13380	Abl	CG4032	Abl oncogene	protein tyrosine kinase	FBan0004032	FBgn0000017
CT14568	wee	CG4488		S/T/Y Protein kinase	FBan0004488	FBgn0011737
CT1293	p130CAS	CG1212		signal transduction	FBan0001212	FBgn0035101
CT27676	CG9790	CG9790	Cks-like	"Protein kinase"	FBan0009790	FBgn0037613
CT28467	ttv	CG10117	tout-velu	acetylglucosaminyltransferase-multiple exostosis homolog	FBan0010117	FBgn0020245	?tumor suppress
CT33843	Mer	CG14228	Merlin (Nf2 homolog)	actin binding	FBan0014228	FBgn0013951
CT26692	debcl	CG12397	death executioner Bcl-2 homologue	apoptosis activator	FBan0012397	FBgn0029131
CT24465	Buffy	CG8238		apoptosis inhibitor	FBan0008238	FBgn0040491
CT22653	mus304	CG7347	mutagen-sensitive 304	ATP dependent DNA helicase	FBan0007347	FBgn0002901
CT16761	mus309	CG5247	mutagen-sensitive 309	ATP dependent DNA helicase	FBan0005247	FBgn0002906
CT3529	Apc	CG1451	APC-like	beta-catenin binding, structural protein of cytoskeleton	FBan0001451	FBgn0015589	frizzled-2 receptor signaling pathway
CT21941	CadN	CG7100	Cadherin N(E-cadherin homologue)	cell adhesion	FBan0007100	FBgn0015609
CT18228	chif	CG5813	chiffon	cell cycle regulator	FBan0005813	FBgn0000307
CT1735	Cdc37	CG12019	Cdc37	cell cycle regulator	FBan0012019	FBgn0011573
CT20975	nbs	CG6754	Nijmegen Breakage Syndrom homolog	cell growth and maintenance	FBan0006754	FBgn0026198
CT40006	gft	CG11861	guftagu	cullin	FBan0011861	FBgn0001980
CT35206	gft	CG11861	guftagu	cullin	FBan0011861	FBgn0001980
CT31435	CG11261	CG11261	nuclear ubiquitin ligase complex	cullin	FBan0011261	FBgn0036332
CT5724	lin19	CG1877	lin-19-like	cullin	FBan0001877	FBgn0015509
CT41034	lin19	CG1877	lin-19-like	cullin	FBan0001877	FBgn0015509
CT3821	CG1512	CG1512	nuclear ubiquitin ligase complex	cullin	FBan0001512	FBgn0032956
CT3252	CG1401	CG1401	vasopressin activated calcium mobilizing receptor	cullin	FBan0001401	FBgn0039632
CT9583	CG8711	CG8711		cullin	FBan0008711	FBgn0033260
CT35376	CG11525	CG11525	G2/M specific cyclin	cyclin G1	FBan0011525	FBgn0039858
CT36405	CG11525	CG11525	G2/M specific cyclin	cyclin G1	FBan0011525	FBgn0039858
CT36413	CG11525	CG11525	G2/M specific cyclin	cyclin G1	FBan0011525	FBgn0039858
CT36409	CG11525	CG11525	G2/M specific cyclin	cyclin G1	FBan0011525	FBgn0039858
CT5316	dap	CG1772	dacapo	cyclin-dependent protein kinase inhibitor	FBan䀰001772	FBgn0010316
CT35746	CG15610	CG15610		DNA binding	FBan0015610	FBgn0034170
CT18753	CG5971	CG5971		DNA clamp loader	FBan0005971	FBgn0035918
CT17562	DNAprim	CG5553		DNA primase	FBan0005553	FBgn0011425
CT36319	Mlh1	CG11482		DNA repair protein	FBan0011482	FBgn0011659	mismatch repair
CT21953	Pms2	CG8169	Pms2-HNPCC	DNA repair protein	FBan0008169	FBgn0011660
CT11513	spel1	CG4215	spellchecker1	DNA repair protein	FBan0004215	FBgn0015546	mismatch repair
CT13944	mei-41	CG4252	meiotic 41	DNA repair protein	FBan0004252	FBgn0004367
CT16317	tor	CG5092	target of rapamycin	DNA repair protein	FBan0005092	FBgn0032466
CT20331	CG6535	CG6535		DNA repair protein	FBan0006535	FBgn0038308
CT22075	DNApol-eta	CG7143		DNA repair protein	FBan0007143	FBgn0037141
CT23191	DNApol-iota	CG7602		DNA repair protein	FBan0007602	FBgn0037554
CT9555	REV1	CG12189		DNA repair protein	FBan0012189	FBgn0035150
CT29886	BcDNA:GM10765	CG10670		DNA repair protein	FBan0010670	FBgn0027914	base excision repair
CT29158	tos	CG10387	tosca	DNA repair protein	FBan0010387	FBgn0015553
CT25048	EG:EG0003.3	CG8648		DNA repair protein	FBan0008648	FBgn0025832
CT31837	EG:33C11.2	CG11403		DNA repair protein	FBan0011403	FBgn0026876
CT13546	CG4078	CG4078		DNA repair protein	FBan0004078	FBgn0029798
CT38191	CG17227	CG17227		DNA repair protein	FBan0017227	FBgn0038035
CT17704	CG5602	CG5602		DNA repair protein	FBan0005602	FBgn0034922
CT6389	Rad51	CG7948	Rad51-like	DNA repair protein	FBan0007948	FBgn0011700
CT11179	spn-B	CG3325	spindle B	DNA repair protein	FBan0003325	FBgn0003480	DNA recombination/repair
CT22997	RecQ4	CG7487		DNA repair protein	FBan0007487	FBgn0040290
CT30521	CG10898	CG10898		DNA repair protein	FBan0010898	FBgn0037911
CT24296	CG8128	CG8128		DNA repair protein	FBan0008128	FBgn0030668
CT8431	Hus1-like	CG2525		DNA repair protein	FBan0002525	FBgn0026417
CT19848	Xpac	CG6358	Xeroderma pigmentosum group A-like	DNA repair protein-XPA homolog	FBan0006358	FBgn0004832	nucleotide-excision repair
CT24084	hay	CG8019	haywire	DNA repair protein-XPB homolog	FBan0008019	FBgn0001179
CT26722	Xpd	CG9433	Xerodema pigmentosum D	DNA repair protein-XPD homolog	FBan0009433	FBgn0015844	helicase, general RNA polymerase II transcription factor
CT12377	mei-9	CG3697	meiotic 9	DNA repair protein-XPF homolog	FBan0003697	FBgn0002707
CT30499	mus201	CG10890	mutagen-sensitive 201	DNA repair protein-XPG homolog	FBan0010890	FBgn0002887	nucleotide excision repair protein
CT21945	dup	CG8171	double parked	DNA replication factor	FBan0008171	FBgn0000996
CT13534	lat	CG4088	latheo	DNA replication factor	FBan0004088	FBgn0005654	DNA replication initiation
CT4298	dpa	CG1616	disc proliferation abnormal	DNA replication factor	FBan0001616	FBgn0015929	pre-replicative complex formation and maintenance
CT12303	CDC45L	CG3658		DNA replication factor	FBan0003658	FBgn0026143
CT23580	mei-W68	CG7753	meiotic W68	DNA topoisomerase/DNA topoisomerase	FBan0007753	FBgn0002716
CT25822	tam	CG8987	DIDN'T GET IT!!!	DNA-directed DNA polymerase	FBan0008987	FBgn0004406
CT24336	CG8142	CG8142		enzyme	FBan0008142	FBgn0030871
CT17070	Pi3K59F	CG5373	Phosphotidylinositol 3 kinase 59F	enzyme	FBan0005373	FBgn0015277	phosphorylation
CT26936	CG9518	CG9518	?	enzyme	FBan0009518	FBgn0030590
CT5280	CG9248	CG9248		enzyme	FBan0009248	FBgn0032923
CT5278	CG9248	CG9248		enzyme	FBan0009248	FBgn0032923
CT26936	CG9518	CG9518	?	enzyme	FBan0009518	FBgn0030590
CT26386	CG9236	CG9236		enzyme inhibitor	FBan0009236	FBgn0034558
CT21011	DNApol-epsilon	CG6768	SAME	epsilon DNA polymerase/DNA replication factor	FBan0006768	FBgn0020756
CT23239	Mat1	CG7614		general RNA polymerase II transcription factor/transcription factor	FBan0007614	FBgn0024956
CT21426	blm	CG6920	bloom	helicase	FBan0006920	FBgn0015800
CT17238	Klc	CG5433	Kinesin light chain	motor protein	FBan0005433	FBgn0010235	microtubule-based movement
CT37506	EG:67A9.2	CG16903	cyclin C group	non-specific RNA polymerase II transcription factor	FBan0016903	FBgn0040394
CT12729	l(2)10444(Nup214)	CG3820		Nuclear pore (transporter)	FBan0003820	FBgn0010660
CT26256	mus209	CG9193	mutagen-sensitive 209	PCNA domains	FBan0009193	FBgn0005655
CT40892	Pten	CG5671	similar to GAK	Phosphatase	FBan0005671	FBgn0026379
CT17882	Pten	CG5671	similar to GAK	Phosphatase	FBan0005671	FBgn0026379
CT40894	Pten	CG5671	similar to GAK	Phosphatase	FBan0005671	FBgn0026379
CT13406	Mcm6	CG4039	Minichromosome maintenance 6	pre-replicative complex formation and maintenance	FBan0004039	FBgn0025815
CT23073	Mcm2	CG7538	Minichromosome maintenance 2	pre-replicative complex formation and maintenance	FBan0007538	FBgn0014861
CT13552	Mcm5	CG4082	Minichromosome maintenance 5	pre-replicative complex formation and maintenance	FBan0004082	FBgn0017577
CT1665	auxillin	CG1107	similar to GAK	Protein kinase	FBan0001107	FBgn0037218
CT40880	auxillin	CG1107	similar to GAK	Protein kinase	FBan0001107	FBgn0037218
CT29762	Nak	CG10637	Numb-associated kinase	Protein kinase	FBan0010637	FBgn0015772
CT22193	SAK	CG7186	similar to GAK	Protein kinase	FBan0007186	FBgn0026371
CT30511	lok	CG10895	loki	protein kinase	FBan0010895	FBgn0019686
CT28483	EG:BACR7C10.2	CG10260		protein kinase	FBan0010260	FBgn0040335
CT18162	CG5790	CG5790		protein kinase	FBan0005790	FBgn0032677
CT19500	tws	CG6235	twins	protein phosphatase type 2A regulator	FBan0006235	FBgn0004889	involved in mitotic anaphase
CT36963	tws	CG6235	twins	protein phosphatase type 2A regulator	FBan0006235	FBgn0004889
CT40892	Pten	CG5671		protein phosphatase/non-membrane spanning protein tyrosine phosphatase/protein tyrosine/serine phosphatase	FBan0005671	FBgn0026379
CT28361	Egfr	CG10079	Epidermal growth factor receptor	protein tyrosine kinase/protein kinase	FBan0010079	FBgn0003731
CT30415	orb	CG10868	oo18 RNA-binding protein	RNA binding	FBan0010868	FBgn0004882
CT27272	Mad	CG12399	Mothers against dpp	RNA polymerase II transcription factor	FBan0012399	FBgn0011648	TGFbeta receptor signaling pathway
CT4592	Doa	CG1658	Darkener of apricot	S/T protein Kinase	FBan0001658	FBgn0000480
CT36957	Doa	CG1658	Darkener of apricot	S/T protein Kinase	FBan0001658	FBgn0000480
CT21738	BcDNA:GH04978	CG7028		S/T protein Kinase	FBan0007028	FBgn0027587
CT16072	Cdk4/6	CG5072	cyclin-dependent kinase 4/6	S/T protein Kinase	FBan0005072	FBgn0016131
CT15896	Cdk4/6	CG5072	cyclin-dependent kinase 4/6	S/T protein Kinase	FBan0005072	FBgn0016131
CT11155	Cdk7	CG3319	cyclin-dependent kinase 7	S/T protein Kinase	FBan0003319	FBgn0015617
CT29424	cdc2c	CG10498	cyclin-dependent kinase2	S/T protein Kinase	FBan0010498	FBgn0004107
CT14734	smi35A	CG4551	smell impaired	S/T protein Kinase	FBan0004551	FBgn0016930
CT21909	Cdk5	CG8203	cyclin-dependent kinase 5	S/T protein Kinase	FBan0008203	FBgn0013762
CT26050	CG9085	CG9085		S/T protein Kinase	FBan0009085	FBgn0037158
CT23674	mnb	CG7826	minibrain	S/T protein Kinase	FBan0007826	FBgn0002777
CT42249	mnb	CG7826	minibrain	S/T protein Kinase	FBan0007826	FBgn0002777
CT8875	sgg	CG2621	shaggy	S/T protein Kinase	FBan0002621	FBgn0003371
CT22313	CG7236	CG7236		S/T protein Kinase	FBan0007236	FBgn0031730
CT9660	BcDNA:GH07910	CG2829		S/T protein Kinase	FBan0002829	FBgn0028489
CT9593	BcDNA:GH07910	CG2829		S/T protein Kinase	FBan0002829	FBgn0028489
CT20401	fu	CG655	fused	S/T protein Kinase	FBan0006551	FBgn0001079
CT17042	cdc2	CG5363	cyclin-dependent kinase 1	S/T protein Kinase	FBan0005363	FBgn0004106
CT30713	CG10967	CG10967		S/T protein Kinase	FBan0010967	FBgn0036313
CT3088	cdc2rk	CG1362	cdc2-related-kinase	S/T protein Kinase	FBan0001362	FBgn0013435
CT16479	Cdk9	CG5179	Cyclin-dependent kinase 9	S/T protein Kinase	FBan0005179	FBgn0019949
CT22735	p38b	CG7393		S/T protein Kinase	FBan0007393	FBgn0024846
CT13850	Pitslre	CG4268		S/T protein Kinase	FBan0004268	FBgn0016696
CT29648	Cdk8	CG10572	Cyclin-dependent kinase	S/T protein Kinase	FBan0010572	FBgn0015618
CT23293	nmo	CG7892	nemo	S/T protein Kinase	FBan0007892	FBgn0011817
CT38735	CkIIalpha	CG17520	Casein kinase II alpha subunit	S/T protein Kinase	FBan0017520	FBgn0000258
CT1695	Eip63E	CG10579	Ecdysone-induced protein 63E	S/T protein Kinase	FBan0010579	FBgn0005640
CT23101	CG7597	CG7597		S/T protein Kinase	FBan0007597	FBgn0037093
CT14854	CG4588	CG4588		S/T protein Kinase	FBan0004588	FBgn0032164
CT21089	CG6800	CG6800		S/T protein Kinase	FBan0006800	FBgn0038902
CT7705	CG2309	CG2309	similar to GAK	S/T protein Kinase	FBan0002309	FBgn0030119
CT17349	Mpk2	CG5475	Map kinase	S/T protein Kinase	FBan0005475	FBgn0015765
CT14850	CG4583	CG4583	in wee family	S/T protein Kinase	FBan0004583	FBgn0038736
CT14490	mbt	CG18582	mushroom bodies tiny	S/T protein Kinase	FBan0018582	FBgn0025743	plasma membrane
CT2278	CG1227	CG1227	similar to GAK	S/T protein Kinase	FBan0001227	FBgn0037491
CT38153	KP78b	CG17216	similar to GAK	S/T protein Kinase	FBan0017216	FBgn0026063
CT20542	polo	CG12306	similar to GAK	S/T protein Kinase	FBan0012306	FBgn0003124
CT34947	CG15072	CG15072	similar to GAK	S/T protein Kinase	FBan0015072	FBgn0034376
CT20848	KP78a	CG6715	similar to GAK	S/T protein Kinase	FBan0006715	FBgn0026064
CT31887	png	CG11420	pan gu	S/T protein Kinase	FBan0011420	FBgn0000826
CT19136	CG6114	CG6114	similar to GAK	S/T protein Kinase	FBan0006114	FBgn0036544
CT26569	CG9374	CG9374	similar to GAK	S/T protein Kinase	FBan0009374	FBgn0038167
CT31947	CG11870	CG11870	similar to GAK	S/T protein Kinase	FBan0011870	FBgn0037804
CT23618	par-1	CG8201	similar to GAK	S/T protein Kinase	FBan0008201	FBgn0026193	pole protein localization
CT37131	par-1	CG8201	similar to GAK	S/T protein Kinase	FBan0008201	FBgn0026193
CT14053	EG:22E5.8	CG4290	similar to GAK	S/T protein Kinase	FBan0004290	FBgn0025625
CT23319	CG7643	CG7643	similar to GAK	S/T protein Kinase	FBan0007643	FBgn0038534
CT28905	Pak	CG10295	PAK-kinase	S/T protein Kinase	FBan0010295	FBgn0014001	axon guidance
CT40904	Pak	CG10295	PAK-kinase	S/T protein Kinase	FBan0010295	FBgn0014001
CT29656	Myt1	CG10569		S/T Protein kinase	FBan0010569	FBgn0040298
CT14722	grp	CG17161	grapes	S/T Protein kinase	FBan0017161	FBgn0011598
CT14720	grp	CG17161	grapes	S/T Protein kinase	FBan0017161	FBgn0011598
CT14710	CG4711	CG4711	grapes	S/T Protein kinase	FBan0004711	FBgn0032594
CT38917	Akt1	CG4006		serine/threonine kinase/protein kinase	FBan0004006	FBgn0010379
CT13304	Akt1	CG4006		serine/threonine kinase/protein kinase	FBan0004006	FBgn0010379
CT40020	EG:23E12.2	CG17960		signal transducer	FBan0017960	FBgn0025836
CT24543	Nf1	CG8318	Neurofibromin 1	signal transduction	FBan0008318	FBgn0015269
CT41913	Nf1	CG8318	Neurofibormin !	signal transduction	FBan0008318	FBgn0015269
CT29242		CG10412		signal transduction	FBan0010412	FBgn0033025
CT31178	mus101	CG11156	mutagen-sensitive 101	signal transduction	FBan0011156	FBgn0002878
CT21115	CG6811	CG6811		signal transduction	FBan0006811	FBgn0036257
CT20331	CG6535	CG6535		Similar to ATM	FBan0006535	FBgn0038308
CT18411	l(2)04154	CG5935		Similar to DEK oncogene	FBan0005935	FBgn0010567
CT18411	EG:EG0003.6	CG5935		Similar to DEK oncogene	FBan0005935	FBgn0010567
CT35761	CG11942	CG11942	Pol II transcription elongation factor	Skp	FBan0011942	FBgn0031074
CT35763	skpD	CG12700		Skp	FBan0012700	FBgn0026174
CT35762	skpC	CG11941		Skp	FBan0011941	FBgn0026175
CT12747	CG12227	CG12227	ubiquitin--protein ligase	Skp	FBan0012227	FBgn0034863
CT25506	skpB	CG8881		Skp	FBan0008881	FBgn0026176
CT32694	skpA	CG16983		Skp	FBan0016983	FBgn0025637
CT40292	skpA	CG16983		Skp	FBan0016983	FBgn0025637
CT40294	skpA	CG16983		Skp	FBan0016983	FBgn0025637
CT15511	CG15800	CG15800	ubiquitin--protein ligase	Skp	FBan0015800	FBgn0034904
CT5172	CG4137	CG4137		TPR repeats	FBan0004137	FBgn0032951
CT35106	CG15190	CG15190		TPR repeats	FBan0015190	FBgn0032953
CT35306	nej	CG15319	nejire	transcription co-activator	FBan0015319	FBgn0015624	ligand binding or carrier
CT15039	dp	CG4654		transcription factor	FBan0004654	FBgn0011763
CT1335	E2f2	CG1071	E2F transcription factor 2	transcription factor	FBan0001071	FBgn0024371
CT19878	E2f	CG6376	E2F transcription factor	transcription factor	FBan0006376	FBgn0011766
CT30451	p53	CG10873		transcription factor	FBan0010873	FBgn0039044
CT10490	dm	CG10798	diminutive (MYC-like)	transcription factor	FBan0010798	FBgn0000472
CT8939	HLH3B	CG2655	Helix loop helix protein 3B	transcription factor	FBan0002655	FBgn0011276	T-cell acute lymphocytic leukemia 1
CT23952	CG7987	CG7987		transcription factor	FBan0007987	FBgn0038244
CT23938	CG7987	CG7987		transcription factor	FBan0007987	FBgn0038244
CT32117	Rel	CG11992	Relish	transcription factor/specific RNA polymerase II transcription factor	FBan0011992	FBgn0014018	mutants are immuno deficient
CT25490	Trip1	CG8882	Trip1	translation factor	FBan0008882	FBgn0015834
CT7996	ptc	CG2411	patched	transmembrane receptor	FBan0002411	FBgn0003892
CT21583	gig	CG6975	gigas	tsc2	FBan0006975	FBgn0005198	interacts with Tsc1
CT3224	stg	CG1395	string	tyrosine/serine/threonine phosphatase	FBan0001395	FBgn0003525
CT15932	twe	CG4965	twine	tyrosine/serine/threonine phosphatase	FBan0004965	FBgn0002673
CT12495	Cks	CG3738	Cyclin-dependent kinase subunit		FBan0003738	FBgn0010314
CT18629	CycA	CG5940	cyclin		FBan0005940	FBgn0000404
CT41587	CycA	CG5940	cyclin		FBan0005940	FBgn0000404
CT11825	CycB	CG3510	cyclin		FBan0003510	FBgn0000405
CT13013	CycE	CG3938	cyclin		FBan0003938	FBgn0010382
CT13099	CycE	CG3938	cyclin		FBan0003938	FBgn0010382
CT39152	CycE	CG3938	cyclin		FBan0003938	FBgn0010382
CT26100	CycD	CG9096	cyclin		FBan0009096	FBgn0010315
CT1683	CycJ	CG10308	cyclin		FBan0010308	FBgn0010317
CT35154	CycK	CG15218	cyclin		FBan0015218	FBgn0025674
CT19684	CycT	CG6292	cyclin		FBan0006292	FBgn0025455
CT22463	CycC	CG7281	cyclin		FBan0007281	FBgn0004597
CT23189	CG7683	CG7683	cyclin C group		FBan0007683	FBgn0038618
CT23189	CG7683	CG7683	cyclin C group		FBan0007683	FBgn0038618
CT35154	CG15218	CG15218	cyclin C group		FBan0015218	FBgn0032975
CT22750	CycH	CG7405	cyclin similarity		FBan0007405	FBgn0022936
CT16321	Rbf2	CG5083	Retinoblastoma-family protein 2		FBan0005083	FBgn0038390
CT22763	Rbf	CG7413	Retinoblastoma-family protein		FBan0007413	FBgn0015799
CT9866	CG2948	CG2948	similar to MAD2		FBan0002948	FBgn0037345
CT32576	CG17498	CG17498	similar to MAD2		FBan0017498	FBgn0035640
CT25522	CG8889	CG8889	similar to CDC1		FBan0008889	FBgn0033675
CT24761	CG8455	CG8455	similar to CDC1		FBan0008455	FBgn0031997
CT9059	l(2)gl	CG2671	lethal (2) giant larvae		FBan0002671	FBgn0002121	neurotransmitter release, synaptic vesicle priming
CT39363	CG17762	CG17762	similar to l(2)gl		FBan0017762	FBgn0030412	neurotransmitter release, synaptic vesicle priming
CT39365	CG17762	CG17762	similar to l(2)gl		FBan0017762	FBgn0030412	neurotransmitter release, synaptic vesicle priming
CT6568	CG17762	CG17762	similar to l(2)gl		FBan0017762	FBgn0030412	neurotransmitter release, synaptic vesicle priming
CT34852	RfC40	CG14999	Replication-factor-C 40kD subuni		FBan0014999	FBgn0015287
CT16891	RfC3	CG5313	DNA replication factor		FBan0005313	FBgn0032244
CT1483	Gnf1	CG1119	Germ line transcription factor 1		FBan0001119	FBgn0004913	also a replication factor
CT15505	CG4828	CG4828	replication factor		FBan0004828	FBgn0038367
CT28825	CG10262	CG10262	PCNA		FBan0010262	FBgn0032813
CT26230	plu	CG9183	plutonium		FBan0009183	FBgn0003114
CT23776	Orc5	CG7833	Origin recognition complex subunit 5 ,		FBan0007833	FBgn0015271
CT10208	Orc2	CG3041	Origin recognition complex subunit 2		FBan0003041	FBgn0015270
CT9892	Orc4	CG2917	Origin recognition complex subunit 4		FBan0002917	FBgn0023181
CT4175	Orc6	CG1584	Origin recognition complex subunit 6		FBan0001584	FBgn0023180
CT29856	Orc1	CG10667	Origin recognition complex subunit 1		FBan0010667	FBgn0022772
CT14181	rux	CG4336	roughex		FBan0004336	FBgn0003302
CT19312	Tsc1	CG6147	tuberous sclerosis complex		FBan0006147	FBgn0026317	tumor supressor
CT25740	tef	CG8961	teflon		FBan0008961	FBgn0043472
CT17882	Pten	CG5671			FBan0005671	FBgn0026379
CT40894	Pten	CG5671			FBan0005671	FBgn0026379
CT36321	ras	CG11485	raspberry		FBan0011485	FBgn0003204
CT17020	pie	CG5354	pineapple eye		FBan0005354	FBgn0005683
CT24038	CG8000	CG8000			FBan0008000	FBgn0036097
CT32703	CG13373	CG13373			FBan0013373	FBgn0029522
CT19424	BcDNA:GH06193	CG6191			FBan0006191	FBgn0027581
