# Supplementary material for: A Drosophila protein-interaction map centered on cell-cycle regulators
Source: Genome Biol. 2004 Nov 26;5(12):R96. doi: 10.1186/gb-2004-5-12-r96 (PMC545799; doi:10.1186/gb-2004-5-12-r96)
Supplement: Additional data file 3 — Supplementary Table 2: Interactions detected in the LexA screens [file gb-2004-5-12-r96-s3.xls]

## Sheet: LexA Cell cycle Map
Stanyon et al., Supplementary Table 2.
BD_FBgn	BD_Gene	BD_Name	BD_Interactions	AD_FBgn	AD_Gene	AD_Name	AD_Interactions	c_lacZ	c_leu	c_Sum	Matrix?	IST?	ISTs_RFCs	RefPIM	Interaction_in_Gal4	Genetic_interaction
FBgn0036257	CG6811	RhoGAP68F	34	FBgn0041194	CG10078	Prat2	4	0	2	2	Yes			0	0	0
FBgn0038534	CG7643	CG7643	41	FBgn0041194	CG10078	Prat2	4	0	1	1	Yes			0	0	0
FBgn0029798	CG4078	CG4078	3	FBgn0036286	CG10616	CG10616	5	4	2	6	Yes			0	0	0
FBgn0026193	par-1	par-1	9	FBgn0036286	CG10616	CG10616	5	5	2	7	Yes			0	0	0
FBgn0011648	CG12399	Mad	30	FBgn0040535	CG16750	CG16750	1	0	2	2	Yes			0	0	0
FBgn0038736	CG4583	ire-1	3	FBgn0033764	CG8776	CG8776	3	2	0	2	Yes			0	0	0
FBgn0026193	par-1	par-1	9	FBgn0033764	CG8776	CG8776	3	3	1	4	Yes			0	0	0
FBgn0039858	CG11525	CycG	41	FBgn0000166	CG1034	bcd	25	0	1	1	Yes			0	0	0
FBgn0011648	CG12399	Mad	30	FBgn0000166	CG1034	bcd	25	0	2	2	Yes			0	0	0
FBgn0029522	CG13373	CG13373	30	FBgn0000166	CG1034	bcd	25	2	2	4	Yes			0	0	0
FBgn0030668	CG8128	CG8128	84	FBgn0000166	CG1034	bcd	25	2	3	5	Yes			0	0	0
FBgn0011648	CG12399	Mad	30	FBgn0033630	CG13200	CG13200	6	0	1	1	Yes			0	0	0
FBgn0029522	CG13373	CG13373	30	FBgn0033630	CG13200	CG13200	6	0	1	1	Yes			0	0	0
FBgn0030668	CG8128	CG8128	84	FBgn0033630	CG13200	CG13200	6	3	2	5	Yes			0	0	0
FBgn0004106	CG5363	cdc2	15	FBgn0037613	CG9790	CG9790	4	0	2	2	Yes	Yes	22	0	0	0
FBgn0004107	CG10498	cdc2c	40	FBgn0037613	CG9790	CG9790	4	2	3	5	Yes	Yes	4	0	0	0
FBgn0010379	CG4006	Akt1	37	FBgn0034758	CG13510	CG13510	15	0	3	3	Yes			0	0	0
FBgn0026371	CG7186	SAK	54	FBgn0034758	CG13510	CG13510	15	3	3	6	Yes			0	0	0
FBgn0024371	CG1071	E2f2	39	FBgn0034758	CG13510	CG13510	15	0	3	3	Yes			0	0	0
FBgn0039858	CG11525	CycG	41	FBgn0034758	CG13510	CG13510	15	0	2	2	Yes			0	0	0
FBgn0011648	CG12399	Mad	30	FBgn0034758	CG13510	CG13510	15	0	1	1	Yes			0	0	0
FBgn0036257	CG6811	RhoGAP68F	34	FBgn0034758	CG13510	CG13510	15	0	2	2	Yes			0	0	0
FBgn0004107	CG10498	cdc2c	40	FBgn0039210	CG13625	CG13625	12	0	1	1	Yes			0	0	0
FBgn0011648	CG12399	Mad	30	FBgn0036786	CG13701	skl	4	4	2	6	Yes	Yes	1	0	0	0
FBgn0030668	CG8128	CG8128	84	FBgn0036786	CG13701	skl	4	0	3	3	Yes			0	0	0
FBgn0026176	CG8881	skpB	38	FBgn0042200	CG18614	CG18614	6	0	2	2	Yes			0	0	0
FBgn0025637	CG16983	skpA	38	FBgn0042200	CG18614	CG18614	6	0	2	2	Yes			0	0	0
FBgn0037554	CG7602	DNApol-iota	3	FBgn0042200	CG18614	CG18614	6	0	1	1	Yes			0	0	0
FBgn0016131	CG5072	Cdk4	66	FBgn0042200	CG18614	CG18614	6	0	2	2	Yes			0	0	0
FBgn0014001	CG10295	Pak	28	FBgn0042200	CG18614	CG18614	6	0	1	1	Yes			0	0	0
FBgn0003302	CG4336	rux	39	FBgn0011586	CG1871	e(r)	7	4	3	7	Yes			0	0	0
FBgn0026176	CG8881	skpB	38	FBgn0011586	CG1871	e(r)	7	0	1	1	Yes			0	0	0
FBgn0025637	CG16983	skpA	38	FBgn0011586	CG1871	e(r)	7	3	1	4	Yes			0	0	0
FBgn0030668	CG8128	CG8128	84	FBgn0011586	CG1871	e(r)	7	0	3	3	Yes			0	0	0
FBgn0034904	CG15800	CG15800	13	FBgn0011586	CG1871	e(r)	7	2	2	4	Yes			0	0	0
FBgn0016131	CG5072	Cdk4	66	FBgn0011586	CG1871	e(r)	7	0	1	1	Yes			0	0	0
FBgn0026371	CG7186	SAK	54	FBgn0014857	CG5825	His3.3A	11	1	0	1	Yes			0	0	0
FBgn0015765	CG5475	Mpk2	2	FBgn0014857	CG5825	His3.3A	11	1	0	1	Yes			0	0	0
FBgn0036257	CG6811	RhoGAP68F	34	FBgn0014857	CG5825	His3.3A	11	1	1	2	Yes			0	0	0
FBgn0038534	CG7643	CG7643	41	FBgn0014857	CG5825	His3.3A	11	0	1	1	Yes			0	0	0
FBgn0011774	CG5247	Irbp	4	FBgn0014857	CG5825	His3.3A	11	1	0	1	Yes			0	0	0
FBgn0042106	CG18754	CG18754	11	FBgn0014857	CG5825	His3.3A	11	0	2	2	Yes			0	0	0
FBgn0015617	CG3319	Cdk7	1	FBgn0014857	CG5825	His3.3A	11	1	0	1	Yes			0	0	0
FBgn0011598	grp	grp	22	FBgn0014857	CG5825	His3.3A	11	1	1	2	Yes			0	0	0
FBgn0039858	CG11525	CycG	41	FBgn0036322	CG14119	CG14119	9	2	0	2	Yes			0	0	0
FBgn0003302	CG4336	rux	39	FBgn0036322	CG14119	CG14119	9	4	1	5	Yes			0	0	0
FBgn0026371	CG7186	SAK	54	FBgn0036322	CG14119	CG14119	9	5	1	6	Yes			0	0	0
FBgn0022936	CG7405	CycH	25	FBgn0036322	CG14119	CG14119	9	2	0	2	Yes			0	0	0
FBgn0016131	CG5072	Cdk4	66	FBgn0036322	CG14119	CG14119	9	2	1	3	Yes			0	0	0
FBgn0030668	CG8128	CG8128	84	FBgn0036322	CG14119	CG14119	9	4	1	5	Yes			0	0	0
FBgn0024371	CG1071	E2f2	39	FBgn0032283	CG7296	CG7296	12	0	1	1	Yes			0	0	0
FBgn0003302	CG4336	rux	39	FBgn0032283	CG7296	CG7296	12	0	3	3	Yes			0	0	0
FBgn0036257	CG6811	RhoGAP68F	34	FBgn0032283	CG7296	CG7296	12	0	2	2	Yes			0	0	0
FBgn0016131	CG5072	Cdk4	66	FBgn0032283	CG7296	CG7296	12	1	3	4	Yes			0	0	0
FBgn0030668	CG8128	CG8128	84	FBgn0032283	CG7296	CG7296	12	1	3	4	Yes			0	0	0
FBgn0003892	CG2411	ptc	24	FBgn0032283	CG7296	CG7296	12	2	3	5	Yes			0	0	0
FBgn0035640	CG17498	CG17498	42	FBgn0032283	CG7296	CG7296	12	0	1	1	Yes			0	0	0
FBgn0011648	CG12399	Mad	30	FBgn0035334	CG8993	CG8993	2	1	3	4	Yes			0	1	0
FBgn0024371	CG1071	E2f2	39	FBgn0035759	CG14833	CG14833	9	0	1	1	Yes			0	0	0
FBgn0039858	CG11525	CycG	41	FBgn0035759	CG14833	CG14833	9	2	2	4	Yes			0	0	0
FBgn0026176	CG8881	skpB	38	FBgn0035759	CG14833	CG14833	9	0	1	1	Yes			0	0	0
FBgn0038618	CG7683	CG7683	14	FBgn0035759	CG14833	CG14833	9	0	1	1	Yes			0	0	0
FBgn0026371	CG7186	SAK	54	FBgn0035759	CG14833	CG14833	9	2	1	3	Yes			0	0	0
FBgn0037345	CG2948	CG2948	40	FBgn0035759	CG14833	CG14833	9	2	2	4	Yes			0	0	0
FBgn0030668	CG8128	CG8128	84	FBgn0035759	CG14833	CG14833	9	0	2	2	Yes			0	0	0
FBgn0031730	CG7236	CG7236	9	FBgn0011361	CG9160	mtacp1	2	0	3	3	Yes			0	0	0
FBgn0036257	CG6811	RhoGAP68F	34	FBgn0036969	CG6663	CG6663	1	0	2	2	Yes			0	0	0
FBgn0004832	CG6358	Xpac	10	FBgn0030295	CG1730	CG1730	2	0	2	2	Yes			0	0	0
FBgn0029522	CG13373	CG13373	30	FBgn0030295	CG1730	CG1730	2	2	3	5	Yes			0	0	0
FBgn0036257	CG6811	RhoGAP68F	34	FBgn0042129	CG18806	CG18806	5	0	2	2	Yes			0	0	0
FBgn0016131	CG5072	Cdk4	66	FBgn0042129	CG18806	CG18806	5	0	2	2	Yes			0	0	0
FBgn0030668	CG8128	CG8128	84	FBgn0042129	CG18806	CG18806	5	0	3	3	Yes			0	0	0
FBgn0004832	CG6358	Xpac	10	FBgn0032791	CG18094	CG18094	3	0	1	1	Yes			0	0	0
FBgn0029522	CG13373	CG13373	30	FBgn0032791	CG18094	CG18094	3	0	1	1	Yes			0	0	0
FBgn0036257	CG6811	RhoGAP68F	34	FBgn0040389	CG14048	mRpL14	1	0	1	1	Yes			0	0	0
FBgn0024371	CG1071	E2f2	39	FBgn0030929	CG15043	CG15043	13	0	2	2	Yes			0	0	0
FBgn0026371	CG7186	SAK	54	FBgn0030929	CG15043	CG15043	13	0	2	2	Yes			0	0	0
FBgn0003302	CG4336	rux	39	FBgn0030929	CG15043	CG15043	13	1	3	4	Yes			0	0	0
FBgn0039858	CG11525	CycG	41	FBgn0030929	CG15043	CG15043	13	0	1	1	Yes			0	0	0
FBgn0026176	CG8881	skpB	38	FBgn0030929	CG15043	CG15043	13	0	1	1	Yes			0	0	0
FBgn0004107	CG10498	cdc2c	40	FBgn0030929	CG15043	CG15043	13	1	2	3	Yes			0	0	0
FBgn0024371	CG1071	E2f2	39	FBgn0034651	CG15676	CG15676	18	0	2	2	Yes			0	0	0
FBgn0026371	CG7186	SAK	54	FBgn0034651	CG15676	CG15676	18	2	2	4	Yes			0	0	0
FBgn0003302	CG4336	rux	39	FBgn0034651	CG15676	CG15676	18	3	3	6	Yes			0	0	0
FBgn0026176	CG8881	skpB	38	FBgn0034651	CG15676	CG15676	18	0	2	2	Yes			0	0	0
FBgn0017577	CG4082	Mcm5	7	FBgn0034651	CG15676	CG15676	18	0	2	2	Yes			0	0	0
FBgn0004107	CG10498	cdc2c	40	FBgn0034651	CG15676	CG15676	18	0	1	1	Yes			0	0	0
FBgn0002777	CG7826	mnb	49	FBgn0034651	CG15676	CG15676	18	0	1	1	Yes			0	0	0
FBgn0016131	CG5072	Cdk4	66	FBgn0034651	CG15676	CG15676	18	1	2	3	Yes			0	0	0
FBgn0030668	CG8128	CG8128	84	FBgn0034651	CG15676	CG15676	18	1	3	4	Yes			0	0	0
FBgn0040290	CG7487	RecQ4	28	FBgn0034651	CG15676	CG15676	18	0	2	2	Yes			0	0	0
FBgn0004832	CG6358	Xpac	10	FBgn0010602	CG3018	lwr	19	3	2	5	Yes			0	0	0
FBgn0011737	CG4488	wee	1	FBgn0010602	CG3018	lwr	19	5	3	8	Yes			0	0	0
FBgn0005655	CG9193	mus209	7	FBgn0010602	CG3018	lwr	19	5	3	8	Yes			0	0	0
FBgn0027587	CG7028	BcDNA:GH04978	2	FBgn0010602	CG3018	lwr	19	2	1	3	Yes			0	0	0
FBgn0029522	CG13373	CG13373	30	FBgn0010602	CG3018	lwr	19	2	1	3	Yes			0	0	0
FBgn0011276	CG2655	HLH3B	5	FBgn0010602	CG3018	lwr	19	5	3	8	Yes			0	0	0
FBgn0000480	CG1658	Doa	35	FBgn0010602	CG3018	lwr	19	1	1	2	Yes			0	0	0
FBgn0004832	CG6358	Xpac	10	FBgn0032588	CG5968	CG5968	5	0	2	2	Yes			0	0	0
FBgn0036257	CG6811	RhoGAP68F	34	FBgn0039154	CG6164	CG6164	1	0	1	1	Yes			0	0	0
FBgn0029522	CG13373	CG13373	30	FBgn0032190	CG5739	CG5739	1	0	1	1	Yes			0	0	0
FBgn0003302	CG4336	rux	39	FBgn0035084	CG15861	CG15861	12	1	3	4	Yes			0	0	0
FBgn0026371	CG7186	SAK	54	FBgn0035084	CG15861	CG15861	12	2	1	3	Yes			0	0	0
FBgn0036257	CG6811	RhoGAP68F	34	FBgn0035084	CG15861	CG15861	12	0	2	2	Yes			0	0	0
FBgn0016131	CG5072	Cdk4	66	FBgn0035084	CG15861	CG15861	12	0	2	2	Yes			0	0	0
FBgn0030668	CG8128	CG8128	84	FBgn0035084	CG15861	CG15861	12	0	2	2	Yes			0	0	0
FBgn0003892	CG2411	ptc	24	FBgn0035084	CG15861	CG15861	12	0	1	1	Yes			0	0	0
FBgn0011573	CG12019	Cdc37	23	FBgn0002734	CG8328	HLHmdelta	3	2	3	5	Yes			0	0	0
FBgn0030668	CG8128	CG8128	84	FBgn0002734	CG8328	HLHmdelta	3	1	3	4	Yes			0	0	0
FBgn0024371	CG1071	E2f2	39	FBgn0003980	CG9046	Vm26Ab	16	2	3	5	Yes	Yes	3	0	0	0
FBgn0010379	CG4006	Akt1	37	FBgn0003980	CG9046	Vm26Ab	16	0	3	3	Yes			0	0	0
FBgn0026371	CG7186	SAK	54	FBgn0003980	CG9046	Vm26Ab	16	4	3	7	Yes			0	0	0
FBgn0039858	CG11525	CycG	41	FBgn0003980	CG9046	Vm26Ab	16	0	3	3	Yes			0	0	0
FBgn0026176	CG8881	skpB	38	FBgn0003980	CG9046	Vm26Ab	16	0	1	1	Yes			0	0	0
FBgn0017577	CG4082	Mcm5	7	FBgn0003980	CG9046	Vm26Ab	16	0	1	1	Yes			0	0	0
FBgn0036313	CG10967	CG10967	16	FBgn0003980	CG9046	Vm26Ab	16	0	1	1	Yes			0	0	0
FBgn0005655	CG9193	mus209	7	FBgn0034863	CG12227	CG12227	1	0	1	1	Yes			0	0	0
FBgn0000480	CG1658	Doa	35	FBgn0037966	CG18546	CG18546	4	1	1	2	Yes			0	0	0
FBgn0017577	CG4082	Mcm5	7	FBgn0031957	CG14534	CG14534	16	0	3	3	Yes			0	0	0
FBgn0026371	CG7186	SAK	54	FBgn0031957	CG14534	CG14534	16	0	1	1	Yes			0	0	0
FBgn0029522	CG13373	CG13373	30	FBgn0031957	CG14534	CG14534	16	0	3	3	Yes			0	0	0
FBgn0035640	CG17498	CG17498	42	FBgn0031957	CG14534	CG14534	16	2	3	5	Yes			0	0	0
FBgn0030668	CG8128	CG8128	84	FBgn0031957	CG14534	CG14534	16	0	3	3	Yes			0	0	0
FBgn0039044	CG10873	p53	18	FBgn0031957	CG14534	CG14534	16	0	2	2	Yes			0	0	0
FBgn0024371	CG1071	E2f2	39	FBgn0035510	CG15006	CG15006	9	0	3	3	Yes			0	0	0
FBgn0010379	CG4006	Akt1	37	FBgn0035510	CG15006	CG15006	9	0	3	3	Yes			0	0	0
FBgn0026371	CG7186	SAK	54	FBgn0035510	CG15006	CG15006	9	2	3	5	Yes			0	0	0
FBgn0036313	CG10967	CG10967	16	FBgn0035510	CG15006	CG15006	9	0	1	1	Yes			0	0	0
FBgn0011573	CG12019	Cdc37	23	FBgn0035510	CG15006	CG15006	9	0	1	1	Yes			0	0	0
FBgn0000480	CG1658	Doa	35	FBgn0040286	CG5442	SC35	2	0	2	2	Yes			0	0	0
FBgn0024371	CG1071	E2f2	39	FBgn0034869	CG13558	CG13558	5	0	2	2	Yes			0	0	0
FBgn0010379	CG4006	Akt1	37	FBgn0034869	CG13558	CG13558	5	0	2	2	Yes			0	0	0
FBgn0026371	CG7186	SAK	54	FBgn0034869	CG13558	CG13558	5	0	2	2	Yes			0	0	0
FBgn0011573	CG12019	Cdc37	23	FBgn0034869	CG13558	CG13558	5	0	2	2	Yes			0	0	0
FBgn0005655	CG9193	mus209	7	FBgn0037345	CG2948	CG2948	19	0	2	2	Yes			0	0	0
FBgn0024371	CG1071	E2f2	39	FBgn0037345	CG2948	CG2948	19	0	2	2	Yes			0	0	0
FBgn0039858	CG11525	CycG	41	FBgn0037345	CG2948	CG2948	19	0	2	2	Yes			0	0	0
FBgn0011648	CG12399	Mad	30	FBgn0037345	CG2948	CG2948	19	0	3	3	Yes			0	0	0
FBgn0026371	CG7186	SAK	54	FBgn0037345	CG2948	CG2948	19	0	3	3	Yes			0	0	0
FBgn0016131	CG5072	Cdk4	66	FBgn0037345	CG2948	CG2948	19	2	3	5	Yes			0	0	0
FBgn0030668	CG8128	CG8128	84	FBgn0037345	CG2948	CG2948	19	1	3	4	Yes			0	0	0
FBgn0003302	CG4336	rux	39	FBgn0037345	CG2948	CG2948	19	1	3	4	Yes			0	0	0
FBgn0037345	CG2948	CG2948	40	FBgn0037345	CG2948	CG2948	19	3	3	6	Yes			0	0	0
FBgn0011573	CG12019	Cdc37	23	FBgn0037345	CG2948	CG2948	19	0	2	2	Yes			0	0	0
FBgn0036257	CG6811	RhoGAP68F	34	FBgn0040347	CG3026	EG:BACR7A4.16	1	0	1	1	Yes			0	0	0
FBgn0036257	CG6811	RhoGAP68F	34	FBgn0041341	Circe\gag	Circe\gag	2	0	1	1	Yes			0	0	0
FBgn0024371	CG1071	E2f2	39	FBgn0039970	CG17508	CG17508	21	0	3	3	Yes			0	0	0
FBgn0010379	CG4006	Akt1	37	FBgn0039970	CG17508	CG17508	21	0	2	2	Yes			0	0	0
FBgn0026371	CG7186	SAK	54	FBgn0039970	CG17508	CG17508	21	2	3	5	Yes			0	0	0
FBgn0036313	CG10967	CG10967	16	FBgn0039970	CG17508	CG17508	21	0	2	2	Yes			0	0	0
FBgn0011573	CG12019	Cdc37	23	FBgn0039970	CG17508	CG17508	21	0	2	2	Yes			0	0	0
FBgn0037345	CG2948	CG2948	40	FBgn0037302	CG10233	CG10233	2	0	2	2	Yes			0	0	0
FBgn0011573	CG12019	Cdc37	23	FBgn0037302	CG10233	CG10233	2	1	3	4	Yes			0	0	0
FBgn0037345	CG2948	CG2948	40	FBgn0010083	CG5352	SmB	3	1	2	3	Yes			0	0	0
FBgn0035640	CG17498	CG17498	42	FBgn0010083	CG5352	SmB	3	4	3	7	Yes			0	0	0
FBgn0016131	CG5072	Cdk4	66	FBgn0010083	CG5352	SmB	3	0	1	1	Yes			0	0	0
FBgn0000258	CG17520	CkIIalpha	8	FBgn0051098	CG31098	CG31098	1	0	1	1	Yes			0	0	0
FBgn0000258	CG17520	CkIIalpha	8	FBgn0051204	CG31204	CG31204	11	0	1	1	Yes			0	0	0
FBgn0024371	CG1071	E2f2	39	FBgn0051204	CG31204	CG31204	11	1	2	3	Yes			0	0	0
FBgn0039858	CG11525	CycG	41	FBgn0051204	CG31204	CG31204	11	0	1	1	Yes			0	0	0
FBgn0010379	CG4006	Akt1	37	FBgn0051204	CG31204	CG31204	11	0	2	2	Yes			0	0	0
FBgn0037554	CG7602	DNApol-iota	3	FBgn0051204	CG31204	CG31204	11	0	1	1	Yes			0	0	0
FBgn0000258	CG17520	CkIIalpha	8	FBgn0030886	CG12672	CG12672	1	0	1	1	Yes			0	0	0
FBgn0010379	CG4006	Akt1	37	FBgn0032196	CG5708	CG5708	30	0	2	2	Yes			0	0	0
FBgn0026371	CG7186	SAK	54	FBgn0032196	CG5708	CG5708	30	2	2	4	Yes			0	0	0
FBgn0024371	CG1071	E2f2	39	FBgn0032196	CG5708	CG5708	30	0	3	3	Yes			0	0	0
FBgn0039858	CG11525	CycG	41	FBgn0032196	CG5708	CG5708	30	0	2	2	Yes			0	0	0
FBgn0038618	CG7683	CG7683	14	FBgn0032196	CG5708	CG5708	30	0	2	2	Yes			0	0	0
FBgn0036313	CG10967	CG10967	16	FBgn0032196	CG5708	CG5708	30	0	2	2	Yes			0	0	0
FBgn0029522	CG13373	CG13373	30	FBgn0032196	CG5708	CG5708	30	0	3	3	Yes			0	0	0
FBgn0037345	CG2948	CG2948	40	FBgn0032196	CG5708	CG5708	30	1	3	4	Yes			0	0	0
FBgn0016131	CG5072	Cdk4	66	FBgn0032196	CG5708	CG5708	30	0	3	3	Yes			0	0	0
FBgn0013762	CG8203	Cdk5	36	FBgn0032196	CG5708	CG5708	30	0	2	2	Yes			0	0	0
FBgn0003892	CG2411	ptc	24	FBgn0032196	CG5708	CG5708	30	0	2	2	Yes			0	0	0
FBgn0010235	CG5433	Klc	31	FBgn0041581	CG18372	AttB	2	0	2	2	Yes			0	0	0
FBgn0037345	CG2948	CG2948	40	FBgn0041581	CG18372	AttB	2	1	1	2	Yes			0	0	0
FBgn0010235	CG5433	Klc	31	FBgn0038089	CG14387	CG14387	3	1	3	4	Yes			0	0	0
FBgn0026371	CG7186	SAK	54	FBgn0038089	CG14387	CG14387	3	0	1	1	Yes			0	0	0
FBgn0029522	CG13373	CG13373	30	FBgn0038089	CG14387	CG14387	3	0	1	1	Yes			0	0	0
FBgn0024371	CG1071	E2f2	39	FBgn0025334	CG11182	PHDP	29	2	2	4	Yes	Yes	3	0	0	0
FBgn0039858	CG11525	CycG	41	FBgn0025334	CG11182	PHDP	29	0	1	1	Yes			0	0	0
FBgn0010379	CG4006	Akt1	37	FBgn0025334	CG11182	PHDP	29	2	2	4	Yes	Yes	8	0	0	0
FBgn0036313	CG10967	CG10967	16	FBgn0025334	CG11182	PHDP	29	3	1	4	Yes			0	0	0
FBgn0000258	CG17520	CkIIalpha	8	FBgn0025334	CG11182	PHDP	29	3	3	6	Yes			0	0	0
FBgn0010235	CG5433	Klc	31	FBgn0025334	CG11182	PHDP	29	2	3	5	Yes			0	0	0
FBgn0026371	CG7186	SAK	54	FBgn0025334	CG11182	PHDP	29	2	2	4	Yes			0	0	0
FBgn0004107	CG10498	cdc2c	40	FBgn0025334	CG11182	PHDP	29	2	0	2	Yes			0	0	0
FBgn0029522	CG13373	CG13373	30	FBgn0025334	CG11182	PHDP	29	0	1	1	Yes			0	0	0
FBgn0037345	CG2948	CG2948	40	FBgn0025334	CG11182	PHDP	29	2	2	4	Yes			0	0	0
FBgn0036257	CG6811	RhoGAP68F	34	FBgn0025334	CG11182	PHDP	29	1	2	3	Yes			0	0	0
FBgn0035640	CG17498	CG17498	42	FBgn0025334	CG11182	PHDP	29	2	0	2	Yes			0	0	0
FBgn0016131	CG5072	Cdk4	66	FBgn0025334	CG11182	PHDP	29	1	0	1	Yes			0	0	0
FBgn0038534	CG7643	CG7643	41	FBgn0025334	CG11182	PHDP	29	1	1	2	Yes	Yes	1	0	0	0
FBgn0037613	CG9790	CG9790	18	FBgn0025334	CG11182	PHDP	29	3	0	3	Yes			0	0	0
FBgn0010235	CG5433	Klc	31	FBgn0030032	CG15344	CG15344	3	0	3	3	Yes			0	0	0
FBgn0037554	CG7602	DNApol-iota	3	FBgn0034337	CG17524	CG17524	3	0	1	1	Yes			0	0	0
FBgn0030668	CG8128	CG8128	84	FBgn0034337	CG17524	CG17524	3	0	2	2	Yes			0	0	0
FBgn0010235	CG5433	Klc	31	FBgn0037263	CG18271	CG18271	1	0	3	3	Yes			0	0	0
FBgn0003302	CG4336	rux	39	FBgn0034336	CG17523	CG17523	5	0	1	1	Yes			0	0	0
FBgn0000405	CG3510	CycB	2	FBgn0034336	CG17523	CG17523	5	0	1	1	Yes			0	0	0
FBgn0035640	CG17498	CG17498	42	FBgn0034336	CG17523	CG17523	5	0	2	2	Yes			0	0	0
FBgn0030668	CG8128	CG8128	84	FBgn0034336	CG17523	CG17523	5	0	2	2	Yes			0	0	0
FBgn0000258	CG17520	CkIIalpha	8	FBgn0058304	CG40304	CG40304	4	2	2	4	Yes			0	0	0
FBgn0010235	CG5433	Klc	31	FBgn0058304	CG40304	CG40304	4	1	2	3	Yes			0	0	0
FBgn0026371	CG7186	SAK	54	FBgn0058304	CG40304	CG40304	4	3	0	3	Yes			0	0	0
FBgn0038534	CG7643	CG7643	41	FBgn0058304	CG40304	CG40304	4	0	1	1	Yes			0	0	0
FBgn0036313	CG10967	CG10967	16	FBgn0001316	CG17046	klar	2	0	2	2	Yes			0	0	0
FBgn0003302	CG4336	rux	39	FBgn0001316	CG17046	klar	2	0	2	2	Yes			0	0	0
FBgn0026176	CG8881	skpB	38	FBgn0004889	CG6235	tws	3	0	1	1	Yes			0	0	0
FBgn0011648	CG12399	Mad	30	FBgn0004889	CG6235	tws	3	0	1	1	Yes			0	0	0
FBgn0016131	CG5072	Cdk4	66	FBgn0004889	CG6235	tws	3	0	2	2	Yes			0	0	0
FBgn0000258	CG17520	CkIIalpha	8	FBgn0026136	CG8914	CkIIbeta2	2	5	3	8	Yes			1	0	0
FBgn0030668	CG8128	CG8128	84	FBgn0026136	CG8914	CkIIbeta2	2	0	3	3	Yes			0	0	0
FBgn0000480	CG1658	Doa	35	FBgn0027581	CG6191	BcDNA:GH06193	10	3	3	6	Yes			0	0	0
FBgn0030668	CG8128	CG8128	84	FBgn0027581	CG6191	BcDNA:GH06193	10	0	3	3	Yes			0	0	0
FBgn0036257	CG6811	RhoGAP68F	34	FBgn0033527	CG11777	CG11777	1	0	2	2	Yes			0	0	0
FBgn0026176	CG8881	skpB	38	FBgn0031813	CG9527	CG9527	1	0	1	1	Yes			0	0	0
FBgn0023180	CG1584	Orc6	8	FBgn0030082	CG7041	HP1b	2	0	3	3	Yes			0	0	0
FBgn0030668	CG8128	CG8128	84	FBgn0033198	CG2080	CG2080	1	0	2	2	Yes			0	0	0
FBgn0024371	CG1071	E2f2	39	FBgn0033360	CG11824	CG11824	23	1	2	3	Yes			0	0	0
FBgn0039858	CG11525	CycG	41	FBgn0033360	CG11824	CG11824	23	0	2	2	Yes			0	0	0
FBgn0026176	CG8881	skpB	38	FBgn0033360	CG11824	CG11824	23	0	2	2	Yes			0	0	0
FBgn0038618	CG7683	CG7683	14	FBgn0033360	CG11824	CG11824	23	0	1	1	Yes			0	0	0
FBgn0010379	CG4006	Akt1	37	FBgn0033360	CG11824	CG11824	23	0	1	1	Yes			0	0	0
FBgn0026371	CG7186	SAK	54	FBgn0033360	CG11824	CG11824	23	3	2	5	Yes			0	0	0
FBgn0026175	CG11941	skpC	6	FBgn0033360	CG11824	CG11824	23	0	1	1	Yes			0	0	0
FBgn0036257	CG6811	RhoGAP68F	34	FBgn0033360	CG11824	CG11824	23	0	3	3	Yes			0	0	0
FBgn0016131	CG5072	Cdk4	66	FBgn0033360	CG11824	CG11824	23	0	3	3	Yes			0	0	0
FBgn0030668	CG8128	CG8128	84	FBgn0033360	CG11824	CG11824	23	0	3	3	Yes			0	0	0
FBgn0002777	CG7826	mnb	49	FBgn0035063	CG3594	Eap	1	4	2	6	Yes			0	0	0
FBgn0004107	CG10498	cdc2c	40	FBgn0010316	CG1772	dap	2	0	3	3	Yes	Yes	7	1	0	0
FBgn0026176	CG8881	skpB	38	FBgn0033811	CG4643	CG4643	4	4	3	7	Yes			0	1	0
FBgn0025637	CG16983	skpA	38	FBgn0033811	CG4643	CG4643	4	4	3	7	Yes			0	1	0
FBgn0000480	CG1658	Doa	35	FBgn0037011	CG4858	CG4858	2	0	1	1	Yes			0	0	0
FBgn0005640	CG10579	Eip63E	5	FBgn0028920	CG8997	BG:DS00941.12	2	0	3	3	Yes			0	0	0
FBgn0004889	CG6235	tws	4	FBgn0034259	CG6459	CG6459	1	0	2	2	Yes			0	0	0
FBgn0000480	CG1658	Doa	35	FBgn0040284	CG6987	SF2	3	0	3	3	Yes			0	0	0
FBgn0004106	CG5363	cdc2	15	FBgn0004597	CG7281	CycC	18	1	3	4	Yes	Yes	28	0	0	0
FBgn0037613	CG9790	CG9790	18	FBgn0004597	CG7281	CycC	18	0	3	3	Yes			0	0	0
FBgn0005640	CG10579	Eip63E	5	FBgn0004597	CG7281	CycC	18	1	3	4	Yes	Yes	5	0	0	0
FBgn0010379	CG4006	Akt1	37	FBgn0004597	CG7281	CycC	18	0	1	1	Yes			0	0	0
FBgn0004107	CG10498	cdc2c	40	FBgn0004597	CG7281	CycC	18	1	2	3	Yes			0	0	0
FBgn0016131	CG5072	Cdk4	66	FBgn0004597	CG7281	CycC	18	2	3	5	Yes	Yes	9	0	0	0
FBgn0039858	CG11525	CycG	41	FBgn0004597	CG7281	CycC	18	0	2	2	Yes	Yes	1	0	0	0
FBgn0026371	CG7186	SAK	54	FBgn0004597	CG7281	CycC	18	0	2	2	Yes			0	0	0
FBgn0005655	CG9193	mus209	7	FBgn0005655	CG9193	mus209	4	5	2	7	Yes			0	0	0
FBgn0030668	CG8128	CG8128	84	FBgn0005655	CG9193	mus209	4	2	2	4	Yes			0	0	0
FBgn0005640	CG10579	Eip63E	5	FBgn0020238	CG31196	14-3-3epsilon	2	5	2	7	Yes			0	0	0
FBgn0010379	CG4006	Akt1	37	FBgn0030400	CG11138	CG11138	10	0	1	1	Yes			0	0	0
FBgn0026371	CG7186	SAK	54	FBgn0030400	CG11138	CG11138	10	0	1	1	Yes			0	0	0
FBgn0029522	CG13373	CG13373	30	FBgn0030400	CG11138	CG11138	10	0	1	1	Yes			0	0	0
FBgn0036257	CG6811	RhoGAP68F	34	FBgn0030400	CG11138	CG11138	10	0	2	2	Yes			0	0	0
FBgn0016131	CG5072	Cdk4	66	FBgn0030400	CG11138	CG11138	10	0	2	2	Yes			0	0	0
FBgn0038534	CG7643	CG7643	41	FBgn0030400	CG11138	CG11138	10	0	1	1	Yes			0	0	0
FBgn0003892	CG2411	ptc	24	FBgn0030400	CG11138	CG11138	10	0	1	1	Yes			0	0	0
FBgn0026176	CG8881	skpB	38	FBgn0033008	CG2944	CG2944	21	0	1	1	Yes			0	0	0
FBgn0036257	CG6811	RhoGAP68F	34	FBgn0033008	CG2944	CG2944	21	0	1	1	Yes			0	0	0
FBgn0016131	CG5072	Cdk4	66	FBgn0033008	CG2944	CG2944	21	0	2	2	Yes			0	0	0
FBgn0016131	CG5072	Cdk4	66	FBgn0030041	CG12116	CG12116	2	0	1	1	Yes			0	0	0
FBgn0003892	CG2411	ptc	24	FBgn0030041	CG12116	CG12116	2	0	1	1	Yes			0	0	0
FBgn0026371	CG7186	SAK	54	FBgn0033008	CG2944	CG2944	21	4	3	7	Yes			0	0	0
FBgn0024371	CG1071	E2f2	39	FBgn0033008	CG2944	CG2944	21	2	3	5	Yes	Yes	1	0	0	0
FBgn0039858	CG11525	CycG	41	FBgn0033008	CG2944	CG2944	21	1	2	3	Yes			0	0	0
FBgn0038618	CG7683	CG7683	14	FBgn0033008	CG2944	CG2944	21	0	2	2	Yes			0	0	0
FBgn0010379	CG4006	Akt1	37	FBgn0033008	CG2944	CG2944	21	0	3	3	Yes			0	0	0
FBgn0036313	CG10967	CG10967	16	FBgn0033008	CG2944	CG2944	21	3	3	6	Yes			0	0	0
FBgn0037345	CG2948	CG2948	40	FBgn0033008	CG2944	CG2944	21	3	3	6	Yes			0	0	0
FBgn0037345	CG2948	CG2948	40	FBgn0033291	CG2038	CSN7b	1	3	3	6	Yes			0	0	0
FBgn0038618	CG7683	CG7683	14	FBgn0023517	CG14816	EG:63B12.4	13	0	1	1	Yes			0	0	0
FBgn0010379	CG4006	Akt1	37	FBgn0023517	CG14816	EG:63B12.4	13	0	3	3	Yes			0	0	0
FBgn0026371	CG7186	SAK	54	FBgn0023517	CG14816	EG:63B12.4	13	4	3	7	Yes			0	0	0
FBgn0036313	CG10967	CG10967	16	FBgn0023517	CG14816	EG:63B12.4	13	2	1	3	Yes			0	0	0
FBgn0032813	CG10262	CG10262	7	FBgn0032089	CG9573	CG9573	3	2	2	4	Yes			0	0	0
FBgn0023180	CG1584	Orc6	8	FBgn0032089	CG9573	CG9573	3	1	2	3	Yes			0	0	0
FBgn0030668	CG8128	CG8128	84	FBgn0032089	CG9573	CG9573	3	3	3	6	Yes			0	0	0
FBgn0002777	CG7826	mnb	49	FBgn0039147	CG10694	CG10694	2	2	0	2	Yes			0	0	0
FBgn0030668	CG8128	CG8128	84	FBgn0039147	CG10694	CG10694	2	0	3	3	Yes			0	0	0
FBgn0002777	CG7826	mnb	49	FBgn0036249	CG11560	CG11560	1	1	1	2	Yes			0	0	0
FBgn0035640	CG17498	CG17498	42	FBgn0033400	CG2063	CG2063	1	0	3	3	Yes			0	0	0
FBgn0035640	CG17498	CG17498	42	FBgn0027053	CG14884	CSN5	2	0	3	3	Yes			0	0	0
FBgn0032813	CG10262	CG10262	7	FBgn0000157	CG3629	Dll	17	2	0	2	Yes			0	0	0
FBgn0023180	CG1584	Orc6	8	FBgn0000157	CG3629	Dll	17	2	0	2	Yes			0	0	0
FBgn0035640	CG17498	CG17498	42	FBgn0000157	CG3629	Dll	17	5	0	5	Yes			0	0	0
FBgn0026176	CG8881	skpB	38	FBgn0035461	CG10855	CG10855	3	0	1	1	Yes			0	0	0
FBgn0025637	CG16983	skpA	38	FBgn0035461	CG10855	CG10855	3	0	1	1	Yes			0	0	0
FBgn0011573	CG12019	Cdc37	23	FBgn0036564	CG5241	CG5241	1	0	3	3	Yes			0	0	0
FBgn0004832	CG6358	Xpac	10	FBgn0032405	CG14946	CG14946	1	0	1	1	Yes			0	0	0
FBgn0024371	CG1071	E2f2	39	FBgn0035325	CG13806	CG13806	17	0	1	1	Yes			0	0	0
FBgn0039858	CG11525	CycG	41	FBgn0035325	CG13806	CG13806	17	0	1	1	Yes			0	0	0
FBgn0010379	CG4006	Akt1	37	FBgn0035325	CG13806	CG13806	17	0	1	1	Yes			0	0	0
FBgn0026371	CG7186	SAK	54	FBgn0035325	CG13806	CG13806	17	1	1	2	Yes			0	0	0
FBgn0029522	CG13373	CG13373	30	FBgn0035325	CG13806	CG13806	17	0	2	2	Yes			0	0	0
FBgn0016131	CG5072	Cdk4	66	FBgn0035325	CG13806	CG13806	17	0	3	3	Yes			0	0	0
FBgn0038534	CG7643	CG7643	41	FBgn0035325	CG13806	CG13806	17	0	1	1	Yes			0	0	0
FBgn0003892	CG2411	ptc	24	FBgn0035325	CG13806	CG13806	17	0	3	3	Yes			0	0	0
FBgn0010379	CG4006	Akt1	37	FBgn0042630	CG32139	Sox21b	11	0	3	3	Yes			0	0	0
FBgn0026371	CG7186	SAK	54	FBgn0042630	CG32139	Sox21b	11	1	3	4	Yes			0	0	0
FBgn0024371	CG1071	E2f2	39	FBgn0042630	CG32139	Sox21b	11	0	3	3	Yes			0	0	0
FBgn0039858	CG11525	CycG	41	FBgn0042630	CG32139	Sox21b	11	0	2	2	Yes	Yes	1	0	0	0
FBgn0029522	CG13373	CG13373	30	FBgn0042630	CG32139	Sox21b	11	0	3	3	Yes			0	0	0
FBgn0016131	CG5072	Cdk4	66	FBgn0042630	CG32139	Sox21b	11	0	2	2	Yes			0	0	0
FBgn0003892	CG2411	ptc	24	FBgn0042630	CG32139	Sox21b	11	0	2	2	Yes			0	0	0
FBgn0035640	CG17498	CG17498	42	FBgn0010504	CG11546	l(2)02045	1	0	3	3	Yes			0	0	0
FBgn0004832	CG6358	Xpac	10	FBgn0004832	CG6358	Xpac	4	0	3	3	Yes			0	0	0
FBgn0030668	CG8128	CG8128	84	FBgn0004832	CG6358	Xpac	4	0	3	3	Yes			0	0	0
FBgn0030668	CG8128	CG8128	84	FBgn0034583	CG10527	CG10527	1	3	1	4	Yes			0	0	0
FBgn0004832	CG6358	Xpac	10	FBgn0010620	CG10939	Sip1	1	0	3	3	Yes			0	0	0
FBgn0025637	CG16983	skpA	38	FBgn0035042	CG3640	CG3640	2	0	1	1	Yes			0	0	0
FBgn0011573	CG12019	Cdc37	23	FBgn0035042	CG3640	CG3640	2	0	1	1	Yes			0	0	0
FBgn0011573	CG12019	Cdc37	23	FBgn0031768	CG12393	CG12393	2	3	3	6	Yes			0	0	0
FBgn0026176	CG8881	skpB	38	FBgn0031525	CG15410	CG15410	2	0	2	2	Yes			0	0	0
FBgn0036257	CG6811	RhoGAP68F	34	FBgn0023177	CG32505	Pp4-19C	6	0	2	2	Yes			0	0	0
FBgn0030668	CG8128	CG8128	84	FBgn0023177	CG32505	Pp4-19C	6	0	2	2	Yes			0	0	0
FBgn0036257	CG6811	RhoGAP68F	34	FBgn0038506	CG5860	CG5860	1	0	2	2	Yes			0	0	0
FBgn0024371	CG1071	E2f2	39	FBgn0034371	CG5473	SP2637	16	4	3	7	Yes			0	0	0
FBgn0039858	CG11525	CycG	41	FBgn0034371	CG5473	SP2637	16	1	2	3	Yes			0	0	0
FBgn0010379	CG4006	Akt1	37	FBgn0034371	CG5473	SP2637	16	2	3	5	Yes			0	0	0
FBgn0036257	CG6811	RhoGAP68F	34	FBgn0034371	CG5473	SP2637	16	0	3	3	Yes			0	0	0
FBgn0024371	CG1071	E2f2	39	FBgn0029138	PTB	PTB	15	2	3	5	Yes			0	0	0
FBgn0039858	CG11525	CycG	41	FBgn0029138	PTB	PTB	15	0	2	2	Yes			0	0	0
FBgn0010379	CG4006	Akt1	37	FBgn0029138	PTB	PTB	15	2	3	5	Yes			0	0	0
FBgn0036257	CG6811	RhoGAP68F	34	FBgn0029138	PTB	PTB	15	2	3	5	Yes			0	0	0
FBgn0036257	CG6811	RhoGAP68F	34	FBgn0036982	CG5571	CG5571	2	0	2	2	Yes			0	0	0
FBgn0004107	CG10498	cdc2c	40	FBgn0004103	CG5650	Pp1-87B	6	2	1	3	Yes			0	0	0
FBgn0035640	CG17498	CG17498	42	FBgn0016036	CG14827	mei-P22	4	5	3	8	Yes			0	0	0
FBgn0030668	CG8128	CG8128	84	FBgn0016036	CG14827	mei-P22	4	2	2	4	Yes			0	0	0
FBgn0032813	CG10262	CG10262	7	FBgn0030346	CG11802	CG11802	3	1	2	3	Yes			0	0	0
FBgn0023180	CG1584	Orc6	8	FBgn0030346	CG11802	CG11802	3	0	2	2	Yes			0	0	0
FBgn0035640	CG17498	CG17498	42	FBgn0030346	CG11802	CG11802	3	0	2	2	Yes			0	0	0
FBgn0004106	CG5363	cdc2	15	FBgn0022936	CG7405	CycH	4	0	3	3	Yes			0	0	0
FBgn0004107	CG10498	cdc2c	40	FBgn0022936	CG7405	CycH	4	0	3	3	Yes	Yes	9	0	0	0
FBgn0030668	CG8128	CG8128	84	FBgn0022936	CG7405	CycH	4	0	3	3	Yes			0	0	0
FBgn0016131	CG5072	Cdk4	66	FBgn0022936	CG7405	CycH	4	2	3	5	Yes			0	0	0
FBgn0035640	CG17498	CG17498	42	FBgn0036136	CG6233	Ufd1-like	2	0	2	2	Yes			0	0	0
FBgn0030668	CG8128	CG8128	84	FBgn0036136	CG6233	Ufd1-like	2	0	3	3	Yes			0	0	0
FBgn0024371	CG1071	E2f2	39	FBgn0016081	CG32045	fry	16	0	1	1	Yes			0	0	0
FBgn0039858	CG11525	CycG	41	FBgn0016081	CG32045	fry	16	3	1	4	Yes			0	0	0
FBgn0038618	CG7683	CG7683	14	FBgn0016081	CG32045	fry	16	2	0	2	Yes			0	0	0
FBgn0010379	CG4006	Akt1	37	FBgn0016081	CG32045	fry	16	0	1	1	Yes			0	0	0
FBgn0017577	CG4082	Mcm5	7	FBgn0016081	CG32045	fry	16	4	1	5	Yes			0	0	0
FBgn0026371	CG7186	SAK	54	FBgn0016081	CG32045	fry	16	5	2	7	Yes			0	0	0
FBgn0029522	CG13373	CG13373	30	FBgn0016081	CG32045	fry	16	1	1	2	Yes			0	0	0
FBgn0022936	CG7405	CycH	25	FBgn0016081	CG32045	fry	16	2	0	2	Yes			0	0	0
FBgn0036257	CG6811	RhoGAP68F	34	FBgn0016081	CG32045	fry	16	1	1	2	Yes			0	0	0
FBgn0030668	CG8128	CG8128	84	FBgn0016081	CG32045	fry	16	4	1	5	Yes			0	0	0
FBgn0011774	CG5247	Irbp	4	FBgn0016081	CG32045	fry	16	1	0	1	Yes			0	0	0
FBgn0026371	CG7186	SAK	54	FBgn0016131	CG5072	Cdk4	3	0	1	1	Yes			0	0	0
FBgn0002777	CG7826	mnb	49	FBgn0033142	CG12835	CG12835	1	1	2	3	Yes			0	0	0
FBgn0032813	CG10262	CG10262	7	FBgn0035140	CG17180	CG17180	3	4	0	4	Yes			0	0	0
FBgn0030668	CG8128	CG8128	84	FBgn0035140	CG17180	CG17180	3	4	0	4	Yes			0	0	0
FBgn0016131	CG5072	Cdk4	66	FBgn0035255	CG7980	CG7980	2	0	1	1	Yes			0	0	0
FBgn0030668	CG8128	CG8128	84	FBgn0035255	CG7980	CG7980	2	0	1	1	Yes			0	0	0
FBgn0036257	CG6811	RhoGAP68F	34	FBgn0033205	CG2064	CG2064	1	0	1	1	Yes			0	0	0
FBgn0039858	CG11525	CycG	41	FBgn0011700	CG7948	Rad51	36	3	0	3	Yes			0	0	0
FBgn0026176	CG8881	skpB	38	FBgn0011700	CG7948	Rad51	36	4	0	4	Yes			0	0	0
FBgn0010379	CG4006	Akt1	37	FBgn0011700	CG7948	Rad51	36	4	0	4	Yes			0	0	0
FBgn0026371	CG7186	SAK	54	FBgn0011700	CG7948	Rad51	36	5	0	5	Yes			0	0	0
FBgn0022936	CG7405	CycH	25	FBgn0011700	CG7948	Rad51	36	5	0	5	Yes			0	0	0
FBgn0016131	CG5072	Cdk4	66	FBgn0011700	CG7948	Rad51	36	5	0	5	Yes			0	0	0
FBgn0030668	CG8128	CG8128	84	FBgn0011700	CG7948	Rad51	36	5	0	5	Yes			0	0	0
FBgn0035640	CG17498	CG17498	42	FBgn0039036	CG13835	CG13835	2	3	3	6	Yes			0	0	0
FBgn0030668	CG8128	CG8128	84	FBgn0039036	CG13835	CG13835	2	0	2	2	Yes			0	0	0
FBgn0004107	CG10498	cdc2c	40	FBgn0039858	CG11525	CycG	10	0	1	1	Yes			0	0	0
FBgn0026176	CG8881	skpB	38	FBgn0039858	CG11525	CycG	10	0	3	3	Yes			0	0	0
FBgn0011648	CG12399	Mad	30	FBgn0039858	CG11525	CycG	10	0	3	3	Yes			0	0	0
FBgn0026371	CG7186	SAK	54	FBgn0039858	CG11525	CycG	10	1	1	2	Yes			0	0	0
FBgn0016131	CG5072	Cdk4	66	FBgn0039858	CG11525	CycG	10	0	3	3	Yes			0	0	0
FBgn0030668	CG8128	CG8128	84	FBgn0039858	CG11525	CycG	10	0	3	3	Yes			0	0	0
FBgn0035640	CG17498	CG17498	42	FBgn0014467	CG6103	CrebB-17A	1	3	3	6	Yes			0	0	0
FBgn0029798	CG4078	CG4078	3	FBgn0036669	CG13030	CG13030	1	4	1	5	Yes			0	0	0
FBgn0002777	CG7826	mnb	49	FBgn0031572	CG3920	CG3920	1	5	3	8	Yes			0	0	0
FBgn0035640	CG17498	CG17498	42	FBgn0039469	CG14254	CG14254	1	2	3	5	Yes			0	0	0
FBgn0011573	CG12019	Cdc37	23	FBgn0000273	CG4379	Pka-C1	1	0	2	2	Yes			0	0	0
FBgn0004106	CG5363	cdc2	15	FBgn0038795	CG4335	CG4335	2	1	3	4	Yes			0	0	0
FBgn0037345	CG2948	CG2948	40	FBgn0038795	CG4335	CG4335	2	0	2	2	Yes			0	0	0
FBgn0036257	CG6811	RhoGAP68F	34	FBgn0033439	CG1773	CG1773	1	0	2	2	Yes			0	0	0
FBgn0035640	CG17498	CG17498	42	FBgn0035425	CG17746	CG17746	2	1	2	3	Yes			0	0	0
FBgn0030668	CG8128	CG8128	84	FBgn0035425	CG17746	CG17746	2	0	2	2	Yes			0	0	0
FBgn0026371	CG7186	SAK	54	FBgn0035641	CG5568	CG5568	24	3	2	5	Yes			0	0	0
FBgn0035640	CG17498	CG17498	42	FBgn0035641	CG5568	CG5568	24	0	3	3	Yes			0	0	0
FBgn0004832	CG6358	Xpac	10	FBgn0033884	CG13344	CG13344	2	0	2	2	Yes			0	0	0
FBgn0016131	CG5072	Cdk4	66	FBgn0033884	CG13344	CG13344	2	0	2	2	Yes			0	0	0
FBgn0031730	CG7236	CG7236	9	FBgn0030471	CG1630	CG1630	1	0	2	2	Yes			0	0	0
FBgn0003302	CG4336	rux	39	FBgn0032192	CG5731	CG5731	30	2	3	5	Yes			0	0	0
FBgn0026176	CG8881	skpB	38	FBgn0032192	CG5731	CG5731	30	0	1	1	Yes			0	0	0
FBgn0010379	CG4006	Akt1	37	FBgn0032192	CG5731	CG5731	30	1	2	3	Yes			0	0	0
FBgn0026371	CG7186	SAK	54	FBgn0032192	CG5731	CG5731	30	3	2	5	Yes			0	0	0
FBgn0036313	CG10967	CG10967	16	FBgn0032192	CG5731	CG5731	30	0	2	2	Yes			0	0	0
FBgn0004107	CG10498	cdc2c	40	FBgn0032192	CG5731	CG5731	30	0	1	1	Yes			0	0	0
FBgn0016131	CG5072	Cdk4	66	FBgn0032192	CG5731	CG5731	30	1	3	4	Yes			0	0	0
FBgn0004106	CG5363	cdc2	15	FBgn0025674	CG15218	CycK	26	5	3	8	Yes	Yes	2	0	0	0
FBgn0026371	CG7186	SAK	54	FBgn0025674	CG15218	CycK	26	5	3	8	Yes			0	0	0
FBgn0004107	CG10498	cdc2c	40	FBgn0025674	CG15218	CycK	26	5	3	8	Yes	Yes	10	0	0	0
FBgn0024371	CG1071	E2f2	39	FBgn0025674	CG15218	CycK	26	2	2	4	Yes			0	0	0
FBgn0039858	CG11525	CycG	41	FBgn0025674	CG15218	CycK	26	2	2	4	Yes			0	0	0
FBgn0010379	CG4006	Akt1	37	FBgn0025674	CG15218	CycK	26	1	2	3	Yes			0	0	0
FBgn0031730	CG7236	CG7236	9	FBgn0025674	CG15218	CycK	26	2	0	2	Yes			0	0	0
FBgn0016131	CG5072	Cdk4	66	FBgn0025674	CG15218	CycK	26	4	2	6	Yes			0	0	0
FBgn0004106	CG5363	cdc2	15	FBgn0033782	CG3850	CG3850	8	0	1	1	Yes			0	0	0
FBgn0031730	CG7236	CG7236	9	FBgn0033782	CG3850	CG3850	8	0	1	1	Yes			0	0	0
FBgn0016131	CG5072	Cdk4	66	FBgn0033782	CG3850	CG3850	8	1	3	4	Yes			0	0	0
FBgn0030668	CG8128	CG8128	84	FBgn0033782	CG3850	CG3850	8	1	3	4	Yes			0	0	0
FBgn0037613	CG9790	CG9790	18	FBgn0010317	CG10308	CycJ	4	0	3	3	Yes	Yes	2	0	0	0
FBgn0004107	CG10498	cdc2c	40	FBgn0010317	CG10308	CycJ	4	1	3	4	Yes	Yes	45	1	0	0
FBgn0016131	CG5072	Cdk4	66	FBgn0010317	CG10308	CycJ	4	0	1	1	Yes			0	0	0
FBgn0002777	CG7826	mnb	49	FBgn0001320	CG4717	kni	1	1	2	3	Yes			0	0	0
FBgn0005640	CG10579	Eip63E	5	FBgn0032378	CG14939	CG14939	2	1	3	4	Yes			0	0	0
FBgn0026176	CG8881	skpB	38	FBgn0031864	CG10805	CG10805	3	3	3	6	Yes			0	0	0
FBgn0025637	CG16983	skpA	38	FBgn0031864	CG10805	CG10805	3	3	3	6	Yes			0	0	0
FBgn0003302	CG4336	rux	39	FBgn0000166	CG1034	bcd	25	1	3	4	Yes			0	0	0
FBgn0026371	CG7186	SAK	54	FBgn0000166	CG1034	bcd	25	2	1	3	Yes			0	0	0
FBgn0011573	CG12019	Cdc37	23	FBgn0000166	CG1034	bcd	25	0	1	1	Yes			0	0	0
FBgn0016131	CG5072	Cdk4	66	FBgn0000166	CG1034	bcd	25	2	1	3	Yes			0	0	0
FBgn0003302	CG4336	rux	39	FBgn0031618	CG11931	CG11931	2	0	2	2	Yes			0	0	0
FBgn0011573	CG12019	Cdc37	23	FBgn0031618	CG11931	CG11931	2	0	1	1	Yes			0	0	0
FBgn0004106	CG5363	cdc2	15	FBgn0002673	CG4965	twe	3	5	2	7	Yes	Yes	3	0	0	0
FBgn0035640	CG17498	CG17498	42	FBgn0036155	CG6163	CG6163	2	0	1	1	Yes			0	0	0
FBgn0010235	CG5433	Klc	31	FBgn0032437	CG17024	CG17024	2	3	1	4	Yes			0	0	0
FBgn0030668	CG8128	CG8128	84	FBgn0032437	CG17024	CG17024	2	4	0	4	Yes			0	0	0
FBgn0011573	CG12019	Cdc37	23	FBgn0040769	CG12431	CG12431	2	0	2	2	Yes			0	0	0
FBgn0010235	CG5433	Klc	31	FBgn0034816	CG3085	CG3085	3	1	3	4	Yes			0	0	0
FBgn0003302	CG4336	rux	39	FBgn0034816	CG3085	CG3085	3	1	2	3	Yes			0	0	0
FBgn0030668	CG8128	CG8128	84	FBgn0034816	CG3085	CG3085	3	0	2	2	Yes			0	0	0
FBgn0010379	CG4006	Akt1	37	FBgn0031404	CG17006	CG17006	18	0	2	2	Yes			0	0	0
FBgn0026371	CG7186	SAK	54	FBgn0031404	CG17006	CG17006	18	2	2	4	Yes			0	0	0
FBgn0024371	CG1071	E2f2	39	FBgn0031404	CG17006	CG17006	18	0	2	2	Yes			0	0	0
FBgn0039858	CG11525	CycG	41	FBgn0031404	CG17006	CG17006	18	0	1	1	Yes			0	0	0
FBgn0036313	CG10967	CG10967	16	FBgn0031404	CG17006	CG17006	18	0	1	1	Yes			0	0	0
FBgn0029522	CG13373	CG13373	30	FBgn0031404	CG17006	CG17006	18	0	2	2	Yes			0	0	0
FBgn0037345	CG2948	CG2948	40	FBgn0031404	CG17006	CG17006	18	1	2	3	Yes			0	0	0
FBgn0016131	CG5072	Cdk4	66	FBgn0031404	CG17006	CG17006	18	0	2	2	Yes			0	0	0
FBgn0026176	CG8881	skpB	38	FBgn0042102	CG18745	CG18745	19	0	1	1	Yes			0	0	0
FBgn0025637	CG16983	skpA	38	FBgn0042102	CG18745	CG18745	19	0	1	1	Yes			0	0	0
FBgn0011648	CG12399	Mad	30	FBgn0042102	CG18745	CG18745	19	0	1	1	Yes			0	0	0
FBgn0010379	CG4006	Akt1	37	FBgn0042102	CG18745	CG18745	19	0	1	1	Yes			0	0	0
FBgn0026371	CG7186	SAK	54	FBgn0042102	CG18745	CG18745	19	0	1	1	Yes			0	0	0
FBgn0010235	CG5433	Klc	31	FBgn0042102	CG18745	CG18745	19	0	3	3	Yes			0	0	0
FBgn0003302	CG4336	rux	39	FBgn0042102	CG18745	CG18745	19	0	2	2	Yes			0	0	0
FBgn0037345	CG2948	CG2948	40	FBgn0042102	CG18745	CG18745	19	0	1	1	Yes			0	0	0
FBgn0036257	CG6811	RhoGAP68F	34	FBgn0042102	CG18745	CG18745	19	0	2	2	Yes			0	0	0
FBgn0030668	CG8128	CG8128	84	FBgn0042102	CG18745	CG18745	19	0	1	1	Yes			0	0	0
FBgn0038534	CG7643	CG7643	41	FBgn0042102	CG18745	CG18745	19	0	1	1	Yes			0	0	0
FBgn0004889	CG6235	tws	4	FBgn0023526	CG2865	EG:25E8.4	14	2	3	5	Yes			0	0	0
FBgn0026371	CG7186	SAK	54	FBgn0023526	CG2865	EG:25E8.4	14	3	3	6	Yes			0	0	0
FBgn0037345	CG2948	CG2948	40	FBgn0023526	CG2865	EG:25E8.4	14	2	3	5	Yes			0	0	0
FBgn0010235	CG5433	Klc	31	FBgn0037207	CG11100	CG11100	3	1	1	2	Yes			0	0	0
FBgn0025637	CG16983	skpA	38	FBgn0037643	CG11963	CG11963	11	0	2	2	Yes			0	0	0
FBgn0004107	CG10498	cdc2c	40	FBgn0037643	CG11963	CG11963	11	0	1	1	Yes			0	0	0
FBgn0003302	CG4336	rux	39	FBgn0037643	CG11963	CG11963	11	0	3	3	Yes			0	0	0
FBgn0037345	CG2948	CG2948	40	FBgn0037643	CG11963	CG11963	11	0	3	3	Yes			0	0	0
FBgn0025637	CG16983	skpA	38	FBgn0034817	CG9882	CG9882	3	0	1	1	Yes			0	0	0
FBgn0010235	CG5433	Klc	31	FBgn0027055	CG18332	CSN3	5	0	3	3	Yes			0	0	0
FBgn0003302	CG4336	rux	39	FBgn0027055	CG18332	CSN3	5	0	2	2	Yes			0	0	0
FBgn0037345	CG2948	CG2948	40	FBgn0027055	CG18332	CSN3	5	0	1	1	Yes			0	0	0
FBgn0016131	CG5072	Cdk4	66	FBgn0027055	CG18332	CSN3	5	0	1	1	Yes			0	0	0
FBgn0030668	CG8128	CG8128	84	FBgn0027055	CG18332	CSN3	5	0	1	1	Yes			0	0	0
FBgn0025637	CG16983	skpA	38	FBgn0032377	CG14937	CG14937	4	0	1	1	Yes			0	1	0
FBgn0026176	CG8881	skpB	38	FBgn0032377	CG14937	CG14937	4	0	1	1	Yes			0	0	0
FBgn0004107	CG10498	cdc2c	40	FBgn0032377	CG14937	CG14937	4	0	1	1	Yes			0	0	0
FBgn0026175	CG11941	skpC	6	FBgn0038566	CG14317	CG14317	8	0	1	1	Yes			0	0	0
FBgn0025637	CG16983	skpA	38	FBgn0038566	CG14317	CG14317	8	5	3	8	Yes			0	1	0
FBgn0026176	CG8881	skpB	38	FBgn0038566	CG14317	CG14317	8	5	3	8	Yes			0	0	0
FBgn0004107	CG10498	cdc2c	40	FBgn0038566	CG14317	CG14317	8	0	1	1	Yes			0	0	0
FBgn0025637	CG16983	skpA	38	FBgn0000166	CG1034	bcd	25	0	1	1	Yes			0	0	0
FBgn0024371	CG1071	E2f2	39	FBgn0030459	CG12723	CG12723	19	2	3	5	Yes			0	0	0
FBgn0039858	CG11525	CycG	41	FBgn0030459	CG12723	CG12723	19	2	1	3	Yes			0	0	0
FBgn0010379	CG4006	Akt1	37	FBgn0030459	CG12723	CG12723	19	0	3	3	Yes			0	0	0
FBgn0026371	CG7186	SAK	54	FBgn0030459	CG12723	CG12723	19	3	3	6	Yes			0	0	0
FBgn0037345	CG2948	CG2948	40	FBgn0030459	CG12723	CG12723	19	3	3	6	Yes			0	0	0
FBgn0002777	CG7826	mnb	49	FBgn0030459	CG12723	CG12723	19	5	3	8	Yes			0	0	0
FBgn0026176	CG8881	skpB	38	FBgn0035959	CG4911	CG4911	5	0	3	3	Yes			0	0	0
FBgn0025637	CG16983	skpA	38	FBgn0035959	CG4911	CG4911	5	0	3	3	Yes			0	1	0
FBgn0036257	CG6811	RhoGAP68F	34	FBgn0013771	CG10246	Cyp6a9	4	0	3	3	Yes			0	0	0
FBgn0026176	CG8881	skpB	38	FBgn0046301	CG7148	BEST:GH10766	4	0	1	1	Yes			0	1	0
FBgn0025637	CG16983	skpA	38	FBgn0046301	CG7148	BEST:GH10766	4	0	1	1	Yes			0	1	0
FBgn0003302	CG4336	rux	39	FBgn0032213	CG5390	CG5390	5	0	2	2	Yes			0	0	0
FBgn0036257	CG6811	RhoGAP68F	34	FBgn0032213	CG5390	CG5390	5	0	1	1	Yes			0	0	0
FBgn0016131	CG5072	Cdk4	66	FBgn0032213	CG5390	CG5390	5	0	1	1	Yes			0	0	0
FBgn0030668	CG8128	CG8128	84	FBgn0032213	CG5390	CG5390	5	0	1	1	Yes			0	0	0
FBgn0024371	CG1071	E2f2	39	FBgn0032534	CG16866	CG16866	36	1	3	4	Yes	Yes	5	0	0	0
FBgn0039858	CG11525	CycG	41	FBgn0032534	CG16866	CG16866	36	0	2	2	Yes			0	0	0
FBgn0010379	CG4006	Akt1	37	FBgn0032534	CG16866	CG16866	36	0	3	3	Yes			0	0	0
FBgn0003302	CG4336	rux	39	FBgn0032534	CG16866	CG16866	36	1	3	4	Yes			0	0	0
FBgn0026371	CG7186	SAK	54	FBgn0032534	CG16866	CG16866	36	3	3	6	Yes			0	0	0
FBgn0036313	CG10967	CG10967	16	FBgn0032534	CG16866	CG16866	36	0	2	2	Yes			0	0	0
FBgn0022936	CG7405	CycH	25	FBgn0032534	CG16866	CG16866	36	0	1	1	Yes			0	0	0
FBgn0036257	CG6811	RhoGAP68F	34	FBgn0032534	CG16866	CG16866	36	0	3	3	Yes			0	0	0
FBgn0016131	CG5072	Cdk4	66	FBgn0032534	CG16866	CG16866	36	1	3	4	Yes			0	0	0
FBgn0030668	CG8128	CG8128	84	FBgn0032534	CG16866	CG16866	36	0	2	2	Yes			0	0	0
FBgn0038534	CG7643	CG7643	41	FBgn0032534	CG16866	CG16866	36	0	1	1	Yes			0	0	0
FBgn0042106	CG18754	CG18754	11	FBgn0032534	CG16866	CG16866	36	2	3	5	Yes			0	0	0
FBgn0035640	CG17498	CG17498	42	FBgn0032534	CG16866	CG16866	36	0	1	1	Yes			0	0	0
FBgn0036257	CG6811	RhoGAP68F	34	FBgn0026143	CG3658	CDC45L	1	0	2	2	Yes			0	0	0
FBgn0039858	CG11525	CycG	41	FBgn0030122	CG16892	CG16892	6	0	1	1	Yes			0	0	0
FBgn0026371	CG7186	SAK	54	FBgn0030122	CG16892	CG16892	6	1	2	3	Yes			0	0	0
FBgn0003302	CG4336	rux	39	FBgn0030122	CG16892	CG16892	6	0	2	2	Yes			0	0	0
FBgn0036257	CG6811	RhoGAP68F	34	FBgn0030122	CG16892	CG16892	6	0	2	2	Yes			0	0	0
FBgn0038534	CG7643	CG7643	41	FBgn0030122	CG16892	CG16892	6	0	1	1	Yes			0	0	0
FBgn0025637	CG16983	skpA	38	FBgn0031727	CG14009	CG14009	7	0	2	2	Yes			0	0	0
FBgn0010235	CG5433	Klc	31	FBgn0031727	CG14009	CG14009	7	0	3	3	Yes			0	0	0
FBgn0003302	CG4336	rux	39	FBgn0031727	CG14009	CG14009	7	0	3	3	Yes			0	0	0
FBgn0037345	CG2948	CG2948	40	FBgn0031727	CG14009	CG14009	7	0	1	1	Yes			0	0	0
FBgn0036257	CG6811	RhoGAP68F	34	FBgn0031727	CG14009	CG14009	7	0	1	1	Yes			0	0	0
FBgn0038534	CG7643	CG7643	41	FBgn0031727	CG14009	CG14009	7	0	1	1	Yes			0	0	0
FBgn0010235	CG5433	Klc	31	FBgn0036257	CG6811	RhoGAP68F	5	2	3	5	Yes			0	0	0
FBgn0026193	par-1	par-1	9	FBgn0036257	CG6811	RhoGAP68F	5	5	2	7	Yes			0	0	0
FBgn0030668	CG8128	CG8128	84	FBgn0036257	CG6811	RhoGAP68F	5	0	1	1	Yes			0	0	0
FBgn0035640	CG17498	CG17498	42	FBgn0038399	CG10224	CG10224	2	0	2	2	Yes			0	0	0
FBgn0035640	CG17498	CG17498	42	FBgn0039716	CG15512	CG15512	3	3	3	6	Yes			0	0	0
FBgn0030668	CG8128	CG8128	84	FBgn0039716	CG15512	CG15512	3	0	1	1	Yes			0	0	0
FBgn0011573	CG12019	Cdc37	23	FBgn0015806	CG10539	S6k	4	1	3	4	Yes			0	0	0
FBgn0030668	CG8128	CG8128	84	FBgn0015806	CG10539	S6k	4	0	2	2	Yes			0	0	0
FBgn0003302	CG4336	rux	39	FBgn0032942	CG8667	Mistr	21	2	3	5	Yes			0	0	0
FBgn0011700	CG7948	Rad51	1	FBgn0032942	CG8667	Mistr	21	0	2	2	Yes			0	0	0
FBgn0026371	CG7186	SAK	54	FBgn0032942	CG8667	Mistr	21	3	3	6	Yes			0	0	0
FBgn0004107	CG10498	cdc2c	40	FBgn0032942	CG8667	Mistr	21	0	2	2	Yes			0	0	0
FBgn0030668	CG8128	CG8128	84	FBgn0032942	CG8667	Mistr	21	1	3	4	Yes			0	0	0
FBgn0036257	CG6811	RhoGAP68F	34	FBgn0023550	CG18031	EG:103B4.2	2	0	2	2	Yes			0	0	0
FBgn0025637	CG16983	skpA	38	FBgn0037236	CG9772	CG9772	3	0	2	2	Yes			0	1	0
FBgn0037613	CG9790	CG9790	18	FBgn0037236	CG9772	CG9772	3	0	2	2	Yes	Yes	1	0	1	0
FBgn0025637	CG16983	skpA	38	FBgn0023533	EG:171D11.6	EG:171D11.6	11	0	2	2	Yes			0	0	0
FBgn0038618	CG7683	CG7683	14	FBgn0023533	EG:171D11.6	EG:171D11.6	11	1	2	3	Yes			0	0	0
FBgn0026371	CG7186	SAK	54	FBgn0023533	EG:171D11.6	EG:171D11.6	11	3	2	5	Yes			0	0	0
FBgn0022936	CG7405	CycH	25	FBgn0023533	EG:171D11.6	EG:171D11.6	11	5	2	7	Yes			0	0	0
FBgn0026176	CG8881	skpB	38	FBgn0039667	CG2010	CG2010	4	1	2	3	Yes			0	0	0
FBgn0025637	CG16983	skpA	38	FBgn0039667	CG2010	CG2010	4	1	2	3	Yes			0	0	0
FBgn0004106	CG5363	cdc2	15	FBgn0000075	CG10501	amd	1	0	3	3	Yes			0	0	0
FBgn0000480	CG1658	Doa	35	FBgn0024285	CG4602	Srp54	4	3	3	6	Yes			0	0	0
FBgn0026193	par-1	par-1	9	FBgn0035504	CG15003	CG15003	2	2	2	4	Yes			0	0	0
FBgn0026176	CG8881	skpB	38	FBgn0023423	CG3412	slmb	4	0	3	3	Yes			0	0	0
FBgn0025637	CG16983	skpA	38	FBgn0023423	CG3412	slmb	4	1	3	4	Yes			1	1	0
FBgn0000480	CG1658	Doa	35	FBgn0031452	CG2843	CG2843	1	0	1	1	Yes			0	0	0
FBgn0005655	CG9193	mus209	7	FBgn0038035	CG17227	CG17227	3	0	2	2	Yes			0	0	0
FBgn0036313	CG10967	CG10967	16	FBgn0037582	CG7331	CG7331	1	5	1	6	Yes			0	0	0
FBgn0039858	CG11525	CycG	41	FBgn0008646	CG9930	E5	11	0	2	2	Yes			0	0	0
FBgn0010379	CG4006	Akt1	37	FBgn0008646	CG9930	E5	11	0	3	3	Yes			0	0	0
FBgn0026371	CG7186	SAK	54	FBgn0008646	CG9930	E5	11	1	3	4	Yes			0	0	0
FBgn0036313	CG10967	CG10967	16	FBgn0008646	CG9930	E5	11	0	2	2	Yes			0	0	0
FBgn0039858	CG11525	CycG	41	FBgn0031187	CG14619	CG14619	8	0	2	2	Yes			0	0	0
FBgn0038618	CG7683	CG7683	14	FBgn0031187	CG14619	CG14619	8	0	1	1	Yes			0	0	0
FBgn0004107	CG10498	cdc2c	40	FBgn0031187	CG14619	CG14619	8	0	1	1	Yes			0	0	0
FBgn0029522	CG13373	CG13373	30	FBgn0031187	CG14619	CG14619	8	0	2	2	Yes			0	0	0
FBgn0025637	CG16983	skpA	38	FBgn0020257	CG9952	ppa	2	1	3	4	Yes			0	1	0
FBgn0000480	CG1658	Doa	35	FBgn0019650	CG11186	toy	3	0	1	1	Yes			0	0	0
FBgn0010379	CG4006	Akt1	37	FBgn0019650	CG11186	toy	3	0	2	2	Yes			0	0	0
FBgn0004107	CG10498	cdc2c	40	FBgn0019650	CG11186	toy	3	0	1	1	Yes			0	0	0
FBgn0030668	CG8128	CG8128	84	FBgn0037780	CG3925	CG3925	4	0	3	3	Yes			0	0	0
FBgn0005655	CG9193	mus209	7	FBgn0003204	CG1799	ras	2	0	2	2	Yes			0	0	0
FBgn0026176	CG8881	skpB	38	FBgn0003204	CG1799	ras	2	0	1	1	Yes			0	0	0
FBgn0025637	CG16983	skpA	38	FBgn0032878	CG9316	CG9316	6	2	3	5	Yes			0	1	0
FBgn0026176	CG8881	skpB	38	FBgn0032878	CG9316	CG9316	6	2	3	5	Yes			0	0	0
FBgn0010379	CG4006	Akt1	37	FBgn0032878	CG9316	CG9316	6	0	2	2	Yes			0	0	0
FBgn0026175	CG11941	skpC	6	FBgn0032878	CG9316	CG9316	6	0	3	3	Yes			0	1	0
FBgn0036257	CG6811	RhoGAP68F	34	FBgn0038070	CG6753	CG6753	1	0	2	2	Yes			0	0	0
FBgn0011573	CG12019	Cdc37	23	FBgn0031785	CG13991	CG13991	1	0	2	2	Yes			0	0	0
FBgn0024371	CG1071	E2f2	39	FBgn0000166	CG1034	bcd	25	0	1	1	Yes			0	0	0
FBgn0020245	CG10117	ttv	2	FBgn0011826	CG9842	Pp2B-14D	4	0	1	1	Yes			0	0	0
FBgn0029522	CG13373	CG13373	30	FBgn0011826	CG9842	Pp2B-14D	4	0	1	1	Yes			0	0	0
FBgn0003302	CG4336	rux	39	FBgn0028577	CG12085	pUf68	4	0	2	2	Yes			0	0	0
FBgn0030668	CG8128	CG8128	84	FBgn0028577	CG12085	pUf68	4	0	1	1	Yes			0	0	0
FBgn0036313	CG10967	CG10967	16	FBgn0034181	CG8963	CG8963	1	2	0	2	Yes			0	0	0
FBgn0011648	CG12399	Mad	30	FBgn0040632	CG5145	CG5145	1	0	1	1	Yes			0	0	0
FBgn0026193	par-1	par-1	9	FBgn0023185	NUCB1	NUCB1	4	2	2	4	Yes			0	0	0
FBgn0002777	CG7826	mnb	49	FBgn0023185	NUCB1	NUCB1	4	4	2	6	Yes			0	0	0
FBgn0030668	CG8128	CG8128	84	FBgn0023185	NUCB1	NUCB1	4	3	3	6	Yes			0	0	0
FBgn0011573	CG12019	Cdc37	23	FBgn0036172	CG11711	CG11711	3	1	3	4	Yes			0	0	0
FBgn0030668	CG8128	CG8128	84	FBgn0036172	CG11711	CG11711	3	0	1	1	Yes			0	0	0
FBgn0000480	CG1658	Doa	35	FBgn0034504	CG8929	CG8929	4	4	1	5	Yes			0	0	0
FBgn0026176	CG8881	skpB	38	FBgn0032361	CG6488	CG6488	6	0	2	2	Yes			0	0	0
FBgn0035640	CG17498	CG17498	42	FBgn0032361	CG6488	CG6488	6	0	1	1	Yes			0	0	0
FBgn0030668	CG8128	CG8128	84	FBgn0032361	CG6488	CG6488	6	0	3	3	Yes			0	0	0
FBgn0035640	CG17498	CG17498	42	FBgn0033026	CG12183	CG12183	3	0	3	3	Yes			0	0	0
FBgn0026176	CG8881	skpB	38	FBgn0039979	CG17706	CG17706	3	0	1	1	Yes			0	0	0
FBgn0035640	CG17498	CG17498	42	FBgn0039979	CG17706	CG17706	3	0	1	1	Yes			0	0	0
FBgn0026176	CG8881	skpB	38	FBgn0039250	CG11120	CG11120	2	0	2	2	Yes			0	0	0
FBgn0035640	CG17498	CG17498	42	FBgn0039250	CG11120	CG11120	2	0	2	2	Yes			0	0	0
FBgn0004106	CG5363	cdc2	15	FBgn0037780	CG3925	CG3925	4	4	3	7	Yes	Yes	10	0	0	0
FBgn0025637	CG16983	skpA	38	FBgn0010416	CG9984	TH1	3	0	1	1	Yes			0	0	0
FBgn0030668	CG8128	CG8128	84	FBgn0027592	CG4184	Arc105	25	0	3	3	Yes			0	0	0
FBgn0003302	CG4336	rux	39	FBgn0000439	CG2189	Dfd	21	5	0	5	Yes			0	0	0
FBgn0039858	CG11525	CycG	41	FBgn0000439	CG2189	Dfd	21	3	0	3	Yes			0	0	0
FBgn0029798	CG4078	CG4078	3	FBgn0000439	CG2189	Dfd	21	3	0	3	Yes			0	0	0
FBgn0003124	CG12306	polo	1	FBgn0000439	CG2189	Dfd	21	2	0	2	Yes			0	0	0
FBgn0004107	CG10498	cdc2c	40	FBgn0000439	CG2189	Dfd	21	3	0	3	Yes			0	0	0
FBgn0037613	CG9790	CG9790	18	FBgn0000439	CG2189	Dfd	21	3	0	3	Yes			0	0	0
FBgn0035640	CG17498	CG17498	42	FBgn0000439	CG2189	Dfd	21	5	0	5	Yes			0	0	0
FBgn0030668	CG8128	CG8128	84	FBgn0000439	CG2189	Dfd	21	5	0	5	Yes			0	0	0
FBgn0015834	CG8882	Trip1	1	FBgn0000439	CG2189	Dfd	21	3	0	3	Yes			0	0	0
FBgn0003302	CG4336	rux	39	FBgn0035804	CG7511	CG7511	6	1	3	4	Yes			0	0	0
FBgn0035640	CG17498	CG17498	42	FBgn0035804	CG7511	CG7511	6	0	3	3	Yes			0	0	0
FBgn0000480	CG1658	Doa	35	FBgn0033657	CG8271	CG8271	4	0	1	1	Yes			0	0	0
FBgn0026193	par-1	par-1	9	FBgn0033657	CG8271	CG8271	4	1	2	3	Yes			0	0	0
FBgn0030668	CG8128	CG8128	84	FBgn0033657	CG8271	CG8271	4	0	2	2	Yes			0	0	0
FBgn0004106	CG5363	cdc2	15	FBgn0039210	CG13625	CG13625	12	0	1	1	Yes			0	0	0
FBgn0003302	CG4336	rux	39	FBgn0039210	CG13625	CG13625	12	0	3	3	Yes			0	0	0
FBgn0039858	CG11525	CycG	41	FBgn0039210	CG13625	CG13625	12	0	1	1	Yes			0	0	0
FBgn0010379	CG4006	Akt1	37	FBgn0039210	CG13625	CG13625	12	0	1	1	Yes			0	0	0
FBgn0035640	CG17498	CG17498	42	FBgn0039210	CG13625	CG13625	12	0	2	2	Yes			0	0	0
FBgn0030668	CG8128	CG8128	84	FBgn0039210	CG13625	CG13625	12	0	3	3	Yes			0	0	0
FBgn0035640	CG17498	CG17498	42	FBgn0000520	CG2711	dwg	5	0	2	2	Yes			0	0	0
FBgn0030668	CG8128	CG8128	84	FBgn0000520	CG2711	dwg	5	1	3	4	Yes			0	0	0
FBgn0010602	CG3018	lwr	5	FBgn0000520	CG2711	dwg	5	0	2	2	Yes			0	0	0
FBgn0000480	CG1658	Doa	35	FBgn0031883	CG11266	CG11266	6	3	3	6	Yes			0	0	0
FBgn0030668	CG8128	CG8128	84	FBgn0031883	CG11266	CG11266	6	3	3	6	Yes			0	0	0
FBgn0035640	CG17498	CG17498	42	FBgn0030731	CG3415	CG3415	1	0	3	3	Yes			0	0	0
FBgn0004106	CG5363	cdc2	15	FBgn0010382	CG3938	CycE	10	5	1	6	Yes	Yes	4	0	0	0
FBgn0010235	CG5433	Klc	31	FBgn0015520	CG10328	nonA-l	2	2	1	3	Yes			0	0	0
FBgn0030668	CG8128	CG8128	84	FBgn0015520	CG10328	nonA-l	2	2	0	2	Yes			0	0	0
FBgn0023180	CG1584	Orc6	8	FBgn0035462	CG1120	CG1120	7	0	1	1	Yes			0	0	0
FBgn0030668	CG8128	CG8128	84	FBgn0035462	CG1120	CG1120	7	0	3	3	Yes			0	0	0
FBgn0023180	CG1584	Orc6	8	FBgn0031304	CG4552	CG4552	3	1	1	2	Yes			0	0	0
FBgn0030668	CG8128	CG8128	84	FBgn0031304	CG4552	CG4552	3	1	3	4	Yes			0	0	0
FBgn0010235	CG5433	Klc	31	FBgn0037701	CG9373	CG9373	2	4	1	5	Yes			0	0	0
FBgn0010235	CG5433	Klc	31	FBgn0000497	CG17941	ds	1	3	3	6	Yes			0	0	0
FBgn0004832	CG6358	Xpac	10	FBgn0035769	CG8591	CTCF	9	1	3	4	Yes			0	0	0
FBgn0029522	CG13373	CG13373	30	FBgn0035769	CG8591	CTCF	9	0	2	2	Yes			0	0	0
FBgn0031730	CG7236	CG7236	9	FBgn0035769	CG8591	CTCF	9	0	1	1	Yes			0	0	0
FBgn0002777	CG7826	mnb	49	FBgn0035769	CG8591	CTCF	9	2	1	3	Yes			0	0	0
FBgn0016131	CG5072	Cdk4	66	FBgn0035769	CG8591	CTCF	9	0	2	2	Yes			0	0	0
FBgn0030668	CG8128	CG8128	84	FBgn0035769	CG8591	CTCF	9	2	3	5	Yes			0	0	0
FBgn0000480	CG1658	Doa	35	FBgn0039210	CG13625	CG13625	12	2	3	5	Yes			0	0	0
FBgn0037345	CG2948	CG2948	40	FBgn0033225	CG1550	CG1550	2	0	1	1	Yes			0	0	0
FBgn0035640	CG17498	CG17498	42	FBgn0033225	CG1550	CG1550	2	0	2	2	Yes			0	0	0
FBgn0036257	CG6811	RhoGAP68F	34	FBgn0016701	CG4921	Rab4	1	0	2	2	Yes			0	0	0
FBgn0010235	CG5433	Klc	31	FBgn0015014	CG11987	tgo	1	0	3	3	Yes			0	0	0
FBgn0010235	CG5433	Klc	31	FBgn0027521	CG3679	BcDNA:LD21675	1	0	2	2	Yes			0	0	0
FBgn0035640	CG17498	CG17498	42	FBgn0001219	CG4264	Hsc70-4	1	0	2	2	Yes			0	0	0
FBgn0025637	CG16983	skpA	38	FBgn0030843	CG12432	CG12432	6	0	1	1	Yes			0	0	0
FBgn0000480	CG1658	Doa	35	FBgn0000480	CG1658	Doa	13	4	3	7	Yes			0	0	0
FBgn0027587	CG7028	BcDNA:GH04978	2	FBgn0000480	CG1658	Doa	13	0	1	1	Yes			0	0	0
FBgn0035640	CG17498	CG17498	42	FBgn0000480	CG1658	Doa	13	0	3	3	Yes			0	0	0
FBgn0030668	CG8128	CG8128	84	FBgn0000480	CG1658	Doa	13	0	2	2	Yes			0	0	0
FBgn0003302	CG4336	rux	39	FBgn0023495	CG8823	Lip3	14	3	3	6	Yes			0	0	0
FBgn0030668	CG8128	CG8128	84	FBgn0030748	CG4394	Traf3	4	3	3	6	Yes			0	0	0
FBgn0039858	CG11525	CycG	41	FBgn0027363	CG6521	Stam	15	3	0	3	Yes			0	0	0
FBgn0038618	CG7683	CG7683	14	FBgn0027363	CG6521	Stam	15	5	0	5	Yes			0	0	0
FBgn0017577	CG4082	Mcm5	7	FBgn0027363	CG6521	Stam	15	3	0	3	Yes			0	0	0
FBgn0037345	CG2948	CG2948	40	FBgn0027363	CG6521	Stam	15	5	0	5	Yes			0	0	0
FBgn0030668	CG8128	CG8128	84	FBgn0027363	CG6521	Stam	15	5	0	5	Yes			0	0	0
FBgn0011774	CG5247	Irbp	4	FBgn0027363	CG6521	Stam	15	3	0	3	Yes			0	0	0
FBgn0026176	CG8881	skpB	38	FBgn0033337	CG8272	CG8272	5	4	3	7	Yes			0	0	0
FBgn0025637	CG16983	skpA	38	FBgn0033337	CG8272	CG8272	5	4	3	7	Yes			0	0	0
FBgn0026371	CG7186	SAK	54	FBgn0033337	CG8272	CG8272	5	0	1	1	Yes			0	0	0
FBgn0030668	CG8128	CG8128	84	FBgn0039018	CG4771	CG4771	5	0	3	3	Yes			0	0	0
FBgn0026176	CG8881	skpB	38	FBgn0033609	CG13213	CG13213	5	3	3	6	Yes	Yes	1	0	0	0
FBgn0025637	CG16983	skpA	38	FBgn0033609	CG13213	CG13213	5	3	3	6	Yes			0	0	0
FBgn0026176	CG8881	skpB	38	FBgn0038385	CG4221	CG4221	6	2	3	5	Yes			0	0	0
FBgn0025637	CG16983	skpA	38	FBgn0038385	CG4221	CG4221	6	2	3	5	Yes			0	0	0
FBgn0026175	CG11941	skpC	6	FBgn0038385	CG4221	CG4221	6	0	1	1	Yes			0	1	0
FBgn0025637	CG16983	skpA	38	FBgn0035397	CG11486	CG11486	18	0	1	1	Yes			0	0	0
FBgn0037345	CG2948	CG2948	40	FBgn0035397	CG11486	CG11486	18	0	2	2	Yes			0	0	0
FBgn0030668	CG8128	CG8128	84	FBgn0035397	CG11486	CG11486	18	0	1	1	Yes			0	0	0
FBgn0029118	CG10622	Sucb	13	FBgn0035397	CG11486	CG11486	18	0	2	2	Yes			0	0	0
FBgn0004832	CG6358	Xpac	10	FBgn0034237	CG4878	eIF3-S9	4	0	3	3	Yes			0	0	0
FBgn0016131	CG5072	Cdk4	66	FBgn0034237	CG4878	eIF3-S9	4	0	2	2	Yes			0	0	0
FBgn0030668	CG8128	CG8128	84	FBgn0034237	CG4878	eIF3-S9	4	0	3	3	Yes			0	0	0
FBgn0003302	CG4336	rux	39	FBgn0010382	CG3938	CycE	10	0	2	2	Yes			1	0	0
FBgn0016131	CG5072	Cdk4	66	FBgn0010382	CG3938	CycE	10	0	1	1	Yes			0	0	0
FBgn0011648	CG12399	Mad	30	FBgn0039348	CG4673	CG4673	15	0	3	3	Yes			0	0	0
FBgn0039858	CG11525	CycG	41	FBgn0039348	CG4673	CG4673	15	0	1	1	Yes			0	0	0
FBgn0025637	CG16983	skpA	38	FBgn0000377	CG3193	crn	10	0	2	2	Yes			0	0	0
FBgn0032813	CG10262	CG10262	7	FBgn0000377	CG3193	crn	10	0	1	1	Yes			0	0	0
FBgn0003302	CG4336	rux	39	FBgn0000377	CG3193	crn	10	1	3	4	Yes			0	0	0
FBgn0037345	CG2948	CG2948	40	FBgn0000377	CG3193	crn	10	0	2	2	Yes			0	0	0
FBgn0016131	CG5072	Cdk4	66	FBgn0000377	CG3193	crn	10	0	2	2	Yes			0	0	0
FBgn0030668	CG8128	CG8128	84	FBgn0000377	CG3193	crn	10	0	3	3	Yes			0	0	0
FBgn0002777	CG7826	mnb	49	FBgn0013951	CG14228	Mer	3	3	0	3	Yes			0	0	0
FBgn0030668	CG8128	CG8128	84	FBgn0013951	CG14228	Mer	3	0	1	1	Yes			0	0	0
FBgn0025637	CG16983	skpA	38	FBgn0000480	CG1658	Doa	13	0	1	1	Yes			0	0	0
FBgn0026176	CG8881	skpB	38	FBgn0034704	CG6758	CG6758	4	3	3	6	Yes			0	0	0
FBgn0025637	CG16983	skpA	38	FBgn0034704	CG6758	CG6758	4	3	3	6	Yes			0	0	0
FBgn0031730	CG7236	CG7236	9	FBgn0035060	CG16932	Eps-15	2	4	1	5	Yes			0	0	0
FBgn0038618	CG7683	CG7683	14	FBgn0027572	CG5009	BcDNA:GH07485	13	0	2	2	Yes			0	0	0
FBgn0037345	CG2948	CG2948	40	FBgn0027572	CG5009	BcDNA:GH07485	13	2	3	5	Yes			0	0	0
FBgn0031730	CG7236	CG7236	9	FBgn0027572	CG5009	BcDNA:GH07485	13	0	1	1	Yes			0	0	0
FBgn0002777	CG7826	mnb	49	FBgn0027572	CG5009	BcDNA:GH07485	13	0	2	2	Yes			0	0	0
FBgn0030668	CG8128	CG8128	84	FBgn0027572	CG5009	BcDNA:GH07485	13	1	3	4	Yes			0	0	0
FBgn0025637	CG16983	skpA	38	FBgn0039554	CG5003	CG5003	7	3	3	6	Yes			0	0	0
FBgn0024371	CG1071	E2f2	39	FBgn0000578	CG15112	ena	21	1	2	3	Yes			0	0	0
FBgn0039858	CG11525	CycG	41	FBgn0000578	CG15112	ena	21	1	1	2	Yes			0	0	0
FBgn0010379	CG4006	Akt1	37	FBgn0000578	CG15112	ena	21	3	3	6	Yes			0	0	0
FBgn0026371	CG7186	SAK	54	FBgn0000578	CG15112	ena	21	4	2	6	Yes			0	0	0
FBgn0038618	CG7683	CG7683	14	FBgn0000578	CG15112	ena	21	0	1	1	Yes			0	0	0
FBgn0037345	CG2948	CG2948	40	FBgn0000578	CG15112	ena	21	3	2	5	Yes			0	0	0
FBgn0030668	CG8128	CG8128	84	FBgn0033803	CG4055	CG4055	2	0	1	1	Yes			0	0	0
FBgn0025637	CG16983	skpA	38	FBgn0031894	CG4496	CG4496	8	0	1	1	Yes			0	0	0
FBgn0003302	CG4336	rux	39	FBgn0031894	CG4496	CG4496	8	0	2	2	Yes			0	0	0
FBgn0011276	CG2655	HLH3B	5	FBgn0031894	CG4496	CG4496	8	4	3	7	Yes			0	0	0
FBgn0030668	CG8128	CG8128	84	FBgn0031894	CG4496	CG4496	8	1	3	4	Yes			0	0	0
FBgn0037613	CG9790	CG9790	18	FBgn0027581	CG6191	BcDNA:GH06193	10	0	2	2	Yes	Yes	2	0	0	0
FBgn0004107	CG10498	cdc2c	40	FBgn0027581	CG6191	BcDNA:GH06193	10	0	2	2	Yes			0	0	0
FBgn0037345	CG2948	CG2948	40	FBgn0027581	CG6191	BcDNA:GH06193	10	0	2	2	Yes			0	0	0
FBgn0003302	CG4336	rux	39	FBgn0030003	CG2116	CG2116	2	0	2	2	Yes			0	0	0
FBgn0035640	CG17498	CG17498	42	FBgn0030003	CG2116	CG2116	2	0	2	2	Yes			0	0	0
FBgn0035640	CG17498	CG17498	42	FBgn0024941	CG9108	RSG7	2	0	3	3	Yes			0	0	0
FBgn0011648	CG12399	Mad	30	FBgn0037554	CG7602	DNApol-iota	3	0	1	1	Yes			0	0	0
FBgn0035640	CG17498	CG17498	42	FBgn0037554	CG7602	DNApol-iota	3	0	1	1	Yes			0	0	0
FBgn0024371	CG1071	E2f2	39	FBgn0037925	CG17309	CG17309	18	0	1	1	Yes			0	0	0
FBgn0039858	CG11525	CycG	41	FBgn0037925	CG17309	CG17309	18	0	1	1	Yes			0	0	0
FBgn0038618	CG7683	CG7683	14	FBgn0037925	CG17309	CG17309	18	0	1	1	Yes			0	0	0
FBgn0010379	CG4006	Akt1	37	FBgn0037925	CG17309	CG17309	18	0	1	1	Yes			0	0	0
FBgn0029522	CG13373	CG13373	30	FBgn0037925	CG17309	CG17309	18	0	3	3	Yes			0	0	0
FBgn0003302	CG4336	rux	39	FBgn0037925	CG17309	CG17309	18	0	2	2	Yes			0	0	0
FBgn0037345	CG2948	CG2948	40	FBgn0037925	CG17309	CG17309	18	2	2	4	Yes			0	0	0
FBgn0016131	CG5072	Cdk4	66	FBgn0037925	CG17309	CG17309	18	0	1	1	Yes			0	0	0
FBgn0030668	CG8128	CG8128	84	FBgn0037925	CG17309	CG17309	18	0	1	1	Yes			0	0	0
FBgn0039858	CG11525	CycG	41	FBgn0035397	CG11486	CG11486	18	2	0	2	Yes			0	0	0
FBgn0017577	CG4082	Mcm5	7	FBgn0035397	CG11486	CG11486	18	2	1	3	Yes			0	0	0
FBgn0026371	CG7186	SAK	54	FBgn0035397	CG11486	CG11486	18	5	0	5	Yes			0	0	0
FBgn0026176	CG8881	skpB	38	FBgn0039286	CG11849	CG11849	6	0	1	1	Yes			0	0	0
FBgn0011648	CG12399	Mad	30	FBgn0039286	CG11849	CG11849	6	0	1	1	Yes			0	0	0
FBgn0003302	CG4336	rux	39	FBgn0039286	CG11849	CG11849	6	0	2	2	Yes			0	0	0
FBgn0037345	CG2948	CG2948	40	FBgn0039286	CG11849	CG11849	6	0	2	2	Yes			0	0	0
FBgn0016131	CG5072	Cdk4	66	FBgn0039286	CG11849	CG11849	6	0	1	1	Yes			0	0	0
FBgn0030668	CG8128	CG8128	84	FBgn0039286	CG11849	CG11849	6	0	2	2	Yes			0	0	0
FBgn0000258	CG17520	CkIIalpha	8	FBgn0026193	par-1	par-1	1	2	3	5	Yes			0	0	0
FBgn0011276	CG2655	HLH3B	5	FBgn0010225	CG1106	Gel	3	0	3	3	Yes			0	0	0
FBgn0003302	CG4336	rux	39	FBgn0010225	CG1106	Gel	3	0	2	2	Yes			0	0	0
FBgn0016131	CG5072	Cdk4	66	FBgn0010225	CG1106	Gel	3	0	1	1	Yes			0	0	0
FBgn0011648	CG12399	Mad	30	FBgn0024689	CG6549	fws	3	2	3	5	Yes			0	0	0
FBgn0011276	CG2655	HLH3B	5	FBgn0024689	CG6549	fws	3	0	3	3	Yes			0	0	0
FBgn0011648	CG12399	Mad	30	FBgn0004893	CG10021	bowl	4	0	1	1	Yes			0	0	0
FBgn0029522	CG13373	CG13373	30	FBgn0004893	CG10021	bowl	4	0	2	2	Yes			0	0	0
FBgn0003302	CG4336	rux	39	FBgn0004893	CG10021	bowl	4	0	2	2	Yes			0	0	0
FBgn0037345	CG2948	CG2948	40	FBgn0004893	CG10021	bowl	4	0	2	2	Yes			0	0	0
FBgn0011276	CG2655	HLH3B	5	FBgn0027873	CG1957	BcDNA:LD14168	2	1	3	4	Yes			0	0	0
FBgn0037345	CG2948	CG2948	40	FBgn0027873	CG1957	BcDNA:LD14168	2	0	1	1	Yes			0	0	0
FBgn0024371	CG1071	E2f2	39	FBgn0027592	CG4184	Arc105	25	2	3	5	Yes			0	0	0
FBgn0039858	CG11525	CycG	41	FBgn0027592	CG4184	Arc105	25	0	2	2	Yes			0	0	0
FBgn0026176	CG8881	skpB	38	FBgn0027592	CG4184	Arc105	25	0	1	1	Yes			0	0	0
FBgn0011648	CG12399	Mad	30	FBgn0027592	CG4184	Arc105	25	0	1	1	Yes			0	0	0
FBgn0010379	CG4006	Akt1	37	FBgn0027592	CG4184	Arc105	25	1	3	4	Yes			0	0	0
FBgn0026371	CG7186	SAK	54	FBgn0027592	CG4184	Arc105	25	4	1	5	Yes			0	0	0
FBgn0036313	CG10967	CG10967	16	FBgn0027592	CG4184	Arc105	25	2	0	2	Yes			0	0	0
FBgn0029522	CG13373	CG13373	30	FBgn0027592	CG4184	Arc105	25	0	1	1	Yes			0	0	0
FBgn0037345	CG2948	CG2948	40	FBgn0027592	CG4184	Arc105	25	4	0	4	Yes			0	0	0
FBgn0024371	CG1071	E2f2	39	FBgn0035162	CG13900	CG13900	26	0	2	2	Yes			0	0	0
FBgn0039858	CG11525	CycG	41	FBgn0035162	CG13900	CG13900	26	0	2	2	Yes			0	0	0
FBgn0011648	CG12399	Mad	30	FBgn0035162	CG13900	CG13900	26	0	2	2	Yes			0	0	0
FBgn0010379	CG4006	Akt1	37	FBgn0035162	CG13900	CG13900	26	0	1	1	Yes			0	0	0
FBgn0026371	CG7186	SAK	54	FBgn0035162	CG13900	CG13900	26	1	2	3	Yes			0	0	0
FBgn0029522	CG13373	CG13373	30	FBgn0035162	CG13900	CG13900	26	0	3	3	Yes			0	0	0
FBgn0003302	CG4336	rux	39	FBgn0035162	CG13900	CG13900	26	0	3	3	Yes			0	0	0
FBgn0037345	CG2948	CG2948	40	FBgn0035162	CG13900	CG13900	26	2	3	5	Yes			0	0	0
FBgn0016131	CG5072	Cdk4	66	FBgn0035162	CG13900	CG13900	26	0	3	3	Yes			0	0	0
FBgn0030668	CG8128	CG8128	84	FBgn0035162	CG13900	CG13900	26	0	3	3	Yes			0	0	0
FBgn0039858	CG11525	CycG	41	FBgn0019664	CG17964	pan	16	0	2	2	Yes	Yes	1	0	0	0
FBgn0011648	CG12399	Mad	30	FBgn0019664	CG17964	pan	16	0	2	2	Yes			0	0	0
FBgn0026371	CG7186	SAK	54	FBgn0019664	CG17964	pan	16	3	2	5	Yes	Yes	6	0	0	0
FBgn0029522	CG13373	CG13373	30	FBgn0019664	CG17964	pan	16	0	3	3	Yes			0	0	0
FBgn0022936	CG7405	CycH	25	FBgn0019664	CG17964	pan	16	0	2	2	Yes			0	0	0
FBgn0037345	CG2948	CG2948	40	FBgn0019664	CG17964	pan	16	1	3	4	Yes			0	0	0
FBgn0016131	CG5072	Cdk4	66	FBgn0019664	CG17964	pan	16	0	2	2	Yes	Yes	2	0	0	0
FBgn0030668	CG8128	CG8128	84	FBgn0019664	CG17964	pan	16	0	2	2	Yes			0	0	0
FBgn0024371	CG1071	E2f2	39	FBgn0015904	CG10571	ara	9	0	1	1	Yes			0	0	0
FBgn0029522	CG13373	CG13373	30	FBgn0015904	CG10571	ara	9	0	2	2	Yes			0	0	0
FBgn0037345	CG2948	CG2948	40	FBgn0015904	CG10571	ara	9	0	2	2	Yes			0	0	0
FBgn0035640	CG17498	CG17498	42	FBgn0040359	CG11380	EG:BACR42I17.7	3	3	3	6	Yes			0	0	0
FBgn0030668	CG8128	CG8128	84	FBgn0040359	CG11380	EG:BACR42I17.7	3	1	1	2	Yes			0	0	0
FBgn0026176	CG8881	skpB	38	FBgn0029095	CG4276	aru	1	0	2	2	Yes			0	0	0
FBgn0037345	CG2948	CG2948	40	FBgn0025866	CG8107	CalpB	1	2	0	2	Yes			0	0	0
FBgn0000480	CG1658	Doa	35	FBgn0030738	CG9915	CG9915	2	0	3	3	Yes			0	0	0
FBgn0011648	CG12399	Mad	30	FBgn0034980	CG4057	CG4057	3	0	1	1	Yes			0	0	0
FBgn0037345	CG2948	CG2948	40	FBgn0034980	CG4057	CG4057	3	1	1	2	Yes			0	0	0
FBgn0002777	CG7826	mnb	49	FBgn0032876	CG1962	CG1962	2	3	1	4	Yes			0	0	0
FBgn0000480	CG1658	Doa	35	FBgn0004878	CG2102	cas	5	2	3	5	Yes			0	0	0
FBgn0026193	par-1	par-1	9	FBgn0033755	CG8594	CG8594	2	0	3	3	Yes			0	0	0
FBgn0032813	CG10262	CG10262	7	FBgn0010229	CG8676	Hr39	5	5	3	8	Yes			0	0	0
FBgn0023180	CG1584	Orc6	8	FBgn0010229	CG8676	Hr39	5	4	3	7	Yes			0	0	0
FBgn0026371	CG7186	SAK	54	FBgn0010229	CG8676	Hr39	5	2	0	2	Yes			0	0	0
FBgn0002777	CG7826	mnb	49	FBgn0010229	CG8676	Hr39	5	5	2	7	Yes			0	0	0
FBgn0011648	CG12399	Mad	30	FBgn0028582	CG8532	lqf	1	2	1	3	Yes			0	0	0
FBgn0011573	CG12019	Cdc37	23	FBgn0037605	CG9770	CG9770	1	0	2	2	Yes			0	0	0
FBgn0000480	CG1658	Doa	35	FBgn0033757	CG8811	CG8811	3	4	3	7	Yes	Yes	2	0	0	0
FBgn0024371	CG1071	E2f2	39	FBgn0036699	CG14056	CG14056	22	0	1	1	Yes			0	0	0
FBgn0039858	CG11525	CycG	41	FBgn0036699	CG14056	CG14056	22	0	1	1	Yes			0	0	0
FBgn0010379	CG4006	Akt1	37	FBgn0036699	CG14056	CG14056	22	0	1	1	Yes			0	0	0
FBgn0036313	CG10967	CG10967	16	FBgn0036699	CG14056	CG14056	22	0	1	1	Yes			0	0	0
FBgn0000258	CG17520	CkIIalpha	8	FBgn0036699	CG14056	CG14056	22	0	3	3	Yes			0	0	0
FBgn0026176	CG8881	skpB	38	FBgn0036699	CG14056	CG14056	22	0	1	1	Yes			0	0	0
FBgn0010235	CG5433	Klc	31	FBgn0036699	CG14056	CG14056	22	2	3	5	Yes			0	0	0
FBgn0000405	CG3510	CycB	2	FBgn0036699	CG14056	CG14056	22	0	1	1	Yes			0	0	0
FBgn0029522	CG13373	CG13373	30	FBgn0036699	CG14056	CG14056	22	0	2	2	Yes			0	0	0
FBgn0035640	CG17498	CG17498	42	FBgn0036699	CG14056	CG14056	22	0	1	1	Yes			0	0	0
FBgn0016131	CG5072	Cdk4	66	FBgn0036699	CG14056	CG14056	22	1	3	4	Yes			0	0	0
FBgn0038534	CG7643	CG7643	41	FBgn0036699	CG14056	CG14056	22	0	1	1	Yes			0	0	0
FBgn0040290	CG7487	RecQ4	28	FBgn0036699	CG14056	CG14056	22	0	1	1	Yes			0	0	0
FBgn0035640	CG17498	CG17498	42	FBgn0035878	CG7182	CG7182	3	0	2	2	Yes			0	0	0
FBgn0032813	CG10262	CG10262	7	FBgn0033713	CG8841	CG8841	6	1	2	3	Yes			0	0	0
FBgn0023180	CG1584	Orc6	8	FBgn0033713	CG8841	CG8841	6	1	2	3	Yes			0	0	0
FBgn0010379	CG4006	Akt1	37	FBgn0000546	CG1765	EcR	27	0	1	1	Yes			0	0	0
FBgn0026371	CG7186	SAK	54	FBgn0000546	CG1765	EcR	27	0	2	2	Yes			0	0	0
FBgn0024371	CG1071	E2f2	39	FBgn0000546	CG1765	EcR	27	1	1	2	Yes			0	0	0
FBgn0039858	CG11525	CycG	41	FBgn0000546	CG1765	EcR	27	0	2	2	Yes			0	0	0
FBgn0038618	CG7683	CG7683	14	FBgn0000546	CG1765	EcR	27	0	2	2	Yes			0	0	0
FBgn0004107	CG10498	cdc2c	40	FBgn0000546	CG1765	EcR	27	0	1	1	Yes			0	0	0
FBgn0029522	CG13373	CG13373	30	FBgn0000546	CG1765	EcR	27	0	3	3	Yes			0	0	0
FBgn0037345	CG2948	CG2948	40	FBgn0000546	CG1765	EcR	27	2	3	5	Yes			0	0	0
FBgn0000480	CG1658	Doa	35	FBgn0036901	CG8756	CG8756	1	0	1	1	Yes			0	0	0
FBgn0002777	CG7826	mnb	49	FBgn0030287	CG11759	Kap	5	2	0	2	Yes			0	0	0
FBgn0030668	CG8128	CG8128	84	FBgn0030287	CG11759	Kap	5	0	2	2	Yes			0	0	0
FBgn0011573	CG12019	Cdc37	23	FBgn0003557	CG4244	Su(dx)	5	3	3	6	Yes			0	0	0
FBgn0011648	CG12399	Mad	30	FBgn0003557	CG4244	Su(dx)	5	0	3	3	Yes			0	0	0
FBgn0030668	CG8128	CG8128	84	FBgn0003557	CG4244	Su(dx)	5	0	2	2	Yes			0	0	0
FBgn0000480	CG1658	Doa	35	FBgn0039260	CG6369	CG6369	8	0	2	2	Yes			0	0	0
FBgn0011648	CG12399	Mad	30	FBgn0039260	CG6369	CG6369	8	0	3	3	Yes			0	0	0
FBgn0000480	CG1658	Doa	35	FBgn0037931	CG18476	CG18476	4	0	1	1	Yes			0	0	0
FBgn0002777	CG7826	mnb	49	FBgn0037931	CG18476	CG18476	4	0	1	1	Yes			0	0	0
FBgn0030668	CG8128	CG8128	84	FBgn0037931	CG18476	CG18476	4	1	3	4	Yes			0	0	0
FBgn0026371	CG7186	SAK	54	FBgn0039554	CG5003	CG5003	7	0	1	1	Yes			0	0	0
FBgn0011648	CG12399	Mad	30	FBgn0000482	CG3093	dor	4	0	3	3	Yes			0	0	0
FBgn0011648	CG12399	Mad	30	FBgn0035150	CG12189	Rev1	1	0	2	2	Yes			0	0	0
FBgn0000480	CG1658	Doa	35	FBgn0031318	CG4887	CG4887	1	0	1	1	Yes			0	0	0
FBgn0000480	CG1658	Doa	35	FBgn0037951	CG6942	CG6942	3	0	1	1	Yes			0	0	0
FBgn0002777	CG7826	mnb	49	FBgn0020299	CG31317	stumps	1	1	0	1	Yes			0	0	0
FBgn0031730	CG7236	CG7236	9	FBgn0034720	CG11206	CG11206	4	4	1	5	Yes			0	0	0
FBgn0002777	CG7826	mnb	49	FBgn0034720	CG11206	CG11206	4	5	1	6	Yes			0	0	0
FBgn0025637	CG16983	skpA	38	FBgn0035357	CG1244	CG1244	7	0	2	2	Yes			0	0	0
FBgn0005655	CG9193	mus209	7	FBgn0035357	CG1244	CG1244	7	2	3	5	Yes			0	0	0
FBgn0011573	CG12019	Cdc37	23	FBgn0011739	CG12072	wts	1	0	2	2	Yes			0	0	0
FBgn0025637	CG16983	skpA	38	FBgn0037760	CG9461	CG9461	3	2	3	5	Yes			0	0	0
FBgn0000480	CG1658	Doa	35	FBgn0031051	CG12234	Ranbp21	1	0	1	1	Yes			0	0	0
FBgn0031730	CG7236	CG7236	9	FBgn0037944	CG6923	CG6923	11	0	2	2	Yes			0	0	0
FBgn0002777	CG7826	mnb	49	FBgn0037944	CG6923	CG6923	11	2	2	4	Yes			0	0	0
FBgn0030668	CG8128	CG8128	84	FBgn0037944	CG6923	CG6923	11	1	3	4	Yes			0	0	0
FBgn0000480	CG1658	Doa	35	FBgn0027866	CG9776	BcDNA:LD19168	4	4	3	7	Yes			0	0	0
FBgn0025637	CG16983	skpA	38	FBgn0035516	CG15010	CG15010	3	4	3	7	Yes			0	1	0
FBgn0003302	CG4336	rux	39	FBgn0033631	CG9027	CG9027	10	0	3	3	Yes			0	0	0
FBgn0011648	CG12399	Mad	30	FBgn0053109	CG33109	CG33109	5	0	1	1	Yes			0	0	0
FBgn0000480	CG1658	Doa	35	FBgn0035253	CG7971	CG7971	1	5	2	7	Yes			0	0	0
FBgn0025637	CG16983	skpA	38	FBgn0038889	CG7922	CG7922	4	0	2	2	Yes			0	0	0
FBgn0011648	CG12399	Mad	30	FBgn0029006	CG4943	lack	1	0	2	2	Yes			0	0	0
FBgn0011573	CG12019	Cdc37	23	FBgn0031052	CG14215	CG14215	4	2	3	5	Yes			0	0	0
FBgn0030668	CG8128	CG8128	84	FBgn0031052	CG14215	CG14215	4	0	2	2	Yes			0	0	0
FBgn0011573	CG12019	Cdc37	23	FBgn0003189	CG18572	r	3	0	2	2	Yes			0	0	0
FBgn0030668	CG8128	CG8128	84	FBgn0003189	CG18572	r	3	0	1	1	Yes			0	0	0
FBgn0005683	CG5354	pie	30	FBgn0036286	CG10616	CG10616	5	5	2	7	Yes			0	0	0
FBgn0011425	CG5553	DNAprim	8	FBgn0036286	CG10616	CG10616	5	5	2	7	Yes			0	0	0
FBgn0011598	grp	grp	22	FBgn0036286	CG10616	CG10616	5	1	1	2	Yes			0	0	0
FBgn0011425	CG5553	DNAprim	8	FBgn0033764	CG8776	CG8776	3	4	1	5	Yes			0	0	0
FBgn0003114	CG9183	plu	34	FBgn0000166	CG1034	bcd	25	3	1	4	Yes			0	0	0
FBgn0031997	CG8455	CG8455	29	FBgn0000166	CG1034	bcd	25	1	3	4	Yes			0	0	0
FBgn0000404	CG5940	CycA	22	FBgn0000166	CG1034	bcd	25	0	2	2	Yes			0	0	0
FBgn0032923	CG9248	CG9248	15	FBgn0000166	CG1034	bcd	25	0	1	1	Yes			0	0	0
FBgn0033354	CG13745	CG13745	9	FBgn0000166	CG1034	bcd	25	0	1	1	Yes			0	0	0
FBgn0037516	CG11286	CG11286	23	FBgn0000166	CG1034	bcd	25	0	3	3	Yes			0	0	0
FBgn0010316	CG1772	dap	40	FBgn0000166	CG1034	bcd	25	1	2	3	Yes			0	0	0
FBgn0025674	CG15218	CycK	26	FBgn0033630	CG13200	CG13200	6	4	2	6	Yes			0	0	0
FBgn0010316	CG1772	dap	40	FBgn0033630	CG13200	CG13200	6	4	1	5	Yes			0	0	0
FBgn0032906	CG9273	CG9273	27	FBgn0037613	CG9790	CG9790	4	5	3	8	Yes			0	0	0
FBgn0013762	CG8203	Cdk5	36	FBgn0034758	CG13510	CG13510	15	0	1	1	Yes			0	0	0
FBgn0010317	CG10308	CycJ	29	FBgn0034758	CG13510	CG13510	15	0	2	2	Yes			0	0	0
FBgn0038534	CG7643	CG7643	41	FBgn0034758	CG13510	CG13510	15	0	1	1	Yes			0	0	0
FBgn0011598	grp	grp	22	FBgn0034758	CG13510	CG13510	15	0	3	3	Yes			0	0	0
FBgn0026063	CG17216	KP78b	19	FBgn0039210	CG13625	CG13625	12	3	3	6	Yes			0	0	0
FBgn0038534	CG7643	CG7643	41	FBgn0039210	CG13625	CG13625	12	3	3	6	Yes			0	0	0
FBgn0037516	CG11286	CG11286	23	FBgn0036786	CG13701	skl	4	4	3	7	Yes			0	0	0
FBgn0022936	CG7405	CycH	25	FBgn0036786	CG13701	skl	4	0	1	1	Yes			0	0	0
FBgn0031997	CG8455	CG8455	29	FBgn0011586	CG1871	e(r)	7	4	3	7	Yes			0	0	0
FBgn0013762	CG8203	Cdk5	36	FBgn0014857	CG5825	His3.3A	11	2	1	3	Yes			0	0	0
FBgn0000404	CG5940	CycA	22	FBgn0014857	CG5825	His3.3A	11	2	1	3	Yes			0	0	0
FBgn0010317	CG10308	CycJ	29	FBgn0014857	CG5825	His3.3A	11	1	0	1	Yes			0	0	0
FBgn0003114	CG9183	plu	34	FBgn0036322	CG14119	CG14119	9	5	1	6	Yes			0	0	0
FBgn0004107	CG10498	cdc2c	40	FBgn0036322	CG14119	CG14119	9	4	0	4	Yes			0	0	0
FBgn0010316	CG1772	dap	40	FBgn0036322	CG14119	CG14119	9	3	0	3	Yes			0	0	0
FBgn0003114	CG9183	plu	34	FBgn0032283	CG7296	CG7296	12	0	1	1	Yes			0	0	0
FBgn0032906	CG9273	CG9273	27	FBgn0032283	CG7296	CG7296	12	0	3	3	Yes			0	0	0
FBgn0000404	CG5940	CycA	22	FBgn0032283	CG7296	CG7296	12	0	3	3	Yes			0	0	0
FBgn0022936	CG7405	CycH	25	FBgn0032283	CG7296	CG7296	12	0	1	1	Yes			0	0	0
FBgn0013762	CG8203	Cdk5	36	FBgn0035334	CG8993	CG8993	2	0	1	1	Yes			0	0	0
FBgn0003114	CG9183	plu	34	FBgn0035759	CG14833	CG14833	9	1	0	1	Yes			0	0	0
FBgn0023181	CG2917	Orc4	12	FBgn0011361	CG9160	mtacp1	2	0	3	3	Yes			0	0	0
FBgn0014001	CG10295	Pak	28	FBgn0042129	CG18806	CG18806	5	0	3	3	Yes			0	0	0
FBgn0040290	CG7487	RecQ4	28	FBgn0032791	CG18094	CG18094	3	0	2	2	Yes			0	0	0
FBgn0003114	CG9183	plu	34	FBgn0030929	CG15043	CG15043	13	0	1	1	Yes			0	0	0
FBgn0031997	CG8455	CG8455	29	FBgn0030929	CG15043	CG15043	13	2	3	5	Yes			0	0	0
FBgn0000826	CG11420	png	21	FBgn0030929	CG15043	CG15043	13	2	3	5	Yes			0	0	0
FBgn0010317	CG10308	CycJ	29	FBgn0030929	CG15043	CG15043	13	0	2	2	Yes			0	0	0
FBgn0022936	CG7405	CycH	25	FBgn0030929	CG15043	CG15043	13	0	2	2	Yes			0	0	0
FBgn0010316	CG1772	dap	40	FBgn0030929	CG15043	CG15043	13	2	1	3	Yes			0	0	0
FBgn0003114	CG9183	plu	34	FBgn0034651	CG15676	CG15676	18	0	2	2	Yes			0	0	0
FBgn0031997	CG8455	CG8455	29	FBgn0034651	CG15676	CG15676	18	4	3	7	Yes			0	0	0
FBgn0000826	CG11420	png	21	FBgn0034651	CG15676	CG15676	18	4	3	7	Yes			0	0	0
FBgn0010317	CG10308	CycJ	29	FBgn0034651	CG15676	CG15676	18	0	1	1	Yes			0	0	0
FBgn0038902	CG6800	CG6800	12	FBgn0034651	CG15676	CG15676	18	0	1	1	Yes			0	0	0
FBgn0022936	CG7405	CycH	25	FBgn0034651	CG15676	CG15676	18	0	1	1	Yes			0	0	0
FBgn0023181	CG2917	Orc4	12	FBgn0034651	CG15676	CG15676	18	0	1	1	Yes			0	0	0
FBgn0025743	CG18582	mbt	5	FBgn0010602	CG3018	lwr	19	1	1	2	Yes			0	0	0
FBgn0026063	CG17216	KP78b	19	FBgn0010602	CG3018	lwr	19	1	0	1	Yes			0	0	0
FBgn0035938	CG5735	CG5735	11	FBgn0010602	CG3018	lwr	19	4	3	7	Yes			0	0	0
FBgn0032956	CG1512	cul-2	29	FBgn0010602	CG3018	lwr	19	5	3	8	Yes			0	0	0
FBgn0039044	CG10873	p53	18	FBgn0010602	CG3018	lwr	19	5	3	8	Yes	Yes	1	0	0	0
FBgn0029118	CG10622	Sucb	13	FBgn0010602	CG3018	lwr	19	3	3	6	Yes			0	0	0
FBgn0019686	CG10895	lok	6	FBgn0010602	CG3018	lwr	19	1	1	2	Yes			0	0	0
FBgn0011598	grp	grp	22	FBgn0010602	CG3018	lwr	19	2	2	4	Yes			0	0	0
FBgn0003892	CG2411	ptc	24	FBgn0010602	CG3018	lwr	19	2	2	4	Yes			0	0	0
FBgn0010316	CG1772	dap	40	FBgn0010602	CG3018	lwr	19	4	1	5	Yes			0	0	0
FBgn0014001	CG10295	Pak	28	FBgn0010602	CG3018	lwr	19	3	1	4	Yes			0	0	0
FBgn0035938	CG5735	CG5735	11	FBgn0032588	CG5968	CG5968	5	0	1	1	Yes			0	0	0
FBgn0011425	CG5553	DNAprim	8	FBgn0032588	CG5968	CG5968	5	0	2	2	Yes			0	0	0
FBgn0010316	CG1772	dap	40	FBgn0032588	CG5968	CG5968	5	0	3	3	Yes			0	0	0
FBgn0014001	CG10295	Pak	28	FBgn0032588	CG5968	CG5968	5	0	3	3	Yes			0	0	0
FBgn0003114	CG9183	plu	34	FBgn0035084	CG15861	CG15861	12	0	2	2	Yes			0	0	0
FBgn0013762	CG8203	Cdk5	36	FBgn0035084	CG15861	CG15861	12	0	2	2	Yes			0	0	0
FBgn0037516	CG11286	CG11286	23	FBgn0035084	CG15861	CG15861	12	0	2	2	Yes			0	0	0
FBgn0015624	CG15319	nej	35	FBgn0035084	CG15861	CG15861	12	0	1	1	Yes			0	0	0
FBgn0014001	CG10295	Pak	28	FBgn0035084	CG15861	CG15861	12	0	2	2	Yes			0	0	0
FBgn0014001	CG10295	Pak	28	FBgn0002734	CG8328	HLHmdelta	3	0	2	2	Yes			0	0	0
FBgn0003114	CG9183	plu	34	FBgn0003980	CG9046	Vm26Ab	16	1	0	1	Yes			0	0	0
FBgn0010317	CG10308	CycJ	29	FBgn0003980	CG9046	Vm26Ab	16	1	3	4	Yes			0	0	0
FBgn0038534	CG7643	CG7643	41	FBgn0003980	CG9046	Vm26Ab	16	0	3	3	Yes			0	0	0
FBgn0035938	CG5735	CG5735	11	FBgn0003980	CG9046	Vm26Ab	16	3	3	6	Yes			0	0	0
FBgn0038788	CG5085	CG5085	23	FBgn0003980	CG9046	Vm26Ab	16	0	3	3	Yes			0	0	0
FBgn0038902	CG6800	CG6800	12	FBgn0003980	CG9046	Vm26Ab	16	1	0	1	Yes			0	0	0
FBgn0004107	CG10498	cdc2c	40	FBgn0003980	CG9046	Vm26Ab	16	1	0	1	Yes			0	0	0
FBgn0024956	CG7614	Mat1	9	FBgn0003980	CG9046	Vm26Ab	16	5	3	8	Yes			0	0	0
FBgn0015624	CG15319	nej	35	FBgn0003980	CG9046	Vm26Ab	16	0	2	2	Yes			0	0	0
FBgn0026063	CG17216	KP78b	19	FBgn0037966	CG18546	CG18546	4	3	2	5	Yes			0	0	0
FBgn0038534	CG7643	CG7643	41	FBgn0037966	CG18546	CG18546	4	3	2	5	Yes			0	0	0
FBgn0003114	CG9183	plu	34	FBgn0031957	CG14534	CG14534	16	0	1	1	Yes			0	0	0
FBgn0032906	CG9273	CG9273	27	FBgn0031957	CG14534	CG14534	16	0	2	2	Yes	Yes	1	0	0	0
FBgn0013762	CG8203	Cdk5	36	FBgn0031957	CG14534	CG14534	16	0	2	2	Yes			0	0	0
FBgn0032956	CG1512	cul-2	29	FBgn0031957	CG14534	CG14534	16	0	2	2	Yes			0	0	0
FBgn0037516	CG11286	CG11286	23	FBgn0031957	CG14534	CG14534	16	0	2	2	Yes			0	0	0
FBgn0010316	CG1772	dap	40	FBgn0031957	CG14534	CG14534	16	1	3	4	Yes			0	0	0
FBgn0000480	CG1658	Doa	35	FBgn0031957	CG14534	CG14534	16	0	1	1	Yes			0	0	0
FBgn0015624	CG15319	nej	35	FBgn0031957	CG14534	CG14534	16	0	1	1	Yes			0	0	0
FBgn0010317	CG10308	CycJ	29	FBgn0035510	CG15006	CG15006	9	0	2	2	Yes			0	0	0
FBgn0005683	CG5354	pie	30	FBgn0035510	CG15006	CG15006	9	0	2	2	Yes			0	0	0
FBgn0038788	CG5085	CG5085	23	FBgn0035510	CG15006	CG15006	9	0	2	2	Yes			0	0	0
FBgn0011598	grp	grp	22	FBgn0035510	CG15006	CG15006	9	0	3	3	Yes			0	0	0
FBgn0038534	CG7643	CG7643	41	FBgn0040286	CG5442	SC35	2	0	3	3	Yes			0	0	0
FBgn0013762	CG8203	Cdk5	36	FBgn0034869	CG13558	CG13558	5	0	1	1	Yes			0	0	0
FBgn0003114	CG9183	plu	34	FBgn0037345	CG2948	CG2948	19	0	2	2	Yes	Yes	3	0	0	0
FBgn0032906	CG9273	CG9273	27	FBgn0037345	CG2948	CG2948	19	0	2	2	Yes			0	0	0
FBgn0031997	CG8455	CG8455	29	FBgn0037345	CG2948	CG2948	19	1	3	4	Yes			0	0	0
FBgn0013762	CG8203	Cdk5	36	FBgn0037345	CG2948	CG2948	19	0	1	1	Yes			0	0	0
FBgn0037516	CG11286	CG11286	23	FBgn0037345	CG2948	CG2948	19	0	2	2	Yes			0	0	0
FBgn0022936	CG7405	CycH	25	FBgn0037345	CG2948	CG2948	19	0	1	1	Yes			0	0	0
FBgn0004107	CG10498	cdc2c	40	FBgn0037345	CG2948	CG2948	19	0	1	1	Yes			0	0	0
FBgn0010316	CG1772	dap	40	FBgn0037345	CG2948	CG2948	19	0	2	2	Yes			0	0	0
FBgn0015624	CG15319	nej	35	FBgn0041341	Circe\gag	Circe\gag	2	0	1	1	Yes			0	0	0
FBgn0003114	CG9183	plu	34	FBgn0039970	CG17508	CG17508	21	0	2	2	Yes			0	0	0
FBgn0032906	CG9273	CG9273	27	FBgn0039970	CG17508	CG17508	21	0	2	2	Yes			0	0	0
FBgn0013762	CG8203	Cdk5	36	FBgn0039970	CG17508	CG17508	21	0	2	2	Yes			0	0	0
FBgn0000404	CG5940	CycA	22	FBgn0039970	CG17508	CG17508	21	0	3	3	Yes			0	0	0
FBgn0010317	CG10308	CycJ	29	FBgn0039970	CG17508	CG17508	21	0	2	2	Yes			0	0	0
FBgn0032956	CG1512	cul-2	29	FBgn0039970	CG17508	CG17508	21	0	2	2	Yes			0	0	0
FBgn0038788	CG5085	CG5085	23	FBgn0039970	CG17508	CG17508	21	0	2	2	Yes			0	0	0
FBgn0038902	CG6800	CG6800	12	FBgn0039970	CG17508	CG17508	21	0	1	1	Yes			0	0	0
FBgn0025674	CG15218	CycK	26	FBgn0039970	CG17508	CG17508	21	0	2	2	Yes			0	0	0
FBgn0022936	CG7405	CycH	25	FBgn0039970	CG17508	CG17508	21	0	2	2	Yes			0	0	0
FBgn0004107	CG10498	cdc2c	40	FBgn0039970	CG17508	CG17508	21	0	1	1	Yes			0	0	0
FBgn0011598	grp	grp	22	FBgn0039970	CG17508	CG17508	21	0	3	3	Yes			0	0	0
FBgn0010316	CG1772	dap	40	FBgn0039970	CG17508	CG17508	21	0	2	2	Yes			0	0	0
FBgn0015624	CG15319	nej	35	FBgn0039970	CG17508	CG17508	21	0	2	2	Yes			0	0	0
FBgn0014001	CG10295	Pak	28	FBgn0039970	CG17508	CG17508	21	0	2	2	Yes			0	0	0
FBgn0013762	CG8203	Cdk5	36	FBgn0051204	CG31204	CG31204	11	0	1	1	Yes			0	0	0
FBgn0000404	CG5940	CycA	22	FBgn0051204	CG31204	CG31204	11	2	2	4	Yes			0	0	0
FBgn0010317	CG10308	CycJ	29	FBgn0051204	CG31204	CG31204	11	0	1	1	Yes			0	0	0
FBgn0005683	CG5354	pie	30	FBgn0051204	CG31204	CG31204	11	0	2	2	Yes			0	0	0
FBgn0038534	CG7643	CG7643	41	FBgn0051204	CG31204	CG31204	11	0	1	1	Yes			0	0	0
FBgn0038788	CG5085	CG5085	23	FBgn0051204	CG31204	CG31204	11	0	1	1	Yes			0	0	0
FBgn0003114	CG9183	plu	34	FBgn0032196	CG5708	CG5708	30	0	3	3	Yes	Yes	1	0	0	0
FBgn0032906	CG9273	CG9273	27	FBgn0032196	CG5708	CG5708	30	0	3	3	Yes			0	0	0
FBgn0031997	CG8455	CG8455	29	FBgn0032196	CG5708	CG5708	30	0	3	3	Yes			0	0	0
FBgn0000404	CG5940	CycA	22	FBgn0032196	CG5708	CG5708	30	0	3	3	Yes			0	0	0
FBgn0010317	CG10308	CycJ	29	FBgn0032196	CG5708	CG5708	30	0	2	2	Yes			0	0	0
FBgn0038534	CG7643	CG7643	41	FBgn0032196	CG5708	CG5708	30	0	1	1	Yes			0	0	0
FBgn0038788	CG5085	CG5085	23	FBgn0032196	CG5708	CG5708	30	0	2	2	Yes			0	0	0
FBgn0038902	CG6800	CG6800	12	FBgn0032196	CG5708	CG5708	30	0	1	1	Yes			0	0	0
FBgn0025674	CG15218	CycK	26	FBgn0032196	CG5708	CG5708	30	0	2	2	Yes			0	0	0
FBgn0037613	CG9790	CG9790	18	FBgn0032196	CG5708	CG5708	30	0	1	1	Yes			0	0	0
FBgn0022936	CG7405	CycH	25	FBgn0032196	CG5708	CG5708	30	0	2	2	Yes			0	0	0
FBgn0004107	CG10498	cdc2c	40	FBgn0032196	CG5708	CG5708	30	0	1	1	Yes			0	0	0
FBgn0023181	CG2917	Orc4	12	FBgn0032196	CG5708	CG5708	30	0	1	1	Yes			0	0	0
FBgn0011598	grp	grp	22	FBgn0032196	CG5708	CG5708	30	0	3	3	Yes			0	0	0
FBgn0010316	CG1772	dap	40	FBgn0032196	CG5708	CG5708	30	0	3	3	Yes			0	0	0
FBgn0015624	CG15319	nej	35	FBgn0032196	CG5708	CG5708	30	0	2	2	Yes			0	0	0
FBgn0032906	CG9273	CG9273	27	FBgn0025334	CG11182	PHDP	29	2	0	2	Yes			0	0	0
FBgn0000826	CG11420	png	21	FBgn0025334	CG11182	PHDP	29	3	2	5	Yes			0	0	0
FBgn0013762	CG8203	Cdk5	36	FBgn0025334	CG11182	PHDP	29	3	0	3	Yes			0	0	0
FBgn0000404	CG5940	CycA	22	FBgn0025334	CG11182	PHDP	29	3	3	6	Yes			0	0	0
FBgn0010317	CG10308	CycJ	29	FBgn0025334	CG11182	PHDP	29	1	1	2	Yes			0	0	0
FBgn0005683	CG5354	pie	30	FBgn0025334	CG11182	PHDP	29	1	1	2	Yes			0	0	0
FBgn0035938	CG5735	CG5735	11	FBgn0025334	CG11182	PHDP	29	3	0	3	Yes			0	0	0
FBgn0038788	CG5085	CG5085	23	FBgn0025334	CG11182	PHDP	29	1	2	3	Yes			0	0	0
FBgn0011598	grp	grp	22	FBgn0025334	CG11182	PHDP	29	2	3	5	Yes			0	0	0
FBgn0040290	CG7487	RecQ4	28	FBgn0025334	CG11182	PHDP	29	1	0	1	Yes			0	0	0
FBgn0000480	CG1658	Doa	35	FBgn0025334	CG11182	PHDP	29	1	0	1	Yes			0	0	0
FBgn0015624	CG15319	nej	35	FBgn0025334	CG11182	PHDP	29	2	2	4	Yes			0	0	0
FBgn0014001	CG10295	Pak	28	FBgn0025334	CG11182	PHDP	29	3	0	3	Yes			0	0	0
FBgn0014001	CG10295	Pak	28	FBgn0034336	CG17523	CG17523	5	0	2	2	Yes			0	0	0
FBgn0013762	CG8203	Cdk5	36	FBgn0027581	CG6191	BcDNA:GH06193	10	0	3	3	Yes	Yes	1	0	0	0
FBgn0026063	CG17216	KP78b	19	FBgn0027581	CG6191	BcDNA:GH06193	10	5	3	8	Yes			0	0	0
FBgn0038534	CG7643	CG7643	41	FBgn0027581	CG6191	BcDNA:GH06193	10	5	3	8	Yes			0	0	0
FBgn0003114	CG9183	plu	34	FBgn0034758	CG13510	CG13510	15	0	2	2	Yes			0	0	0
FBgn0037516	CG11286	CG11286	23	FBgn0034758	CG13510	CG13510	15	0	2	2	Yes			0	0	0
FBgn0038788	CG5085	CG5085	23	FBgn0034758	CG13510	CG13510	15	0	1	1	Yes			0	0	0
FBgn0040290	CG7487	RecQ4	28	FBgn0034758	CG13510	CG13510	15	0	1	1	Yes			0	0	0
FBgn0015624	CG15319	nej	35	FBgn0034758	CG13510	CG13510	15	0	3	3	Yes			0	0	0
FBgn0003114	CG9183	plu	34	FBgn0033360	CG11824	CG11824	23	0	2	2	Yes			0	0	0
FBgn0031997	CG8455	CG8455	29	FBgn0033360	CG11824	CG11824	23	1	3	4	Yes			0	0	0
FBgn0000826	CG11420	png	21	FBgn0033360	CG11824	CG11824	23	1	3	4	Yes			0	0	0
FBgn0013762	CG8203	Cdk5	36	FBgn0033360	CG11824	CG11824	23	0	2	2	Yes			0	0	0
FBgn0000404	CG5940	CycA	22	FBgn0033360	CG11824	CG11824	23	0	2	2	Yes			0	0	0
FBgn0011598	grp	grp	22	FBgn0033360	CG11824	CG11824	23	0	3	3	Yes			0	0	0
FBgn0002777	CG7826	mnb	49	FBgn0033360	CG11824	CG11824	23	0	2	2	Yes			0	0	0
FBgn0040290	CG7487	RecQ4	28	FBgn0033360	CG11824	CG11824	23	0	2	2	Yes			0	0	0
FBgn0010316	CG1772	dap	40	FBgn0033360	CG11824	CG11824	23	0	1	1	Yes			0	0	0
FBgn0015624	CG15319	nej	35	FBgn0033360	CG11824	CG11824	23	0	2	2	Yes			0	0	0
FBgn0014001	CG10295	Pak	28	FBgn0033360	CG11824	CG11824	23	0	2	2	Yes			0	0	0
FBgn0032956	CG1512	cul-2	29	FBgn0010316	CG1772	dap	2	0	2	2	Yes			0	0	0
FBgn0032670	CG5783	CG5783	12	FBgn0028920	CG8997	BG:DS00941.12	2	0	3	3	Yes			0	0	0
FBgn0026063	CG17216	KP78b	19	FBgn0040284	CG6987	SF2	3	1	3	4	Yes			0	0	0
FBgn0038534	CG7643	CG7643	41	FBgn0040284	CG6987	SF2	3	0	3	3	Yes			0	0	0
FBgn0032670	CG5783	CG5783	12	FBgn0004597	CG7281	CycC	18	0	3	3	Yes			0	0	0
FBgn0022936	CG7405	CycH	25	FBgn0004597	CG7281	CycC	18	0	1	1	Yes			0	0	0
FBgn0010316	CG1772	dap	40	FBgn0004597	CG7281	CycC	18	0	2	2	Yes			0	0	0
FBgn0005683	CG5354	pie	30	FBgn0004597	CG7281	CycC	18	0	1	1	Yes			0	0	0
FBgn0032956	CG1512	cul-2	29	FBgn0005655	CG9193	mus209	4	5	2	7	Yes			0	0	0
FBgn0011598	grp	grp	22	FBgn0005655	CG9193	mus209	4	1	1	2	Yes			0	0	0
FBgn0032670	CG5783	CG5783	12	FBgn0020238	CG31196	14-3-3epsilon	2	2	1	3	Yes			0	0	0
FBgn0032670	CG5783	CG5783	12	FBgn0030400	CG11138	CG11138	10	0	1	1	Yes			0	0	0
FBgn0000404	CG5940	CycA	22	FBgn0033008	CG2944	CG2944	21	1	2	3	Yes			0	0	0
FBgn0010317	CG10308	CycJ	29	FBgn0033008	CG2944	CG2944	21	1	2	3	Yes			0	0	0
FBgn0032923	CG9248	CG9248	15	FBgn0033008	CG2944	CG2944	21	1	3	4	Yes			0	0	0
FBgn0031952	CG7134	CG7134	18	FBgn0033008	CG2944	CG2944	21	3	3	6	Yes			0	0	0
FBgn0038534	CG7643	CG7643	41	FBgn0033008	CG2944	CG2944	21	0	2	2	Yes			0	0	0
FBgn0038788	CG5085	CG5085	23	FBgn0033008	CG2944	CG2944	21	0	3	3	Yes			0	0	0
FBgn0038902	CG6800	CG6800	12	FBgn0033008	CG2944	CG2944	21	2	2	4	Yes			0	0	0
FBgn0022936	CG7405	CycH	25	FBgn0033008	CG2944	CG2944	21	0	2	2	Yes			0	0	0
FBgn0004107	CG10498	cdc2c	40	FBgn0033008	CG2944	CG2944	21	0	2	2	Yes			0	0	0
FBgn0010317	CG10308	CycJ	29	FBgn0023517	CG14816	EG:63B12.4	13	0	1	1	Yes			0	0	0
FBgn0031952	CG7134	CG7134	18	FBgn0023517	CG14816	EG:63B12.4	13	1	2	3	Yes			0	0	0
FBgn0037516	CG11286	CG11286	23	FBgn0023517	CG14816	EG:63B12.4	13	0	1	1	Yes			0	0	0
FBgn0038788	CG5085	CG5085	23	FBgn0023517	CG14816	EG:63B12.4	13	0	3	3	Yes			0	0	0
FBgn0025674	CG15218	CycK	26	FBgn0023517	CG14816	EG:63B12.4	13	2	0	2	Yes			0	0	0
FBgn0022936	CG7405	CycH	25	FBgn0023517	CG14816	EG:63B12.4	13	0	2	2	Yes			0	0	0
FBgn0004107	CG10498	cdc2c	40	FBgn0023517	CG14816	EG:63B12.4	13	0	2	2	Yes			0	0	0
FBgn0015624	CG15319	nej	35	FBgn0023517	CG14816	EG:63B12.4	13	1	1	2	Yes			0	0	0
FBgn0003114	CG9183	plu	34	FBgn0000157	CG3629	Dll	17	2	0	2	Yes			0	0	0
FBgn0032906	CG9273	CG9273	27	FBgn0000157	CG3629	Dll	17	2	0	2	Yes			0	0	0
FBgn0031997	CG8455	CG8455	29	FBgn0000157	CG3629	Dll	17	5	0	5	Yes			0	0	0
FBgn0000826	CG11420	png	21	FBgn0000157	CG3629	Dll	17	4	0	4	Yes			0	0	0
FBgn0013762	CG8203	Cdk5	36	FBgn0000157	CG3629	Dll	17	5	0	5	Yes			0	0	0
FBgn0032923	CG9248	CG9248	15	FBgn0000157	CG3629	Dll	17	2	0	2	Yes			0	0	0
FBgn0031952	CG7134	CG7134	18	FBgn0000157	CG3629	Dll	17	4	0	4	Yes			0	0	0
FBgn0025743	CG18582	mbt	5	FBgn0000157	CG3629	Dll	17	2	0	2	Yes			0	0	0
FBgn0032670	CG5783	CG5783	12	FBgn0000157	CG3629	Dll	17	5	0	5	Yes			0	0	0
FBgn0002777	CG7826	mnb	49	FBgn0000157	CG3629	Dll	17	5	0	5	Yes			0	0	0
FBgn0001980	CG11861	gft	11	FBgn0000157	CG3629	Dll	17	5	0	5	Yes			0	0	0
FBgn0015624	CG15319	nej	35	FBgn0000157	CG3629	Dll	17	2	0	2	Yes			0	0	0
FBgn0032670	CG5783	CG5783	12	FBgn0035461	CG10855	CG10855	3	0	1	1	Yes			0	0	0
FBgn0003114	CG9183	plu	34	FBgn0035325	CG13806	CG13806	17	0	1	1	Yes			0	0	0
FBgn0000404	CG5940	CycA	22	FBgn0035325	CG13806	CG13806	17	0	2	2	Yes			0	0	0
FBgn0032923	CG9248	CG9248	15	FBgn0035325	CG13806	CG13806	17	0	1	1	Yes			0	0	0
FBgn0031952	CG7134	CG7134	18	FBgn0035325	CG13806	CG13806	17	0	1	1	Yes			0	0	0
FBgn0033324	CG14744	CG14744	13	FBgn0035325	CG13806	CG13806	17	0	3	3	Yes			0	0	0
FBgn0037516	CG11286	CG11286	23	FBgn0035325	CG13806	CG13806	17	0	2	2	Yes			0	0	0
FBgn0025674	CG15218	CycK	26	FBgn0035325	CG13806	CG13806	17	0	1	1	Yes			0	0	0
FBgn0015624	CG15319	nej	35	FBgn0035325	CG13806	CG13806	17	0	1	1	Yes			0	0	0
FBgn0031952	CG7134	CG7134	18	FBgn0042630	CG32139	Sox21b	11	0	2	2	Yes			0	0	0
FBgn0033324	CG14744	CG14744	13	FBgn0042630	CG32139	Sox21b	11	0	3	3	Yes			0	0	0
FBgn0038788	CG5085	CG5085	23	FBgn0042630	CG32139	Sox21b	11	0	1	1	Yes			0	0	0
FBgn0015624	CG15319	nej	35	FBgn0042630	CG32139	Sox21b	11	0	2	2	Yes			0	0	0
FBgn0032956	CG1512	cul-2	29	FBgn0004832	CG6358	Xpac	4	0	2	2	Yes			0	0	0
FBgn0029118	CG10622	Sucb	13	FBgn0031768	CG12393	CG12393	2	4	3	7	Yes			0	0	0
FBgn0026063	CG17216	KP78b	19	FBgn0031525	CG15410	CG15410	2	0	1	1	Yes			0	0	0
FBgn0032956	CG1512	cul-2	29	FBgn0023177	CG32505	Pp4-19C	6	0	2	2	Yes			0	0	0
FBgn0000480	CG1658	Doa	35	FBgn0023177	CG32505	Pp4-19C	6	0	1	1	Yes			0	0	0
FBgn0000404	CG5940	CycA	22	FBgn0034371	CG5473	SP2637	16	2	2	4	Yes			0	0	0
FBgn0010317	CG10308	CycJ	29	FBgn0034371	CG5473	SP2637	16	0	1	1	Yes			0	0	0
FBgn0032923	CG9248	CG9248	15	FBgn0034371	CG5473	SP2637	16	0	2	2	Yes			0	0	0
FBgn0031952	CG7134	CG7134	18	FBgn0034371	CG5473	SP2637	16	1	2	3	Yes			0	0	0
FBgn0005683	CG5354	pie	30	FBgn0034371	CG5473	SP2637	16	0	3	3	Yes			0	0	0
FBgn0038534	CG7643	CG7643	41	FBgn0034371	CG5473	SP2637	16	0	1	1	Yes			0	0	0
FBgn0037516	CG11286	CG11286	23	FBgn0034371	CG5473	SP2637	16	0	1	1	Yes			0	0	0
FBgn0038788	CG5085	CG5085	23	FBgn0034371	CG5473	SP2637	16	0	3	3	Yes			0	0	0
FBgn0022936	CG7405	CycH	25	FBgn0034371	CG5473	SP2637	16	0	2	2	Yes			0	0	0
FBgn0015624	CG15319	nej	35	FBgn0034371	CG5473	SP2637	16	0	1	1	Yes			0	0	0
FBgn0025674	CG15218	CycK	26	FBgn0034371	CG5473	SP2637	16	1	0	1	Yes			0	0	0
FBgn0000404	CG5940	CycA	22	FBgn0029138	PTB	PTB	15	1	3	4	Yes			0	0	0
FBgn0010317	CG10308	CycJ	29	FBgn0029138	PTB	PTB	15	0	3	3	Yes			0	0	0
FBgn0031952	CG7134	CG7134	18	FBgn0029138	PTB	PTB	15	0	3	3	Yes			0	0	0
FBgn0005683	CG5354	pie	30	FBgn0029138	PTB	PTB	15	0	3	3	Yes			0	0	0
FBgn0038534	CG7643	CG7643	41	FBgn0029138	PTB	PTB	15	0	3	3	Yes			0	0	0
FBgn0038788	CG5085	CG5085	23	FBgn0029138	PTB	PTB	15	0	3	3	Yes			0	0	0
FBgn0025674	CG15218	CycK	26	FBgn0029138	PTB	PTB	15	1	0	1	Yes			0	0	0
FBgn0037613	CG9790	CG9790	18	FBgn0029138	PTB	PTB	15	1	0	1	Yes			0	0	0
FBgn0022936	CG7405	CycH	25	FBgn0029138	PTB	PTB	15	0	1	1	Yes			0	0	0
FBgn0011598	grp	grp	22	FBgn0029138	PTB	PTB	15	0	3	3	Yes			0	0	0
FBgn0015624	CG15319	nej	35	FBgn0029138	PTB	PTB	15	0	2	2	Yes			0	0	0
FBgn0015624	CG15319	nej	35	FBgn0036982	CG5571	CG5571	2	0	2	2	Yes			0	0	0
FBgn0038788	CG5085	CG5085	23	FBgn0004103	CG5650	Pp1-87B	6	0	1	1	Yes			0	0	0
FBgn0016131	CG5072	Cdk4	66	FBgn0004103	CG5650	Pp1-87B	6	3	2	5	Yes			0	0	0
FBgn0019686	CG10895	lok	6	FBgn0004103	CG5650	Pp1-87B	6	0	1	1	Yes			0	0	0
FBgn0000480	CG1658	Doa	35	FBgn0004103	CG5650	Pp1-87B	6	0	2	2	Yes			0	0	0
FBgn0015624	CG15319	nej	35	FBgn0004103	CG5650	Pp1-87B	6	0	1	1	Yes			0	0	0
FBgn0002777	CG7826	mnb	49	FBgn0016036	CG14827	mei-P22	4	4	3	7	Yes			0	0	0
FBgn0040290	CG7487	RecQ4	28	FBgn0016036	CG14827	mei-P22	4	4	3	7	Yes			0	0	0
FBgn0032923	CG9248	CG9248	15	FBgn0016081	CG32045	fry	16	1	2	3	Yes			0	0	0
FBgn0031952	CG7134	CG7134	18	FBgn0016081	CG32045	fry	16	4	2	6	Yes			0	0	0
FBgn0025674	CG15218	CycK	26	FBgn0016081	CG32045	fry	16	4	2	6	Yes			0	0	0
FBgn0016131	CG5072	Cdk4	66	FBgn0016081	CG32045	fry	16	2	0	2	Yes			0	0	0
FBgn0004107	CG10498	cdc2c	40	FBgn0016081	CG32045	fry	16	1	0	1	Yes			0	0	0
FBgn0004107	CG10498	cdc2c	40	FBgn0016131	CG5072	Cdk4	3	0	2	2	Yes			0	0	0
FBgn0040290	CG7487	RecQ4	28	FBgn0035140	CG17180	CG17180	3	5	1	6	Yes			0	0	0
FBgn0003114	CG9183	plu	34	FBgn0011700	CG7948	Rad51	36	5	0	5	Yes			0	0	0
FBgn0032906	CG9273	CG9273	27	FBgn0011700	CG7948	Rad51	36	1	0	1	Yes			0	0	0
FBgn0031997	CG8455	CG8455	29	FBgn0011700	CG7948	Rad51	36	5	1	6	Yes			0	0	0
FBgn0000826	CG11420	png	21	FBgn0011700	CG7948	Rad51	36	5	1	6	Yes			0	0	0
FBgn0013762	CG8203	Cdk5	36	FBgn0011700	CG7948	Rad51	36	4	0	4	Yes			0	0	0
FBgn0010317	CG10308	CycJ	29	FBgn0011700	CG7948	Rad51	36	2	0	2	Yes			0	0	0
FBgn0032923	CG9248	CG9248	15	FBgn0011700	CG7948	Rad51	36	1	0	1	Yes			0	0	0
FBgn0025743	CG18582	mbt	5	FBgn0011700	CG7948	Rad51	36	2	0	2	Yes			0	0	0
FBgn0005683	CG5354	pie	30	FBgn0011700	CG7948	Rad51	36	5	0	5	Yes			0	0	0
FBgn0026063	CG17216	KP78b	19	FBgn0011700	CG7948	Rad51	36	4	0	4	Yes			0	0	0
FBgn0038534	CG7643	CG7643	41	FBgn0011700	CG7948	Rad51	36	2	0	2	Yes			0	0	0
FBgn0035938	CG5735	CG5735	11	FBgn0011700	CG7948	Rad51	36	4	0	4	Yes			0	0	0
FBgn0033354	CG13745	CG13745	9	FBgn0011700	CG7948	Rad51	36	1	0	1	Yes			0	0	0
FBgn0032670	CG5783	CG5783	12	FBgn0011700	CG7948	Rad51	36	4	0	4	Yes			0	0	0
FBgn0039044	CG10873	p53	18	FBgn0011700	CG7948	Rad51	36	5	0	5	Yes			0	0	0
FBgn0011425	CG5553	DNAprim	8	FBgn0011700	CG7948	Rad51	36	2	0	2	Yes			0	0	0
FBgn0038902	CG6800	CG6800	12	FBgn0011700	CG7948	Rad51	36	5	0	5	Yes			0	0	0
FBgn0037613	CG9790	CG9790	18	FBgn0011700	CG7948	Rad51	36	4	0	4	Yes			0	0	0
FBgn0004107	CG10498	cdc2c	40	FBgn0011700	CG7948	Rad51	36	5	0	5	Yes			0	0	0
FBgn0023181	CG2917	Orc4	12	FBgn0011700	CG7948	Rad51	36	5	0	5	Yes			0	0	0
FBgn0011598	grp	grp	22	FBgn0011700	CG7948	Rad51	36	1	1	2	Yes			0	0	0
FBgn0002777	CG7826	mnb	49	FBgn0011700	CG7948	Rad51	36	4	0	4	Yes			0	0	0
FBgn0003892	CG2411	ptc	24	FBgn0011700	CG7948	Rad51	36	4	0	4	Yes			0	0	0
FBgn0040290	CG7487	RecQ4	28	FBgn0011700	CG7948	Rad51	36	2	0	2	Yes			0	0	0
FBgn0010316	CG1772	dap	40	FBgn0011700	CG7948	Rad51	36	5	0	5	Yes			0	0	0
FBgn0000480	CG1658	Doa	35	FBgn0011700	CG7948	Rad51	36	3	0	3	Yes			0	0	0
FBgn0001980	CG11861	gft	11	FBgn0011700	CG7948	Rad51	36	4	0	4	Yes			0	0	0
FBgn0015624	CG15319	nej	35	FBgn0011700	CG7948	Rad51	36	1	0	1	Yes			0	0	0
FBgn0032956	CG1512	cul-2	29	FBgn0039858	CG11525	CycG	10	0	2	2	Yes			0	0	0
FBgn0010316	CG1772	dap	40	FBgn0039858	CG11525	CycG	10	0	3	3	Yes	Yes	1	0	0	0
FBgn0003114	CG9183	plu	34	FBgn0035641	CG5568	CG5568	24	0	2	2	Yes			0	0	0
FBgn0031997	CG8455	CG8455	29	FBgn0035641	CG5568	CG5568	24	1	3	4	Yes			0	0	0
FBgn0000826	CG11420	png	21	FBgn0035641	CG5568	CG5568	24	1	3	4	Yes			0	0	0
FBgn0013762	CG8203	Cdk5	36	FBgn0035641	CG5568	CG5568	24	0	2	2	Yes			0	0	0
FBgn0000404	CG5940	CycA	22	FBgn0035641	CG5568	CG5568	24	0	2	2	Yes			0	0	0
FBgn0032923	CG9248	CG9248	15	FBgn0035641	CG5568	CG5568	24	0	2	2	Yes			0	0	0
FBgn0031952	CG7134	CG7134	18	FBgn0035641	CG5568	CG5568	24	0	2	2	Yes			0	0	0
FBgn0025743	CG18582	mbt	5	FBgn0035641	CG5568	CG5568	24	0	1	1	Yes			0	0	0
FBgn0005683	CG5354	pie	30	FBgn0035641	CG5568	CG5568	24	0	2	2	Yes			0	0	0
FBgn0033324	CG14744	CG14744	13	FBgn0035641	CG5568	CG5568	24	0	3	3	Yes			0	0	0
FBgn0032956	CG1512	cul-2	29	FBgn0035641	CG5568	CG5568	24	0	2	2	Yes			0	0	0
FBgn0037516	CG11286	CG11286	23	FBgn0035641	CG5568	CG5568	24	0	1	1	Yes			0	0	0
FBgn0039044	CG10873	p53	18	FBgn0035641	CG5568	CG5568	24	0	3	3	Yes			0	0	0
FBgn0038902	CG6800	CG6800	12	FBgn0035641	CG5568	CG5568	24	0	1	1	Yes			0	0	0
FBgn0025674	CG15218	CycK	26	FBgn0035641	CG5568	CG5568	24	0	1	1	Yes			0	0	0
FBgn0016131	CG5072	Cdk4	66	FBgn0035641	CG5568	CG5568	24	0	3	3	Yes			0	0	0
FBgn0022936	CG7405	CycH	25	FBgn0035641	CG5568	CG5568	24	0	2	2	Yes			0	0	0
FBgn0003892	CG2411	ptc	24	FBgn0035641	CG5568	CG5568	24	0	3	3	Yes			0	0	0
FBgn0040290	CG7487	RecQ4	28	FBgn0035641	CG5568	CG5568	24	0	2	2	Yes			0	0	0
FBgn0010316	CG1772	dap	40	FBgn0035641	CG5568	CG5568	24	0	3	3	Yes			0	0	0
FBgn0015624	CG15319	nej	35	FBgn0035641	CG5568	CG5568	24	0	2	2	Yes			0	0	0
FBgn0031997	CG8455	CG8455	29	FBgn0032192	CG5731	CG5731	30	2	3	5	Yes			0	0	0
FBgn0013762	CG8203	Cdk5	36	FBgn0032192	CG5731	CG5731	30	0	2	2	Yes			0	0	0
FBgn0000404	CG5940	CycA	22	FBgn0032192	CG5731	CG5731	30	1	2	3	Yes			0	0	0
FBgn0010317	CG10308	CycJ	29	FBgn0032192	CG5731	CG5731	30	0	1	1	Yes			0	0	0
FBgn0031952	CG7134	CG7134	18	FBgn0032192	CG5731	CG5731	30	1	2	3	Yes			0	0	0
FBgn0025743	CG18582	mbt	5	FBgn0032192	CG5731	CG5731	30	0	1	1	Yes			0	0	0
FBgn0005683	CG5354	pie	30	FBgn0032192	CG5731	CG5731	30	0	1	1	Yes			0	0	0
FBgn0038534	CG7643	CG7643	41	FBgn0032192	CG5731	CG5731	30	0	1	1	Yes			0	0	0
FBgn0033324	CG14744	CG14744	13	FBgn0032192	CG5731	CG5731	30	0	3	3	Yes			0	0	0
FBgn0032956	CG1512	cul-2	29	FBgn0032192	CG5731	CG5731	30	0	3	3	Yes			0	0	0
FBgn0037516	CG11286	CG11286	23	FBgn0032192	CG5731	CG5731	30	0	2	2	Yes			0	0	0
FBgn0038788	CG5085	CG5085	23	FBgn0032192	CG5731	CG5731	30	0	2	2	Yes			0	0	0
FBgn0038902	CG6800	CG6800	12	FBgn0032192	CG5731	CG5731	30	0	1	1	Yes			0	0	0
FBgn0025674	CG15218	CycK	26	FBgn0032192	CG5731	CG5731	30	0	2	2	Yes			0	0	0
FBgn0037613	CG9790	CG9790	18	FBgn0032192	CG5731	CG5731	30	1	0	1	Yes			0	0	0
FBgn0022936	CG7405	CycH	25	FBgn0032192	CG5731	CG5731	30	0	1	1	Yes			0	0	0
FBgn0023181	CG2917	Orc4	12	FBgn0032192	CG5731	CG5731	30	0	1	1	Yes			0	0	0
FBgn0011598	grp	grp	22	FBgn0032192	CG5731	CG5731	30	0	2	2	Yes			0	0	0
FBgn0040290	CG7487	RecQ4	28	FBgn0032192	CG5731	CG5731	30	0	3	3	Yes			0	0	0
FBgn0010316	CG1772	dap	40	FBgn0032192	CG5731	CG5731	30	0	2	2	Yes			0	0	0
FBgn0001980	CG11861	gft	11	FBgn0032192	CG5731	CG5731	30	0	1	1	Yes			0	0	0
FBgn0015624	CG15319	nej	35	FBgn0032192	CG5731	CG5731	30	0	1	1	Yes			0	0	0
FBgn0003114	CG9183	plu	34	FBgn0025674	CG15218	CycK	26	2	0	2	Yes			0	0	0
FBgn0032906	CG9273	CG9273	27	FBgn0025674	CG15218	CycK	26	5	3	8	Yes			0	0	0
FBgn0031997	CG8455	CG8455	29	FBgn0025674	CG15218	CycK	26	4	3	7	Yes			0	0	0
FBgn0000826	CG11420	png	21	FBgn0025674	CG15218	CycK	26	4	3	7	Yes			0	0	0
FBgn0010317	CG10308	CycJ	29	FBgn0025674	CG15218	CycK	26	2	2	4	Yes			0	0	0
FBgn0032923	CG9248	CG9248	15	FBgn0025674	CG15218	CycK	26	3	2	5	Yes			0	0	0
FBgn0031952	CG7134	CG7134	18	FBgn0025674	CG15218	CycK	26	4	2	6	Yes			0	0	0
FBgn0035938	CG5735	CG5735	11	FBgn0025674	CG15218	CycK	26	1	1	2	Yes			0	0	0
FBgn0037516	CG11286	CG11286	23	FBgn0025674	CG15218	CycK	26	1	2	3	Yes			0	0	0
FBgn0032670	CG5783	CG5783	12	FBgn0025674	CG15218	CycK	26	4	0	4	Yes			0	0	0
FBgn0038788	CG5085	CG5085	23	FBgn0025674	CG15218	CycK	26	0	2	2	Yes			0	0	0
FBgn0039044	CG10873	p53	18	FBgn0025674	CG15218	CycK	26	3	2	5	Yes			0	0	0
FBgn0023181	CG2917	Orc4	12	FBgn0025674	CG15218	CycK	26	2	0	2	Yes			0	0	0
FBgn0002777	CG7826	mnb	49	FBgn0025674	CG15218	CycK	26	4	2	6	Yes			0	0	0
FBgn0003892	CG2411	ptc	24	FBgn0025674	CG15218	CycK	26	5	3	8	Yes			0	0	0
FBgn0015624	CG15319	nej	35	FBgn0025674	CG15218	CycK	26	0	1	1	Yes			0	0	0
FBgn0038534	CG7643	CG7643	41	FBgn0025674	CG15218	CycK	26	0	1	1	Yes			0	0	0
FBgn0037613	CG9790	CG9790	18	FBgn0025674	CG15218	CycK	26	1	0	1	Yes			0	0	0
FBgn0010316	CG1772	dap	40	FBgn0033782	CG3850	CG3850	8	0	2	2	Yes			0	0	0
FBgn0013762	CG8203	Cdk5	36	FBgn0010317	CG10308	CycJ	4	0	2	2	Yes			0	0	0
FBgn0005683	CG5354	pie	30	FBgn0033008	CG2944	CG2944	21	0	2	2	Yes			0	0	0
FBgn0032670	CG5783	CG5783	12	FBgn0032378	CG14939	CG14939	2	0	3	3	Yes			0	0	0
FBgn0031952	CG7134	CG7134	18	FBgn0000166	CG1034	bcd	25	2	1	3	Yes			0	0	0
FBgn0039044	CG10873	p53	18	FBgn0000166	CG1034	bcd	25	0	1	1	Yes			0	0	0
FBgn0025674	CG15218	CycK	26	FBgn0000166	CG1034	bcd	25	1	2	3	Yes			0	0	0
FBgn0032906	CG9273	CG9273	27	FBgn0002673	CG4965	twe	3	5	2	7	Yes			0	0	0
FBgn0014001	CG10295	Pak	28	FBgn0036155	CG6163	CG6163	2	0	1	1	Yes			0	0	0
FBgn0014001	CG10295	Pak	28	FBgn0040769	CG12431	CG12431	2	0	2	2	Yes			0	0	0
FBgn0032906	CG9273	CG9273	27	FBgn0031404	CG17006	CG17006	18	0	1	1	Yes			0	0	0
FBgn0013762	CG8203	Cdk5	36	FBgn0031404	CG17006	CG17006	18	0	2	2	Yes			0	0	0
FBgn0000404	CG5940	CycA	22	FBgn0031404	CG17006	CG17006	18	0	3	3	Yes			0	0	0
FBgn0010315	CG9096	CycD	17	FBgn0031404	CG17006	CG17006	18	0	2	2	Yes			0	0	0
FBgn0032923	CG9248	CG9248	15	FBgn0031404	CG17006	CG17006	18	0	2	2	Yes			0	0	0
FBgn0033324	CG14744	CG14744	13	FBgn0031404	CG17006	CG17006	18	0	3	3	Yes			0	0	0
FBgn0038788	CG5085	CG5085	23	FBgn0031404	CG17006	CG17006	18	0	1	1	Yes			0	0	0
FBgn0011598	grp	grp	22	FBgn0031404	CG17006	CG17006	18	0	3	3	Yes			0	0	0
FBgn0003892	CG2411	ptc	24	FBgn0031404	CG17006	CG17006	18	0	2	2	Yes			0	0	0
FBgn0015624	CG15319	nej	35	FBgn0031404	CG17006	CG17006	18	0	1	1	Yes			0	0	0
FBgn0014001	CG10295	Pak	28	FBgn0042102	CG18745	CG18745	19	0	2	2	Yes			0	0	0
FBgn0013762	CG8203	Cdk5	36	FBgn0023526	CG2865	EG:25E8.4	14	0	2	2	Yes			0	0	0
FBgn0010317	CG10308	CycJ	29	FBgn0023526	CG2865	EG:25E8.4	14	0	1	1	Yes			0	0	0
FBgn0010315	CG9096	CycD	17	FBgn0023526	CG2865	EG:25E8.4	14	0	1	1	Yes			0	0	0
FBgn0026063	CG17216	KP78b	19	FBgn0023526	CG2865	EG:25E8.4	14	0	1	1	Yes			0	0	0
FBgn0038788	CG5085	CG5085	23	FBgn0023526	CG2865	EG:25E8.4	14	0	3	3	Yes			0	0	0
FBgn0039044	CG10873	p53	18	FBgn0023526	CG2865	EG:25E8.4	14	0	1	1	Yes			0	0	0
FBgn0025674	CG15218	CycK	26	FBgn0023526	CG2865	EG:25E8.4	14	0	1	1	Yes			0	0	0
FBgn0016131	CG5072	Cdk4	66	FBgn0023526	CG2865	EG:25E8.4	14	1	1	2	Yes			0	0	0
FBgn0037613	CG9790	CG9790	18	FBgn0023526	CG2865	EG:25E8.4	14	1	1	2	Yes			0	0	0
FBgn0003892	CG2411	ptc	24	FBgn0023526	CG2865	EG:25E8.4	14	1	2	3	Yes			0	0	0
FBgn0015624	CG15319	nej	35	FBgn0023526	CG2865	EG:25E8.4	14	0	2	2	Yes			0	0	0
FBgn0040290	CG7487	RecQ4	28	FBgn0037207	CG11100	CG11100	3	5	0	5	Yes			0	0	0
FBgn0024956	CG7614	Mat1	9	FBgn0037207	CG11100	CG11100	3	1	1	2	Yes			0	0	0
FBgn0032906	CG9273	CG9273	27	FBgn0037643	CG11963	CG11963	11	0	1	1	Yes			0	0	0
FBgn0013762	CG8203	Cdk5	36	FBgn0037643	CG11963	CG11963	11	0	2	2	Yes			0	0	0
FBgn0016131	CG5072	Cdk4	66	FBgn0037643	CG11963	CG11963	11	0	1	1	Yes			0	0	0
FBgn0002777	CG7826	mnb	49	FBgn0037643	CG11963	CG11963	11	0	1	1	Yes			0	0	0
FBgn0003892	CG2411	ptc	24	FBgn0037643	CG11963	CG11963	11	0	1	1	Yes			0	0	0
FBgn0040290	CG7487	RecQ4	28	FBgn0037643	CG11963	CG11963	11	0	2	2	Yes			0	0	0
FBgn0014001	CG10295	Pak	28	FBgn0034817	CG9882	CG9882	3	0	2	2	Yes			0	0	0
FBgn0015624	CG15319	nej	35	FBgn0041194	CG10078	Prat2	4	0	1	1	Yes			0	0	0
FBgn0014001	CG10295	Pak	28	FBgn0041194	CG10078	Prat2	4	0	2	2	Yes			0	0	0
FBgn0032956	CG1512	cul-2	29	FBgn0038566	CG14317	CG14317	8	0	2	2	Yes			0	0	0
FBgn0002777	CG7826	mnb	49	FBgn0038566	CG14317	CG14317	8	0	1	1	Yes			0	0	0
FBgn0000826	CG11420	png	21	FBgn0000166	CG1034	bcd	25	1	3	4	Yes			0	0	0
FBgn0010315	CG9096	CycD	17	FBgn0000166	CG1034	bcd	25	1	1	2	Yes			0	0	0
FBgn0000404	CG5940	CycA	22	FBgn0030459	CG12723	CG12723	19	1	3	4	Yes			0	0	0
FBgn0010317	CG10308	CycJ	29	FBgn0030459	CG12723	CG12723	19	1	3	4	Yes			0	0	0
FBgn0005683	CG5354	pie	30	FBgn0030459	CG12723	CG12723	19	0	3	3	Yes			0	0	0
FBgn0038534	CG7643	CG7643	41	FBgn0030459	CG12723	CG12723	19	0	2	2	Yes			0	0	0
FBgn0035938	CG5735	CG5735	11	FBgn0030459	CG12723	CG12723	19	0	2	2	Yes			0	0	0
FBgn0038788	CG5085	CG5085	23	FBgn0030459	CG12723	CG12723	19	0	3	3	Yes			0	0	0
FBgn0039044	CG10873	p53	18	FBgn0030459	CG12723	CG12723	19	0	2	2	Yes			0	0	0
FBgn0025674	CG15218	CycK	26	FBgn0030459	CG12723	CG12723	19	2	1	3	Yes			0	0	0
FBgn0011598	grp	grp	22	FBgn0030459	CG12723	CG12723	19	0	3	3	Yes			0	0	0
FBgn0003892	CG2411	ptc	24	FBgn0030459	CG12723	CG12723	19	0	1	1	Yes			0	0	0
FBgn0024956	CG7614	Mat1	9	FBgn0030459	CG12723	CG12723	19	4	3	7	Yes			0	0	0
FBgn0015624	CG15319	nej	35	FBgn0030459	CG12723	CG12723	19	0	2	2	Yes			0	0	0
FBgn0014001	CG10295	Pak	28	FBgn0030459	CG12723	CG12723	19	0	1	1	Yes			0	0	0
FBgn0015624	CG15319	nej	35	FBgn0035959	CG4911	CG4911	5	0	1	1	Yes			0	0	0
FBgn0015624	CG15319	nej	35	FBgn0013771	CG10246	Cyp6a9	4	0	1	1	Yes			0	0	0
FBgn0014001	CG10295	Pak	28	FBgn0013771	CG10246	Cyp6a9	4	0	1	1	Yes			0	0	0
FBgn0031997	CG8455	CG8455	29	FBgn0046301	CG7148	BEST:GH10766	4	0	2	2	Yes			0	0	0
FBgn0032956	CG1512	cul-2	29	FBgn0046301	CG7148	BEST:GH10766	4	0	2	2	Yes			0	0	0
FBgn0010316	CG1772	dap	40	FBgn0032213	CG5390	CG5390	5	0	1	1	Yes			0	0	0
FBgn0003114	CG9183	plu	34	FBgn0032534	CG16866	CG16866	36	0	1	1	Yes			0	0	0
FBgn0032906	CG9273	CG9273	27	FBgn0032534	CG16866	CG16866	36	0	2	2	Yes			0	0	0
FBgn0031997	CG8455	CG8455	29	FBgn0032534	CG16866	CG16866	36	0	3	3	Yes			0	0	0
FBgn0000404	CG5940	CycA	22	FBgn0032534	CG16866	CG16866	36	2	3	5	Yes			0	0	0
FBgn0010317	CG10308	CycJ	29	FBgn0032534	CG16866	CG16866	36	0	2	2	Yes			0	0	0
FBgn0010315	CG9096	CycD	17	FBgn0032534	CG16866	CG16866	36	0	2	2	Yes			0	0	0
FBgn0032923	CG9248	CG9248	15	FBgn0032534	CG16866	CG16866	36	0	2	2	Yes			0	0	0
FBgn0005683	CG5354	pie	30	FBgn0032534	CG16866	CG16866	36	0	3	3	Yes	Yes	1	0	0	0
FBgn0033324	CG14744	CG14744	13	FBgn0032534	CG16866	CG16866	36	0	3	3	Yes			0	0	0
FBgn0033354	CG13745	CG13745	9	FBgn0032534	CG16866	CG16866	36	0	2	2	Yes			0	0	0
FBgn0037516	CG11286	CG11286	23	FBgn0032534	CG16866	CG16866	36	0	2	2	Yes			0	0	0
FBgn0038788	CG5085	CG5085	23	FBgn0032534	CG16866	CG16866	36	0	3	3	Yes			0	0	0
FBgn0039044	CG10873	p53	18	FBgn0032534	CG16866	CG16866	36	0	2	2	Yes			0	0	0
FBgn0038902	CG6800	CG6800	12	FBgn0032534	CG16866	CG16866	36	0	2	2	Yes			0	0	0
FBgn0025674	CG15218	CycK	26	FBgn0032534	CG16866	CG16866	36	1	2	3	Yes			0	0	0
FBgn0037613	CG9790	CG9790	18	FBgn0032534	CG16866	CG16866	36	1	0	1	Yes			0	0	0
FBgn0023181	CG2917	Orc4	12	FBgn0032534	CG16866	CG16866	36	0	1	1	Yes			0	0	0
FBgn0011598	grp	grp	22	FBgn0032534	CG16866	CG16866	36	0	3	3	Yes			0	0	0
FBgn0002777	CG7826	mnb	49	FBgn0032534	CG16866	CG16866	36	1	2	3	Yes			0	0	0
FBgn0003892	CG2411	ptc	24	FBgn0032534	CG16866	CG16866	36	1	2	3	Yes			0	0	0
FBgn0010316	CG1772	dap	40	FBgn0032534	CG16866	CG16866	36	0	2	2	Yes			0	0	0
FBgn0015624	CG15319	nej	35	FBgn0032534	CG16866	CG16866	36	0	2	2	Yes			0	0	0
FBgn0015624	CG15319	nej	35	FBgn0030122	CG16892	CG16892	6	0	1	1	Yes			0	0	0
FBgn0011425	CG5553	DNAprim	8	FBgn0036257	CG6811	RhoGAP68F	5	5	2	7	Yes			0	0	0
FBgn0011598	grp	grp	22	FBgn0036257	CG6811	RhoGAP68F	5	0	2	2	Yes			0	0	0
FBgn0002777	CG7826	mnb	49	FBgn0039716	CG15512	CG15512	3	3	3	6	Yes			0	0	0
FBgn0029118	CG10622	Sucb	13	FBgn0015806	CG10539	S6k	4	1	3	4	Yes			0	0	0
FBgn0014001	CG10295	Pak	28	FBgn0015806	CG10539	S6k	4	0	3	3	Yes			0	0	0
FBgn0032953	CG15190	CG15190	2	FBgn0032942	CG8667	Mistr	21	0	2	2	Yes			0	0	0
FBgn0003114	CG9183	plu	34	FBgn0032942	CG8667	Mistr	21	2	2	4	Yes			0	0	0
FBgn0010317	CG10308	CycJ	29	FBgn0032942	CG8667	Mistr	21	0	2	2	Yes			0	0	0
FBgn0010315	CG9096	CycD	17	FBgn0032942	CG8667	Mistr	21	0	2	2	Yes			0	0	0
FBgn0026063	CG17216	KP78b	19	FBgn0032942	CG8667	Mistr	21	0	1	1	Yes			0	0	0
FBgn0035938	CG5735	CG5735	11	FBgn0032942	CG8667	Mistr	21	0	1	1	Yes			0	0	0
FBgn0032956	CG1512	cul-2	29	FBgn0032942	CG8667	Mistr	21	0	3	3	Yes			0	0	0
FBgn0038788	CG5085	CG5085	23	FBgn0032942	CG8667	Mistr	21	0	3	3	Yes			0	0	0
FBgn0039044	CG10873	p53	18	FBgn0032942	CG8667	Mistr	21	1	3	4	Yes			0	0	0
FBgn0037613	CG9790	CG9790	18	FBgn0032942	CG8667	Mistr	21	1	2	3	Yes			0	0	0
FBgn0019686	CG10895	lok	6	FBgn0032942	CG8667	Mistr	21	0	1	1	Yes			0	0	0
FBgn0011598	grp	grp	22	FBgn0032942	CG8667	Mistr	21	0	3	3	Yes			0	0	0
FBgn0010316	CG1772	dap	40	FBgn0032942	CG8667	Mistr	21	2	3	5	Yes			0	0	0
FBgn0000480	CG1658	Doa	35	FBgn0032942	CG8667	Mistr	21	0	2	2	Yes			0	0	0
FBgn0015624	CG15319	nej	35	FBgn0032942	CG8667	Mistr	21	0	2	2	Yes			0	0	0
FBgn0014001	CG10295	Pak	28	FBgn0023550	CG18031	EG:103B4.2	2	0	2	2	Yes			0	0	0
FBgn0014001	CG10295	Pak	28	FBgn0037236	CG9772	CG9772	3	0	2	2	Yes			0	0	0
FBgn0003114	CG9183	plu	34	FBgn0023533	EG:171D11.6	EG:171D11.6	11	2	2	4	Yes			0	0	0
FBgn0010317	CG10308	CycJ	29	FBgn0023533	EG:171D11.6	EG:171D11.6	11	0	1	1	Yes			0	0	0
FBgn0032956	CG1512	cul-2	29	FBgn0023533	EG:171D11.6	EG:171D11.6	11	0	2	2	Yes			0	0	0
FBgn0037613	CG9790	CG9790	18	FBgn0023533	EG:171D11.6	EG:171D11.6	11	0	1	1	Yes			0	0	0
FBgn0040290	CG7487	RecQ4	28	FBgn0023533	EG:171D11.6	EG:171D11.6	11	5	3	8	Yes			0	0	0
FBgn0010316	CG1772	dap	40	FBgn0023533	EG:171D11.6	EG:171D11.6	11	0	2	2	Yes			0	0	0
FBgn0000480	CG1658	Doa	35	FBgn0023533	EG:171D11.6	EG:171D11.6	11	0	1	1	Yes			0	0	0
FBgn0026063	CG17216	KP78b	19	FBgn0024285	CG4602	Srp54	4	4	3	7	Yes			0	0	0
FBgn0038534	CG7643	CG7643	41	FBgn0024285	CG4602	Srp54	4	4	3	7	Yes			0	0	0
FBgn0019686	CG10895	lok	6	FBgn0024285	CG4602	Srp54	4	0	1	1	Yes			0	0	0
FBgn0011425	CG5553	DNAprim	8	FBgn0035504	CG15003	CG15003	2	3	2	5	Yes			0	0	0
FBgn0014001	CG10295	Pak	28	FBgn0023423	CG3412	slmb	4	0	1	1	Yes			0	0	0
FBgn0003114	CG9183	plu	34	FBgn0004597	CG7281	CycC	18	0	3	3	Yes			0	0	0
FBgn0032906	CG9273	CG9273	27	FBgn0004597	CG7281	CycC	18	1	3	4	Yes			0	0	0
FBgn0013762	CG8203	Cdk5	36	FBgn0004597	CG7281	CycC	18	1	3	4	Yes	Yes	3	0	0	0
FBgn0010315	CG9096	CycD	17	FBgn0004597	CG7281	CycC	18	0	1	1	Yes			0	0	0
FBgn0002777	CG7826	mnb	49	FBgn0004597	CG7281	CycC	18	0	2	2	Yes			0	0	0
FBgn0014001	CG10295	Pak	28	FBgn0004597	CG7281	CycC	18	0	2	2	Yes			0	0	0
FBgn0032956	CG1512	cul-2	29	FBgn0038035	CG17227	CG17227	3	0	2	2	Yes			0	0	0
FBgn0002777	CG7826	mnb	49	FBgn0038035	CG17227	CG17227	3	0	2	2	Yes			0	0	0
FBgn0013762	CG8203	Cdk5	36	FBgn0008646	CG9930	E5	11	0	1	1	Yes			0	0	0
FBgn0000404	CG5940	CycA	22	FBgn0008646	CG9930	E5	11	0	3	3	Yes			0	0	0
FBgn0010317	CG10308	CycJ	29	FBgn0008646	CG9930	E5	11	0	2	2	Yes			0	0	0
FBgn0010315	CG9096	CycD	17	FBgn0008646	CG9930	E5	11	0	2	2	Yes			0	0	0
FBgn0038788	CG5085	CG5085	23	FBgn0008646	CG9930	E5	11	0	3	3	Yes			0	0	0
FBgn0011598	grp	grp	22	FBgn0008646	CG9930	E5	11	0	3	3	Yes			0	0	0
FBgn0015624	CG15319	nej	35	FBgn0008646	CG9930	E5	11	0	1	1	Yes			0	0	0
FBgn0013762	CG8203	Cdk5	36	FBgn0031187	CG14619	CG14619	8	0	1	1	Yes			0	0	0
FBgn0010315	CG9096	CycD	17	FBgn0031187	CG14619	CG14619	8	0	1	1	Yes			0	0	0
FBgn0037516	CG11286	CG11286	23	FBgn0031187	CG14619	CG14619	8	0	3	3	Yes			0	0	0
FBgn0002777	CG7826	mnb	49	FBgn0031187	CG14619	CG14619	8	0	1	1	Yes			0	0	0
FBgn0002777	CG7826	mnb	49	FBgn0037780	CG3925	CG3925	4	0	2	2	Yes			0	0	0
FBgn0033324	CG14744	CG14744	13	FBgn0000166	CG1034	bcd	25	0	2	2	Yes			0	0	0
FBgn0029118	CG10622	Sucb	13	FBgn0000166	CG1034	bcd	25	0	2	2	Yes			0	0	0
FBgn0031997	CG8455	CG8455	29	FBgn0011826	CG9842	Pp2B-14D	4	0	3	3	Yes			0	0	0
FBgn0035938	CG5735	CG5735	11	FBgn0011826	CG9842	Pp2B-14D	4	0	3	3	Yes			0	0	0
FBgn0011425	CG5553	DNAprim	8	FBgn0023185	NUCB1	NUCB1	4	2	3	5	Yes			0	0	0
FBgn0029118	CG10622	Sucb	13	FBgn0036172	CG11711	CG11711	3	1	3	4	Yes			0	0	0
FBgn0026063	CG17216	KP78b	19	FBgn0034504	CG8929	CG8929	4	3	1	4	Yes			0	0	0
FBgn0038534	CG7643	CG7643	41	FBgn0034504	CG8929	CG8929	4	3	1	4	Yes			0	0	0
FBgn0013762	CG8203	Cdk5	36	FBgn0032361	CG6488	CG6488	6	0	2	2	Yes			0	0	0
FBgn0002777	CG7826	mnb	49	FBgn0032361	CG6488	CG6488	6	0	2	2	Yes			0	0	0
FBgn0002777	CG7826	mnb	49	FBgn0033026	CG12183	CG12183	3	0	3	3	Yes			0	0	0
FBgn0032906	CG9273	CG9273	27	FBgn0037780	CG3925	CG3925	4	4	3	7	Yes			0	0	0
FBgn0016131	CG5072	Cdk4	66	FBgn0010416	CG9984	TH1	3	0	1	1	Yes			0	0	0
FBgn0002777	CG7826	mnb	49	FBgn0010416	CG9984	TH1	3	0	2	2	Yes			0	0	0
FBgn0002777	CG7826	mnb	49	FBgn0027592	CG4184	Arc105	25	0	1	1	Yes			0	0	0
FBgn0031997	CG8455	CG8455	29	FBgn0000439	CG2189	Dfd	21	4	0	4	Yes			0	0	0
FBgn0000826	CG11420	png	21	FBgn0000439	CG2189	Dfd	21	4	0	4	Yes			0	0	0
FBgn0013762	CG8203	Cdk5	36	FBgn0000439	CG2189	Dfd	21	5	0	5	Yes			0	0	0
FBgn0026063	CG17216	KP78b	19	FBgn0000439	CG2189	Dfd	21	5	0	5	Yes			0	0	0
FBgn0038534	CG7643	CG7643	41	FBgn0000439	CG2189	Dfd	21	5	0	5	Yes			0	0	0
FBgn0035938	CG5735	CG5735	11	FBgn0000439	CG2189	Dfd	21	1	0	1	Yes			0	0	0
FBgn0016131	CG5072	Cdk4	66	FBgn0000439	CG2189	Dfd	21	3	0	3	Yes			0	0	0
FBgn0023181	CG2917	Orc4	12	FBgn0000439	CG2189	Dfd	21	1	0	1	Yes			0	0	0
FBgn0040290	CG7487	RecQ4	28	FBgn0000439	CG2189	Dfd	21	4	0	4	Yes			0	0	0
FBgn0001980	CG11861	gft	11	FBgn0000439	CG2189	Dfd	21	3	0	3	Yes			0	0	0
FBgn0032956	CG1512	cul-2	29	FBgn0035804	CG7511	CG7511	6	0	2	2	Yes			0	0	0
FBgn0002777	CG7826	mnb	49	FBgn0035804	CG7511	CG7511	6	0	2	2	Yes			0	0	0
FBgn0011425	CG5553	DNAprim	8	FBgn0033657	CG8271	CG8271	4	0	2	2	Yes			0	0	0
FBgn0010315	CG9096	CycD	17	FBgn0039210	CG13625	CG13625	12	0	2	2	Yes			0	0	0
FBgn0010316	CG1772	dap	40	FBgn0039210	CG13625	CG13625	12	0	3	3	Yes			0	0	0
FBgn0032956	CG1512	cul-2	29	FBgn0000520	CG2711	dwg	5	0	3	3	Yes			0	0	0
FBgn0010316	CG1772	dap	40	FBgn0000520	CG2711	dwg	5	0	2	2	Yes			0	0	0
FBgn0032906	CG9273	CG9273	27	FBgn0031883	CG11266	CG11266	6	3	1	4	Yes			0	0	0
FBgn0031997	CG8455	CG8455	29	FBgn0031883	CG11266	CG11266	6	2	2	4	Yes			0	0	0
FBgn0000826	CG11420	png	21	FBgn0031883	CG11266	CG11266	6	1	2	3	Yes			0	0	0
FBgn0026063	CG17216	KP78b	19	FBgn0031883	CG11266	CG11266	6	3	2	5	Yes			0	0	0
FBgn0003114	CG9183	plu	34	FBgn0010382	CG3938	CycE	10	2	0	2	Yes			0	0	0
FBgn0032906	CG9273	CG9273	27	FBgn0010382	CG3938	CycE	10	5	1	6	Yes			0	0	0
FBgn0031997	CG8455	CG8455	29	FBgn0010382	CG3938	CycE	10	5	1	6	Yes			0	0	0
FBgn0000826	CG11420	png	21	FBgn0010382	CG3938	CycE	10	5	1	6	Yes			0	0	0
FBgn0013762	CG8203	Cdk5	36	FBgn0010382	CG3938	CycE	10	4	1	5	Yes	Yes	1	0	0	0
FBgn0010316	CG1772	dap	40	FBgn0010382	CG3938	CycE	10	5	1	6	Yes			1	0	0
FBgn0031997	CG8455	CG8455	29	FBgn0035462	CG1120	CG1120	7	0	3	3	Yes			0	0	0
FBgn0000826	CG11420	png	21	FBgn0035462	CG1120	CG1120	7	0	3	3	Yes			0	0	0
FBgn0032956	CG1512	cul-2	29	FBgn0035462	CG1120	CG1120	7	0	2	2	Yes			0	0	0
FBgn0010316	CG1772	dap	40	FBgn0035462	CG1120	CG1120	7	0	2	2	Yes			0	0	0
FBgn0001980	CG11861	gft	11	FBgn0035462	CG1120	CG1120	7	0	1	1	Yes			0	0	0
FBgn0031997	CG8455	CG8455	29	FBgn0031304	CG4552	CG4552	3	2	3	5	Yes			0	0	0
FBgn0000826	CG11420	png	21	FBgn0037701	CG9373	CG9373	2	0	1	1	Yes			0	0	0
FBgn0031997	CG8455	CG8455	29	FBgn0035769	CG8591	CTCF	9	1	3	4	Yes			0	0	0
FBgn0023181	CG2917	Orc4	12	FBgn0035769	CG8591	CTCF	9	0	1	1	Yes			0	0	0
FBgn0032956	CG1512	cul-2	29	FBgn0030843	CG12432	CG12432	6	0	3	3	Yes			0	0	0
FBgn0032670	CG5783	CG5783	12	FBgn0030843	CG12432	CG12432	6	0	2	2	Yes			0	0	0
FBgn0002777	CG7826	mnb	49	FBgn0030843	CG12432	CG12432	6	0	3	3	Yes			0	0	0
FBgn0001980	CG11861	gft	11	FBgn0030843	CG12432	CG12432	6	0	2	2	Yes			0	0	0
FBgn0026063	CG17216	KP78b	19	FBgn0000480	CG1658	Doa	13	4	3	7	Yes			0	0	0
FBgn0032956	CG1512	cul-2	29	FBgn0000480	CG1658	Doa	13	0	2	2	Yes			0	0	0
FBgn0032670	CG5783	CG5783	12	FBgn0000480	CG1658	Doa	13	0	1	1	Yes			0	0	0
FBgn0019686	CG10895	lok	6	FBgn0000480	CG1658	Doa	13	3	0	3	Yes			0	0	0
FBgn0002777	CG7826	mnb	49	FBgn0000480	CG1658	Doa	13	0	3	3	Yes			0	0	0
FBgn0001980	CG11861	gft	11	FBgn0000480	CG1658	Doa	13	0	2	2	Yes			0	0	0
FBgn0032906	CG9273	CG9273	27	FBgn0023495	CG8823	Lip3	14	0	2	2	Yes			0	0	0
FBgn0031997	CG8455	CG8455	29	FBgn0023495	CG8823	Lip3	14	1	3	4	Yes			0	0	0
FBgn0000826	CG11420	png	21	FBgn0023495	CG8823	Lip3	14	1	3	4	Yes			0	0	0
FBgn0005683	CG5354	pie	30	FBgn0023495	CG8823	Lip3	14	0	1	1	Yes			0	0	0
FBgn0033324	CG14744	CG14744	13	FBgn0023495	CG8823	Lip3	14	0	3	3	Yes			0	0	0
FBgn0032956	CG1512	cul-2	29	FBgn0023495	CG8823	Lip3	14	0	2	2	Yes			0	0	0
FBgn0037516	CG11286	CG11286	23	FBgn0023495	CG8823	Lip3	14	0	1	1	Yes			0	0	0
FBgn0042106	CG18754	CG18754	11	FBgn0023495	CG8823	Lip3	14	2	3	5	Yes			0	0	0
FBgn0016131	CG5072	Cdk4	66	FBgn0023495	CG8823	Lip3	14	0	2	2	Yes			0	0	0
FBgn0029118	CG10622	Sucb	13	FBgn0023495	CG8823	Lip3	14	0	2	2	Yes			0	0	0
FBgn0003892	CG2411	ptc	24	FBgn0023495	CG8823	Lip3	14	0	2	2	Yes			0	0	0
FBgn0040290	CG7487	RecQ4	28	FBgn0023495	CG8823	Lip3	14	0	2	2	Yes			0	0	0
FBgn0031997	CG8455	CG8455	29	FBgn0030748	CG4394	Traf3	4	5	3	8	Yes			0	0	0
FBgn0000826	CG11420	png	21	FBgn0030748	CG4394	Traf3	4	5	3	8	Yes			0	0	0
FBgn0010316	CG1772	dap	40	FBgn0030748	CG4394	Traf3	4	1	2	3	Yes			0	0	0
FBgn0003114	CG9183	plu	34	FBgn0027363	CG6521	Stam	15	5	0	5	Yes			0	0	0
FBgn0010317	CG10308	CycJ	29	FBgn0027363	CG6521	Stam	15	3	0	3	Yes			0	0	0
FBgn0032923	CG9248	CG9248	15	FBgn0027363	CG6521	Stam	15	5	0	5	Yes			0	0	0
FBgn0005683	CG5354	pie	30	FBgn0027363	CG6521	Stam	15	3	0	3	Yes			0	0	0
FBgn0033354	CG13745	CG13745	9	FBgn0027363	CG6521	Stam	15	5	0	5	Yes			0	0	0
FBgn0037516	CG11286	CG11286	23	FBgn0027363	CG6521	Stam	15	5	0	5	Yes			0	0	0
FBgn0042106	CG18754	CG18754	11	FBgn0027363	CG6521	Stam	15	5	1	6	Yes			0	0	0
FBgn0029783	CG3187	CG3187	3	FBgn0027363	CG6521	Stam	15	5	0	5	Yes			0	0	0
FBgn0010316	CG1772	dap	40	FBgn0027363	CG6521	Stam	15	2	0	2	Yes			0	0	0
FBgn0031997	CG8455	CG8455	29	FBgn0039018	CG4771	CG4771	5	1	3	4	Yes			0	0	0
FBgn0000826	CG11420	png	21	FBgn0039018	CG4771	CG4771	5	2	3	5	Yes			0	0	0
FBgn0034904	CG15800	CG15800	13	FBgn0039018	CG4771	CG4771	5	0	2	2	Yes			0	0	0
FBgn0010316	CG1772	dap	40	FBgn0039018	CG4771	CG4771	5	0	1	1	Yes			0	0	0
FBgn0034904	CG15800	CG15800	13	FBgn0033609	CG13213	CG13213	5	0	1	1	Yes			0	0	0
FBgn0038902	CG6800	CG6800	12	FBgn0038385	CG4221	CG4221	6	0	1	1	Yes			0	0	0
FBgn0001980	CG11861	gft	11	FBgn0034237	CG4878	eIF3-S9	4	0	2	2	Yes			0	0	0
FBgn0002777	CG7826	mnb	49	FBgn0010382	CG3938	CycE	10	1	3	4	Yes			0	0	0
FBgn0032906	CG9273	CG9273	27	FBgn0039348	CG4673	CG4673	15	0	2	2	Yes			0	0	0
FBgn0031997	CG8455	CG8455	29	FBgn0039348	CG4673	CG4673	15	0	3	3	Yes			0	0	0
FBgn0013762	CG8203	Cdk5	36	FBgn0039348	CG4673	CG4673	15	0	1	1	Yes			0	0	0
FBgn0010315	CG9096	CycD	17	FBgn0039348	CG4673	CG4673	15	0	1	1	Yes			0	0	0
FBgn0031952	CG7134	CG7134	18	FBgn0039348	CG4673	CG4673	15	0	1	1	Yes			0	0	0
FBgn0033324	CG14744	CG14744	13	FBgn0039348	CG4673	CG4673	15	0	3	3	Yes			0	0	0
FBgn0037516	CG11286	CG11286	23	FBgn0039348	CG4673	CG4673	15	0	3	3	Yes			0	0	0
FBgn0025674	CG15218	CycK	26	FBgn0039348	CG4673	CG4673	15	0	1	1	Yes			0	0	0
FBgn0022936	CG7405	CycH	25	FBgn0039348	CG4673	CG4673	15	0	1	1	Yes			0	0	0
FBgn0003892	CG2411	ptc	24	FBgn0039348	CG4673	CG4673	15	0	3	3	Yes			0	0	0
FBgn0034904	CG15800	CG15800	13	FBgn0039348	CG4673	CG4673	15	1	3	4	Yes			0	0	0
FBgn0010316	CG1772	dap	40	FBgn0039348	CG4673	CG4673	15	0	3	3	Yes			0	0	0
FBgn0015624	CG15319	nej	35	FBgn0039348	CG4673	CG4673	15	0	1	1	Yes			0	0	0
FBgn0031997	CG8455	CG8455	29	FBgn0000377	CG3193	crn	10	1	3	4	Yes			0	0	0
FBgn0013762	CG8203	Cdk5	36	FBgn0000377	CG3193	crn	10	0	2	2	Yes			0	0	0
FBgn0010316	CG1772	dap	40	FBgn0000377	CG3193	crn	10	0	2	2	Yes			0	0	0
FBgn0001980	CG11861	gft	11	FBgn0000377	CG3193	crn	10	0	1	1	Yes			0	0	0
FBgn0023181	CG2917	Orc4	12	FBgn0035060	CG16932	Eps-15	2	5	1	6	Yes			0	0	0
FBgn0003114	CG9183	plu	34	FBgn0027572	CG5009	BcDNA:GH07485	13	0	2	2	Yes			0	0	0
FBgn0013762	CG8203	Cdk5	36	FBgn0027572	CG5009	BcDNA:GH07485	13	0	1	1	Yes			0	0	0
FBgn0042106	CG18754	CG18754	11	FBgn0027572	CG5009	BcDNA:GH07485	13	1	3	4	Yes			0	0	0
FBgn0038902	CG6800	CG6800	12	FBgn0027572	CG5009	BcDNA:GH07485	13	0	1	1	Yes			0	0	0
FBgn0016131	CG5072	Cdk4	66	FBgn0027572	CG5009	BcDNA:GH07485	13	0	2	2	Yes			0	0	0
FBgn0034904	CG15800	CG15800	13	FBgn0027572	CG5009	BcDNA:GH07485	13	2	3	5	Yes			0	0	0
FBgn0040290	CG7487	RecQ4	28	FBgn0027572	CG5009	BcDNA:GH07485	13	0	1	1	Yes			0	0	0
FBgn0010316	CG1772	dap	40	FBgn0027572	CG5009	BcDNA:GH07485	13	1	3	4	Yes			0	0	0
FBgn0013762	CG8203	Cdk5	36	FBgn0000578	CG15112	ena	21	1	0	1	Yes			0	0	0
FBgn0000404	CG5940	CycA	22	FBgn0000578	CG15112	ena	21	2	3	5	Yes			0	0	0
FBgn0010317	CG10308	CycJ	29	FBgn0000578	CG15112	ena	21	1	3	4	Yes			0	0	0
FBgn0010315	CG9096	CycD	17	FBgn0000578	CG15112	ena	21	1	2	3	Yes			0	0	0
FBgn0031952	CG7134	CG7134	18	FBgn0000578	CG15112	ena	21	2	2	4	Yes			0	0	0
FBgn0005683	CG5354	pie	30	FBgn0000578	CG15112	ena	21	1	2	3	Yes			0	0	0
FBgn0033324	CG14744	CG14744	13	FBgn0000578	CG15112	ena	21	1	2	3	Yes			0	0	0
FBgn0042106	CG18754	CG18754	11	FBgn0000578	CG15112	ena	21	3	3	6	Yes			0	0	0
FBgn0029783	CG3187	CG3187	3	FBgn0000578	CG15112	ena	21	0	1	1	Yes			0	0	0
FBgn0037613	CG9790	CG9790	18	FBgn0000578	CG15112	ena	21	1	0	1	Yes			0	0	0
FBgn0011598	grp	grp	22	FBgn0000578	CG15112	ena	21	1	2	3	Yes			0	0	0
FBgn0034904	CG15800	CG15800	13	FBgn0000578	CG15112	ena	21	4	3	7	Yes			0	0	0
FBgn0024956	CG7614	Mat1	9	FBgn0000578	CG15112	ena	21	5	3	8	Yes			0	0	0
FBgn0015624	CG15319	nej	35	FBgn0000578	CG15112	ena	21	0	2	2	Yes			0	0	0
FBgn0040290	CG7487	RecQ4	28	FBgn0033803	CG4055	CG4055	2	5	3	8	Yes			0	0	0
FBgn0032956	CG1512	cul-2	29	FBgn0031894	CG4496	CG4496	8	1	3	4	Yes			0	0	0
FBgn0002777	CG7826	mnb	49	FBgn0031894	CG4496	CG4496	8	2	3	5	Yes			0	0	0
FBgn0010316	CG1772	dap	40	FBgn0031894	CG4496	CG4496	8	0	2	2	Yes			0	0	0
FBgn0032956	CG1512	cul-2	29	FBgn0027581	CG6191	BcDNA:GH06193	10	0	2	2	Yes			0	0	0
FBgn0010316	CG1772	dap	40	FBgn0027581	CG6191	BcDNA:GH06193	10	0	1	1	Yes			0	0	0
FBgn0002777	CG7826	mnb	49	FBgn0024941	CG9108	RSG7	2	0	3	3	Yes			0	0	0
FBgn0001980	CG11861	gft	11	FBgn0037554	CG7602	DNApol-iota	3	0	1	1	Yes			0	0	0
FBgn0032906	CG9273	CG9273	27	FBgn0037925	CG17309	CG17309	18	0	1	1	Yes			0	0	0
FBgn0013762	CG8203	Cdk5	36	FBgn0037925	CG17309	CG17309	18	0	1	1	Yes			0	0	0
FBgn0005683	CG5354	pie	30	FBgn0037925	CG17309	CG17309	18	0	1	1	Yes			0	0	0
FBgn0033324	CG14744	CG14744	13	FBgn0037925	CG17309	CG17309	18	0	2	2	Yes			0	0	0
FBgn0033354	CG13745	CG13745	9	FBgn0037925	CG17309	CG17309	18	0	1	1	Yes			0	0	0
FBgn0042106	CG18754	CG18754	11	FBgn0037925	CG17309	CG17309	18	0	3	3	Yes			0	0	0
FBgn0029118	CG10622	Sucb	13	FBgn0037925	CG17309	CG17309	18	0	3	3	Yes			0	0	0
FBgn0003892	CG2411	ptc	24	FBgn0037925	CG17309	CG17309	18	0	1	1	Yes			0	0	0
FBgn0034904	CG15800	CG15800	13	FBgn0037925	CG17309	CG17309	18	2	3	5	Yes			0	0	0
FBgn0003114	CG9183	plu	34	FBgn0035397	CG11486	CG11486	18	2	1	3	Yes			0	0	0
FBgn0010317	CG10308	CycJ	29	FBgn0035397	CG11486	CG11486	18	0	1	1	Yes			0	0	0
FBgn0010315	CG9096	CycD	17	FBgn0035397	CG11486	CG11486	18	0	1	1	Yes			0	0	0
FBgn0031952	CG7134	CG7134	18	FBgn0035397	CG11486	CG11486	18	2	1	3	Yes			0	0	0
FBgn0042106	CG18754	CG18754	11	FBgn0035397	CG11486	CG11486	18	3	2	5	Yes			0	0	0
FBgn0039044	CG10873	p53	18	FBgn0035397	CG11486	CG11486	18	0	1	1	Yes			0	0	0
FBgn0025674	CG15218	CycK	26	FBgn0035397	CG11486	CG11486	18	1	1	2	Yes			0	1	0
FBgn0016131	CG5072	Cdk4	66	FBgn0035397	CG11486	CG11486	18	0	1	1	Yes			0	0	0
FBgn0034904	CG15800	CG15800	13	FBgn0035397	CG11486	CG11486	18	1	2	3	Yes			0	0	0
FBgn0010316	CG1772	dap	40	FBgn0035397	CG11486	CG11486	18	1	1	2	Yes			0	0	0
FBgn0024956	CG7614	Mat1	9	FBgn0035397	CG11486	CG11486	18	3	2	5	Yes			0	0	0
FBgn0037516	CG11286	CG11286	23	FBgn0024689	CG6549	fws	3	0	3	3	Yes			0	0	0
FBgn0000404	CG5940	CycA	22	FBgn0027592	CG4184	Arc105	25	3	3	6	Yes			0	0	0
FBgn0010317	CG10308	CycJ	29	FBgn0027592	CG4184	Arc105	25	1	3	4	Yes			0	0	0
FBgn0030119	CG2309	CG2309	1	FBgn0027592	CG4184	Arc105	25	0	2	2	Yes			0	0	0
FBgn0010315	CG9096	CycD	17	FBgn0027592	CG4184	Arc105	25	1	2	3	Yes			0	0	0
FBgn0031952	CG7134	CG7134	18	FBgn0027592	CG4184	Arc105	25	3	2	5	Yes			0	0	0
FBgn0005683	CG5354	pie	30	FBgn0027592	CG4184	Arc105	25	0	2	2	Yes			0	0	0
FBgn0042106	CG18754	CG18754	11	FBgn0027592	CG4184	Arc105	25	2	3	5	Yes			0	0	0
FBgn0038788	CG5085	CG5085	23	FBgn0027592	CG4184	Arc105	25	0	2	2	Yes			0	0	0
FBgn0029783	CG3187	CG3187	3	FBgn0027592	CG4184	Arc105	25	2	0	2	Yes			0	0	0
FBgn0004107	CG10498	cdc2c	40	FBgn0027592	CG4184	Arc105	25	1	0	1	Yes			0	0	0
FBgn0011598	grp	grp	22	FBgn0027592	CG4184	Arc105	25	0	2	2	Yes			0	0	0
FBgn0034904	CG15800	CG15800	13	FBgn0027592	CG4184	Arc105	25	3	3	6	Yes			0	0	0
FBgn0024956	CG7614	Mat1	9	FBgn0027592	CG4184	Arc105	25	4	3	7	Yes			0	0	0
FBgn0015624	CG15319	nej	35	FBgn0027592	CG4184	Arc105	25	0	1	1	Yes			0	0	0
FBgn0032953	CG15190	CG15190	2	FBgn0035162	CG13900	CG13900	26	0	1	1	Yes			0	0	0
FBgn0003114	CG9183	plu	34	FBgn0035162	CG13900	CG13900	26	0	2	2	Yes			0	0	0
FBgn0031997	CG8455	CG8455	29	FBgn0035162	CG13900	CG13900	26	0	3	3	Yes			0	0	0
FBgn0013762	CG8203	Cdk5	36	FBgn0035162	CG13900	CG13900	26	0	2	2	Yes			0	0	0
FBgn0010317	CG10308	CycJ	29	FBgn0035162	CG13900	CG13900	26	0	1	1	Yes			0	0	0
FBgn0010315	CG9096	CycD	17	FBgn0035162	CG13900	CG13900	26	0	2	2	Yes			0	0	0
FBgn0031952	CG7134	CG7134	18	FBgn0035162	CG13900	CG13900	26	0	2	2	Yes			0	0	0
FBgn0033324	CG14744	CG14744	13	FBgn0035162	CG13900	CG13900	26	0	3	3	Yes			0	0	0
FBgn0038788	CG5085	CG5085	23	FBgn0035162	CG13900	CG13900	26	0	1	1	Yes			0	0	0
FBgn0038902	CG6800	CG6800	12	FBgn0035162	CG13900	CG13900	26	0	1	1	Yes			0	0	0
FBgn0025674	CG15218	CycK	26	FBgn0035162	CG13900	CG13900	26	0	1	1	Yes			0	0	0
FBgn0022936	CG7405	CycH	25	FBgn0035162	CG13900	CG13900	26	0	1	1	Yes			0	0	0
FBgn0003892	CG2411	ptc	24	FBgn0035162	CG13900	CG13900	26	0	3	3	Yes			0	0	0
FBgn0034904	CG15800	CG15800	13	FBgn0035162	CG13900	CG13900	26	2	3	5	Yes			0	0	0
FBgn0010316	CG1772	dap	40	FBgn0035162	CG13900	CG13900	26	0	2	2	Yes			0	0	0
FBgn0003114	CG9183	plu	34	FBgn0019664	CG17964	pan	16	0	2	2	Yes			0	0	0
FBgn0013762	CG8203	Cdk5	36	FBgn0019664	CG17964	pan	16	0	2	2	Yes			0	0	0
FBgn0010315	CG9096	CycD	17	FBgn0019664	CG17964	pan	16	0	2	2	Yes			0	0	0
FBgn0032956	CG1512	cul-2	29	FBgn0019664	CG17964	pan	16	0	3	3	Yes			0	0	0
FBgn0037613	CG9790	CG9790	18	FBgn0019664	CG17964	pan	16	0	2	2	Yes			0	0	0
FBgn0011598	grp	grp	22	FBgn0019664	CG17964	pan	16	0	2	2	Yes			0	0	0
FBgn0010316	CG1772	dap	40	FBgn0019664	CG17964	pan	16	0	2	2	Yes			0	0	0
FBgn0000404	CG5940	CycA	22	FBgn0015904	CG10571	ara	9	0	2	2	Yes			0	0	0
FBgn0032923	CG9248	CG9248	15	FBgn0015904	CG10571	ara	9	0	1	1	Yes			0	0	0
FBgn0005683	CG5354	pie	30	FBgn0015904	CG10571	ara	9	0	1	1	Yes			0	0	0
FBgn0042106	CG18754	CG18754	11	FBgn0015904	CG10571	ara	9	0	3	3	Yes			0	0	0
FBgn0025674	CG15218	CycK	26	FBgn0015904	CG10571	ara	9	0	1	1	Yes			0	0	0
FBgn0034904	CG15800	CG15800	13	FBgn0015904	CG10571	ara	9	0	3	3	Yes			0	0	0
FBgn0002777	CG7826	mnb	49	FBgn0040359	CG11380	EG:BACR42I17.7	3	4	3	7	Yes			0	0	0
FBgn0026063	CG17216	KP78b	19	FBgn0030738	CG9915	CG9915	2	0	3	3	Yes			0	0	0
FBgn0037516	CG11286	CG11286	23	FBgn0034980	CG4057	CG4057	3	0	2	2	Yes			0	0	0
FBgn0040290	CG7487	RecQ4	28	FBgn0032876	CG1962	CG1962	2	1	2	3	Yes			0	0	0
FBgn0026063	CG17216	KP78b	19	FBgn0004878	CG2102	cas	5	2	2	4	Yes			0	0	0
FBgn0029118	CG10622	Sucb	13	FBgn0004878	CG2102	cas	5	0	3	3	Yes			0	0	0
FBgn0015624	CG15319	nej	35	FBgn0033755	CG8594	CG8594	2	0	1	1	Yes			0	0	0
FBgn0040290	CG7487	RecQ4	28	FBgn0010229	CG8676	Hr39	5	5	3	8	Yes			0	0	0
FBgn0026063	CG17216	KP78b	19	FBgn0033757	CG8811	CG8811	3	5	3	8	Yes			0	0	0
FBgn0003114	CG9183	plu	34	FBgn0036699	CG14056	CG14056	22	0	1	1	Yes			0	0	0
FBgn0000826	CG11420	png	21	FBgn0036699	CG14056	CG14056	22	0	3	3	Yes			0	0	0
FBgn0010315	CG9096	CycD	17	FBgn0036699	CG14056	CG14056	22	0	1	1	Yes			0	0	0
FBgn0032923	CG9248	CG9248	15	FBgn0036699	CG14056	CG14056	22	0	1	1	Yes			0	0	0
FBgn0033354	CG13745	CG13745	9	FBgn0036699	CG14056	CG14056	22	0	2	2	Yes			0	0	0
FBgn0037516	CG11286	CG11286	23	FBgn0036699	CG14056	CG14056	22	0	2	2	Yes			0	0	0
FBgn0042106	CG18754	CG18754	11	FBgn0036699	CG14056	CG14056	22	3	3	6	Yes			0	0	0
FBgn0025674	CG15218	CycK	26	FBgn0036699	CG14056	CG14056	22	0	2	2	Yes			0	0	0
FBgn0029118	CG10622	Sucb	13	FBgn0036699	CG14056	CG14056	22	0	2	2	Yes			0	0	0
FBgn0014001	CG10295	Pak	28	FBgn0035878	CG7182	CG7182	3	0	2	2	Yes			0	0	0
FBgn0038534	CG7643	CG7643	41	FBgn0033713	CG8841	CG8841	6	0	1	1	Yes			0	0	0
FBgn0015271	CG7833	Orc5	2	FBgn0033713	CG8841	CG8841	6	0	2	2	Yes			0	0	0
FBgn0014001	CG10295	Pak	28	FBgn0033713	CG8841	CG8841	6	0	2	2	Yes			0	0	0
FBgn0003114	CG9183	plu	34	FBgn0000546	CG1765	EcR	27	0	1	1	Yes			0	0	0
FBgn0032906	CG9273	CG9273	27	FBgn0000546	CG1765	EcR	27	0	1	1	Yes			0	0	0
FBgn0013762	CG8203	Cdk5	36	FBgn0000546	CG1765	EcR	27	0	2	2	Yes			0	0	0
FBgn0000404	CG5940	CycA	22	FBgn0000546	CG1765	EcR	27	0	1	1	Yes			0	0	0
FBgn0010315	CG9096	CycD	17	FBgn0000546	CG1765	EcR	27	0	2	2	Yes			0	0	0
FBgn0032923	CG9248	CG9248	15	FBgn0000546	CG1765	EcR	27	0	2	2	Yes			0	0	0
FBgn0031952	CG7134	CG7134	18	FBgn0000546	CG1765	EcR	27	0	2	2	Yes			0	0	0
FBgn0032956	CG1512	cul-2	29	FBgn0000546	CG1765	EcR	27	0	2	2	Yes			0	0	0
FBgn0025674	CG15218	CycK	26	FBgn0000546	CG1765	EcR	27	0	1	1	Yes			0	0	0
FBgn0016131	CG5072	Cdk4	66	FBgn0000546	CG1765	EcR	27	0	2	2	Yes			0	0	0
FBgn0022936	CG7405	CycH	25	FBgn0000546	CG1765	EcR	27	0	1	1	Yes			0	0	0
FBgn0002777	CG7826	mnb	49	FBgn0000546	CG1765	EcR	27	0	1	1	Yes			0	0	0
FBgn0003892	CG2411	ptc	24	FBgn0000546	CG1765	EcR	27	0	2	2	Yes			0	0	0
FBgn0034904	CG15800	CG15800	13	FBgn0000546	CG1765	EcR	27	1	3	4	Yes			0	0	0
FBgn0040290	CG7487	RecQ4	28	FBgn0000546	CG1765	EcR	27	0	2	2	Yes			0	0	0
FBgn0010316	CG1772	dap	40	FBgn0000546	CG1765	EcR	27	0	2	2	Yes			0	0	0
FBgn0024956	CG7614	Mat1	9	FBgn0000546	CG1765	EcR	27	2	3	5	Yes			0	0	0
FBgn0014001	CG10295	Pak	28	FBgn0000546	CG1765	EcR	27	0	2	2	Yes			0	0	0
FBgn0031997	CG8455	CG8455	29	FBgn0030287	CG11759	Kap	5	1	3	4	Yes			0	0	0
FBgn0000826	CG11420	png	21	FBgn0030287	CG11759	Kap	5	2	3	5	Yes			0	0	0
FBgn0010316	CG1772	dap	40	FBgn0030287	CG11759	Kap	5	0	2	2	Yes			0	0	0
FBgn0037516	CG11286	CG11286	23	FBgn0003557	CG4244	Su(dx)	5	0	2	2	Yes			0	0	0
FBgn0029118	CG10622	Sucb	13	FBgn0003557	CG4244	Su(dx)	5	3	3	6	Yes			0	0	0
FBgn0038534	CG7643	CG7643	41	FBgn0039260	CG6369	CG6369	8	0	1	1	Yes			0	0	0
FBgn0032956	CG1512	cul-2	29	FBgn0039260	CG6369	CG6369	8	0	2	2	Yes			0	0	0
FBgn0002777	CG7826	mnb	49	FBgn0039260	CG6369	CG6369	8	0	2	2	Yes			0	0	0
FBgn0001980	CG11861	gft	11	FBgn0039260	CG6369	CG6369	8	0	1	1	Yes			0	0	0
FBgn0014001	CG10295	Pak	28	FBgn0039260	CG6369	CG6369	8	0	2	2	Yes			0	0	0
FBgn0010316	CG1772	dap	40	FBgn0037931	CG18476	CG18476	4	0	1	1	Yes			0	0	0
FBgn0022936	CG7405	CycH	25	FBgn0039554	CG5003	CG5003	7	0	2	2	Yes			0	0	0
FBgn0000826	CG11420	png	21	FBgn0000482	CG3093	dor	4	1	3	4	Yes			0	0	0
FBgn0037516	CG11286	CG11286	23	FBgn0000482	CG3093	dor	4	0	3	3	Yes			0	0	0
FBgn0010316	CG1772	dap	40	FBgn0000482	CG3093	dor	4	0	1	1	Yes			0	0	0
FBgn0032956	CG1512	cul-2	29	FBgn0037951	CG6942	CG6942	3	0	2	2	Yes			0	0	0
FBgn0014001	CG10295	Pak	28	FBgn0037951	CG6942	CG6942	3	0	2	2	Yes			0	0	0
FBgn0023181	CG2917	Orc4	12	FBgn0034720	CG11206	CG11206	4	5	2	7	Yes			0	0	0
FBgn0024956	CG7614	Mat1	9	FBgn0034720	CG11206	CG11206	4	2	1	3	Yes			0	0	0
FBgn0035938	CG5735	CG5735	11	FBgn0035357	CG1244	CG1244	7	0	2	2	Yes			0	0	0
FBgn0032956	CG1512	cul-2	29	FBgn0035357	CG1244	CG1244	7	2	3	5	Yes			0	0	0
FBgn0039044	CG10873	p53	18	FBgn0035357	CG1244	CG1244	7	3	2	5	Yes			0	0	0
FBgn0030400	CG11138	CG11138	2	FBgn0035357	CG1244	CG1244	7	4	3	7	Yes			0	0	0
FBgn0002777	CG7826	mnb	49	FBgn0035357	CG1244	CG1244	7	1	1	2	Yes			0	0	0
FBgn0032956	CG1512	cul-2	29	FBgn0037944	CG6923	CG6923	11	1	3	4	Yes			0	0	0
FBgn0039044	CG10873	p53	18	FBgn0037944	CG6923	CG6923	11	3	3	6	Yes			0	0	0
FBgn0016131	CG5072	Cdk4	66	FBgn0037944	CG6923	CG6923	11	0	1	1	Yes			0	0	0
FBgn0030400	CG11138	CG11138	2	FBgn0037944	CG6923	CG6923	11	4	3	7	Yes			0	0	0
FBgn0023181	CG2917	Orc4	12	FBgn0037944	CG6923	CG6923	11	1	2	3	Yes			0	0	0
FBgn0040290	CG7487	RecQ4	28	FBgn0037944	CG6923	CG6923	11	3	2	5	Yes			0	0	0
FBgn0000480	CG1658	Doa	35	FBgn0037944	CG6923	CG6923	11	1	0	1	Yes			0	0	0
FBgn0037516	CG11286	CG11286	23	FBgn0035308	CG15822	CG15822	1	0	2	2	Yes			0	0	0
FBgn0026063	CG17216	KP78b	19	FBgn0027866	CG9776	BcDNA:LD19168	4	4	3	7	Yes			0	0	0
FBgn0038534	CG7643	CG7643	41	FBgn0027866	CG9776	BcDNA:LD19168	4	4	3	7	Yes			0	0	0
FBgn0019686	CG10895	lok	6	FBgn0027866	CG9776	BcDNA:LD19168	4	2	1	3	Yes			0	0	0
FBgn0029118	CG10622	Sucb	13	FBgn0032340	CG6181	CG6181	1	0	1	1	Yes			0	0	0
FBgn0032906	CG9273	CG9273	27	FBgn0033631	CG9027	CG9027	10	0	1	1	Yes			0	0	0
FBgn0031997	CG8455	CG8455	29	FBgn0033631	CG9027	CG9027	10	0	3	3	Yes			0	0	0
FBgn0000826	CG11420	png	21	FBgn0033631	CG9027	CG9027	10	0	3	3	Yes			0	0	0
FBgn0005683	CG5354	pie	30	FBgn0033631	CG9027	CG9027	10	0	1	1	Yes			0	0	0
FBgn0033324	CG14744	CG14744	13	FBgn0033631	CG9027	CG9027	10	0	3	3	Yes			0	0	0
FBgn0002777	CG7826	mnb	49	FBgn0033631	CG9027	CG9027	10	0	1	1	Yes			0	0	0
FBgn0003892	CG2411	ptc	24	FBgn0033631	CG9027	CG9027	10	0	3	3	Yes			0	0	0
FBgn0034904	CG15800	CG15800	13	FBgn0033631	CG9027	CG9027	10	1	3	4	Yes			0	0	0
FBgn0040290	CG7487	RecQ4	28	FBgn0033631	CG9027	CG9027	10	0	2	2	Yes			0	0	0
FBgn0026063	CG17216	KP78b	19	FBgn0053109	CG33109	CG33109	5	4	3	7	Yes			0	0	0
FBgn0038534	CG7643	CG7643	41	FBgn0053109	CG33109	CG33109	5	4	3	7	Yes			0	0	0
FBgn0024956	CG7614	Mat1	9	FBgn0053109	CG33109	CG33109	5	2	3	5	Yes			0	0	0
FBgn0000480	CG1658	Doa	35	FBgn0053109	CG33109	CG33109	5	3	2	5	Yes			0	0	0
FBgn0016131	CG5072	Cdk4	66	FBgn0038889	CG7922	CG7922	4	0	1	1	Yes			0	0	0
FBgn0002777	CG7826	mnb	49	FBgn0038889	CG7922	CG7922	4	0	2	2	Yes			0	0	0
FBgn0014001	CG10295	Pak	28	FBgn0038889	CG7922	CG7922	4	0	2	2	Yes			0	0	0
FBgn0029118	CG10622	Sucb	13	FBgn0031052	CG14215	CG14215	4	2	3	5	Yes			0	0	0
FBgn0002777	CG7826	mnb	49	FBgn0031052	CG14215	CG14215	4	0	3	3	Yes			0	0	0
FBgn0040290	CG7487	RecQ4	28	FBgn0003189	CG18572	r	3	0	2	2	Yes			0	0	0
FBgn0003114	CG9183	plu	34	FBgn0042102	CG18745	CG18745	19	2.5	0.5	3		Yes	4	0	0	0
FBgn0003114	CG9183	plu	34	FBgn0039858	CG11525	CycG	10	2	1	3		Yes	1	0	0	0
FBgn0003114	CG9183	plu	34	FBgn0031303	CG4710	CG4710	1	3	2	5		Yes	1	0	0	0
FBgn0032906	CG9273	CG9273	27	FBgn0030322	CG15220	CG15220	1	3	3	6		Yes	1	0	1	0
FBgn0032906	CG9273	CG9273	27	FBgn0008651	CG6570	lbl	1	2	0	2		Yes	1	0	0	0
FBgn0032906	CG9273	CG9273	27	FBgn0033026	CG12183	CG12183	3	1	0.666667	1.66667		Yes	3	0	0	0
FBgn0032906	CG9273	CG9273	27	FBgn0036416	CG7924	CG7924	2	2	-1	1		Yes	1	0	0	0
FBgn0013762	CG8203	Cdk5	36	FBgn0037011	CG4858	CG4858	2	2.5	2.5	5		Yes	2	0	0	0
FBgn0005683	CG5354	pie	30	FBgn0032196	CG5708	CG5708	30	1	2	3		Yes	1	0	0	0
FBgn0005683	CG5354	pie	30	FBgn0031727	CG14009	CG14009	7	0.5	0.5	1		Yes	2	0	0	0
FBgn0005683	CG5354	pie	30	FBgn0038941	CG7080	CG7080	1	0	2	2		Yes	1	0	0	0
FBgn0005683	CG5354	pie	30	FBgn0036416	CG7924	CG7924	2	0	1.5	1.5		Yes	2	0	0	0
FBgn0005683	CG5354	pie	30	FBgn0039571	CG12425	CG12425	1	1	1	2		Yes	1	0	0	0
FBgn0005683	CG5354	pie	30	FBgn0035792	CG7548	CG7548	2	0	1	1		Yes	1	0	0	0
FBgn0005683	CG5354	pie	30	FBgn0028953	CG14478	BEST:LD13441	1	0	2	2		Yes	1	0	0	0
FBgn0005683	CG5354	pie	30	FBgn0030400	CG11138	CG11138	10	1	2	3		Yes	1	0	0	0
FBgn0005683	CG5354	pie	30	FBgn0028577	CG12085	pUf68	4	0	1	1		Yes	1	0	0	0
FBgn0005683	CG5354	pie	30	FBgn0040295	CG10392	Ogt	1	0	1	1		Yes	1	0	0	0
FBgn0010173	CG9633	RpA-70	2	FBgn0040361	CG14627	EG:BACR42I17.5	5	2	0	2		Yes	1	0	0	0
FBgn0010173	CG9633	RpA-70	2	FBgn0034760	CG13512	CG13512	3	2	0	2		Yes	1	0	0	0
FBgn0038534	CG7643	CG7643	41	FBgn0027339	CG11352	jim	1	1	2	3		Yes	1	0	0	0
FBgn0038534	CG7643	CG7643	41	FBgn0041712	CG9889	yellow-d	1	1.5	1	2.5		Yes	2	0	0	0
FBgn0038534	CG7643	CG7643	41	FBgn0038945	CG5386	CG5386	1	1	2	3		Yes	1	0	0	0
FBgn0038534	CG7643	CG7643	41	FBgn0000578	CG15112	ena	21	1.5	1.5	3		Yes	2	0	0	0
FBgn0038534	CG7643	CG7643	41	FBgn0023517	CG14816	EG:63B12.4	13	3	0	3		Yes	1	0	0	0
FBgn0038534	CG7643	CG7643	41	FBgn0035788	CG8541	CG8541	1	1	1	2		Yes	1	0	0	0
FBgn0038534	CG7643	CG7643	41	FBgn0030032	CG15344	CG15344	3	0	1	1		Yes	1	0	0	0
FBgn0011774	CG5247	Irbp	4	FBgn0037280	CG1126	CG1126	3	1	1	2		Yes	1	0	0	0
FBgn0033354	CG13745	CG13745	9	FBgn0028436	CG10610	ECSIT	1	1	0	1		Yes	1	0	0	0
FBgn0033354	CG13745	CG13745	9	FBgn0040297	CG9256	NHE2	1	1	0	1		Yes	1	0	0	0
FBgn0033354	CG13745	CG13745	9	FBgn0034201	CG17290	CG17290	1	1	0	1		Yes	1	0	0	0
FBgn0032670	CG5783	CG5783	12	FBgn0031890	CG13782	CG13782	1	1	0	1		Yes	1	0	0	0
FBgn0039044	CG10873	p53	18	FBgn0000044	CG10067	Act57B	1	0	2	2		Yes	1	0	0	0
FBgn0039044	CG10873	p53	18	FBgn0035021	CG4622	CG4622	2	2.5	2	4.5		Yes	4	0	0	0
FBgn0039044	CG10873	p53	18	FBgn0030882	CG6835	CG6835	1	2	2	4		Yes	1	0	0	0
FBgn0039044	CG10873	p53	18	FBgn0026602	CG1851	Ady43A	1	2	2	4		Yes	1	0	0	0
FBgn0039044	CG10873	p53	18	FBgn0031894	CG4496	CG4496	8	0	2	2		Yes	1	0	0	0
FBgn0025674	CG15218	CycK	26	FBgn0037518	CG2641	CG2641	1	3	1	4		Yes	1	0	0	0
FBgn0025674	CG15218	CycK	26	FBgn0042102	CG18745	CG18745	19	3	1.66667	4.66667		Yes	3	0	0	0
FBgn0025674	CG15218	CycK	26	FBgn0010113	CG15532	hdc	1	3	0	3		Yes	1	0	0	0
FBgn0025674	CG15218	CycK	26	FBgn0030843	CG12432	CG12432	6	1	1	2		Yes	1	0	0	0
FBgn0016131	CG5072	Cdk4	66	FBgn0029134	CG12323	Prosbeta5	1	3	1	4		Yes	1	0	0	0
FBgn0016131	CG5072	Cdk4	66	FBgn0039017	CG6985	CG6985	1	2	1	3		Yes	1	0	0	0
FBgn0016131	CG5072	Cdk4	66	FBgn0034842	CG9868	CG9868	1	2	1	3		Yes	1	0	0	0
FBgn0016131	CG5072	Cdk4	66	FBgn0042102	CG18745	CG18745	19	0.333333	1	1.33333		Yes	3	0	0	0
FBgn0016131	CG5072	Cdk4	66	FBgn0038970	CG13846	CG13846	2	1	0	1		Yes	1	0	0	0
FBgn0016131	CG5072	Cdk4	66	FBgn0035324	CG5714	CG5714	1	1	1	2		Yes	1	0	0	0
FBgn0016131	CG5072	Cdk4	66	FBgn0036194	CG11652	CG11652	1	1	1	2		Yes	1	0	0	0
FBgn0016131	CG5072	Cdk4	66	FBgn0038311	CG14864	CG14864	1	3	2	5		Yes	1	0	0	0
FBgn0016131	CG5072	Cdk4	66	FBgn0034741	CG4269	CG4269	1	1	1	2		Yes	1	0	0	0
FBgn0016131	CG5072	Cdk4	66	FBgn0023177	CG32505	Pp4-19C	6	1	0	1		Yes	1	0	0	0
FBgn0025674	CG15218	CycK	26	FBgn0037280	CG1126	CG1126	3	3	1	4		Yes	1	0	0	0
FBgn0010602	CG3018	lwr	5	FBgn0038166	CG9588	CG9588	1	1	0	1		Yes	1	0	0	0
FBgn0010602	CG3018	lwr	5	FBgn0034759	CG13511	CG13511	1	1	0	1		Yes	1	0	0	0
FBgn0010602	CG3018	lwr	5	FBgn0037237	CG9843	CG9843	1	4	1	5		Yes	1	0	0	0
FBgn0010602	CG3018	lwr	5	FBgn0034324	CG18538	CG18538	1	3	1	4		Yes	1	0	0	0
FBgn0015271	CG7833	Orc5	2	FBgn0029582	CG3729	CG3729	1	3	2	5		Yes	1	0	0	0
FBgn0003892	CG2411	ptc	24	FBgn0034760	CG13512	CG13512	3	1.66667	2	3.66667		Yes	3	0	0	0
FBgn0003892	CG2411	ptc	24	FBgn0033216	CG1946	CG1946	1	2	1	3		Yes	1	0	0	0
FBgn0040290	CG7487	RecQ4	28	FBgn0036783	CG7313	CG7313	1	2.66667	1	3.66667		Yes	3	0	0	0
FBgn0040290	CG7487	RecQ4	28	FBgn0031957	CG14534	CG14534	16	3	2	5		Yes	1	0	0	0
FBgn0040290	CG7487	RecQ4	28	FBgn0039543	CG12428	CG12428	2	3	2	5		Yes	1	0	0	0
FBgn0040290	CG7487	RecQ4	28	FBgn0030032	CG15344	CG15344	3	3	2	5		Yes	1	0	0	0
FBgn0035640	CG17498	CG17498	42	FBgn0032867	CG15475	CG15475	1	3	2	5		Yes	1	0	0	0
FBgn0034975	CG11290	enok	12	FBgn0038052	CG5538	CG5538	1	2	1	3		Yes	1	0	0	0
FBgn0034975	CG11290	enok	12	FBgn0042102	CG18745	CG18745	19	2.6	1	3.6		Yes	5	0	0	0
FBgn0034975	CG11290	enok	12	FBgn0032763	CG17568	CG17568	1	2	1.5	3.5		Yes	2	0	0	0
FBgn0034975	CG11290	enok	12	FBgn0024491	CG6046	Bin1	1	1	1	2		Yes	1	0	0	0
FBgn0034975	CG11290	enok	12	FBgn0000480	CG1658	Doa	13	3	1	4		Yes	1	0	0	0
FBgn0034975	CG11290	enok	12	FBgn0037966	CG18546	CG18546	4	1	1	2		Yes	1	0	0	0
FBgn0034975	CG11290	enok	12	FBgn0035769	CG8591	CTCF	9	4	1	5		Yes	2	0	0	0
FBgn0034975	CG11290	enok	12	FBgn0032455	CG5792	CG5792	2	2	1	3		Yes	1	0	0	0
FBgn0034975	CG11290	enok	12	FBgn0037917	CG5344	CG5344	1	0.5	1	1.5		Yes	2	0	0	0
FBgn0034975	CG11290	enok	12	FBgn0035947	CG5064	CG5064	1	0.5	1	1.5		Yes	2	0	0	0
FBgn0034975	CG11290	enok	12	FBgn0040371	CG12470	EG:BACR37P7.5	1	2	1	3		Yes	1	0	0	0
FBgn0034975	CG11290	enok	12	FBgn0040361	CG14627	EG:BACR42I17.5	5	3	-1	2		Yes	1	0	0	0
FBgn0017577	CG4082	Mcm5	7	FBgn0042102	CG18745	CG18745	19	0	1	1		Yes	1	0	0	0
FBgn0035640	CG17498	CG17498	42	FBgn0035305	CG11850	CG11850	1	3	2	5		Yes	1	0	0	0
FBgn0035640	CG17498	CG17498	42	FBgn0029892	CG3184	CG3184	1	0	1	1		Yes	1	0	0	0
FBgn0011648	CG12399	Mad	30	FBgn0034760	CG13512	CG13512	3	1.25	1.5	2.75		Yes	4	0	0	0
FBgn0011648	CG12399	Mad	30	FBgn0036637	CG12436	CG12436	1	2	2	4		Yes	1	0	0	0
FBgn0039858	CG11525	CycG	41	FBgn0042102	CG18745	CG18745	19	1	3	4		Yes	1	0	0	0
FBgn0024371	CG1071	E2f2	39	FBgn0030400	CG11138	CG11138	10	0	3	3		Yes	2	0	1	0
FBgn0024371	CG1071	E2f2	39	FBgn0029919	CG14432	CG14432	1	0.5	3	3.5		Yes	2	0	0	0
FBgn0025637	CG16983	skpA	38	FBgn0032780	CG13085	CG13085	1	0	2	2		Yes	1	0	1	0
FBgn0026371	CG7186	SAK	54	FBgn0032358	CG4851	CG4851	2	-2	3	1		Yes	3	0	0	0
FBgn0026371	CG7186	SAK	54	FBgn0011211	CG3612	blw	1	-2	3	1		Yes	1	0	0	0
FBgn0026371	CG7186	SAK	54	FBgn0033218	CG1383	CG1383	1	-1	2	1		Yes	1	0	0	0
FBgn0029522	CG13373	CG13373	30	FBgn0033019	CG10395	CG10395	3	0.125	2.625	2.75		Yes	8	0	0	0
FBgn0029522	CG13373	CG13373	30	FBgn0032534	CG16866	CG16866	36	0	2.90909	2.90909		Yes	11	0	0	0
FBgn0029522	CG13373	CG13373	30	FBgn0003310	CG4385	S	1	0	3	3		Yes	2	0	0	0
FBgn0029522	CG13373	CG13373	30	FBgn0032358	CG4851	CG4851	2	0	3	3		Yes	1	0	0	0
FBgn0024371	CG1071	E2f2	39	FBgn0040361	CG14627	EG:BACR42I17.5	5	-1	3	2		Yes	1	0	0	0
FBgn0024371	CG1071	E2f2	39	FBgn0028577	CG12085	pUf68	4	-1	3	2		Yes	1	0	0	0
FBgn0011573	CG12019	Cdc37	23	FBgn0028504	CG12182	BcDNA:GH02340	1	-1	2	1		Yes	1	0	0	0
FBgn0011573	CG12019	Cdc37	23	FBgn0000147	CG3068	aur	1	-1	2	1		Yes	3	1	0	0
FBgn0037345	CG2948	CG2948	40	FBgn0036679	CG13022	CG13022	1	2	3	5		Yes	1	0	0	0
FBgn0037345	CG2948	CG2948	40	FBgn0029774	CG15781	CG15781	1	1	3	4		Yes	1	0	0	0
FBgn0037345	CG2948	CG2948	40	FBgn0030487	CG12726	CG12726	1	-1	2	1		Yes	2	0	0	0
FBgn0037345	CG2948	CG2948	40	FBgn0033360	CG11824	CG11824	23	0	2	2		Yes	1	0	0	0
FBgn0037345	CG2948	CG2948	40	FBgn0037493	CG10032	CG10032	1	0	1	1		Yes	1	0	0	0
FBgn0030668	CG8128	CG8128	84	FBgn0032816	CG10447	CG10447	1	1	1	2		Yes	1	0	0	0
FBgn0003302	CG4336	rux	39	FBgn0015816	CG3539	Slh	1	0	1	1		Yes	1	0	0	0
FBgn0003302	CG4336	rux	39	FBgn0029588	CG14798	CG14798	1	0	1	1		Yes	1	0	0	0
FBgn0003302	CG4336	rux	39	FBgn0032029	CG17292	CG17292	1	0	1	1		Yes	1	0	0	0
FBgn0004889	CG6235	tws	4	FBgn0028507	CG3793	BG:DS09217.4	1	1	0	1		Yes	1	0	0	0
FBgn0004597	CG7281	CycC	1	FBgn0030614	CG9072	CG9072	1	1.66667	1	2.66667		Yes	3	0	0	0
FBgn0010235	CG5433	Klc	31	FBgn0040018	CG12631	CG12631	1	0	1	1		Yes	1	0	0	0
FBgn0010235	CG5433	Klc	31	FBgn0033008	CG2944	CG2944	21	2	1	3		Yes	1	0	0	0
FBgn0010235	CG5433	Klc	31	FBgn0042200	CG18614	CG18614	6	1	1	2		Yes	1	0	0	0
FBgn0010235	CG5433	Klc	31	FBgn0037280	CG1126	CG1126	3	2	1	3		Yes	1	0	0	0
FBgn0010235	CG5433	Klc	31	FBgn0030183	CG15309	CG15309	1	0	1	1		Yes	1	0	0	0
FBgn0010235	CG5433	Klc	31	FBgn0040524	CG11052	CG11052	1	0	1	1		Yes	1	0	0	0
FBgn0010235	CG5433	Klc	31	FBgn0040361	CG14627	EG:BACR42I17.5	5	1	1	2		Yes	1	0	0	0
FBgn0010235	CG5433	Klc	31	FBgn0033752	CG8569	CG8569	1	1	1	2		Yes	1	0	1	0
FBgn0010235	CG5433	Klc	31	FBgn0039157	CG5501	CG5501	1	0	1	1		Yes	1	0	0	0
FBgn0010235	CG5433	Klc	31	FBgn0037259	CG14652	CG14652	1	0	1	1		Yes	1	0	0	0
FBgn0010235	CG5433	Klc	31	FBgn0039307	CG13656	CG13656	1	0	1	1		Yes	1	0	0	0
FBgn0010235	CG5433	Klc	31	FBgn0003891	CG9450	tud	1	0	1	1		Yes	1	0	0	0
FBgn0026193	par-1	par-1	9	FBgn0037807	CG6293	CG6293	2	5	1	6		Yes	2	0	0	0
FBgn0026193	par-1	par-1	9	FBgn0027492	CG5643	BcDNA:LD34343	4	3	1	4		Yes	1	0	0	0
FBgn0004107	CG10498	cdc2c	40	FBgn0027492	CG5643	BcDNA:LD34343	4	0	2	2		Yes	1	0	0	0
FBgn0004107	CG10498	cdc2c	40	FBgn0037807	CG6293	CG6293	2	0	2	2		Yes	1	0	0	0
FBgn0000480	CG1658	Doa	35	FBgn0003742	CG10128	tra2	1	2.33333	2	4.33333		Yes	3	1	1	0
FBgn0026176	CG8881	skpB	38	FBgn0039554	CG5003	CG5003	7	2	2	4		Yes	2	0	0	0
FBgn0011648	CG12399	Mad	30	FBgn0037269	CG1055	CG1055	1	0	3	3		Yes	1	0	0	0
FBgn0039858	CG11525	CycG	41	FBgn0027492	CG5643	BcDNA:LD34343	4	0.178571	2.96429	3.14286		Yes	28	0	1	0
FBgn0039858	CG11525	CycG	41	FBgn0039554	CG5003	CG5003	7	1	3	4		Yes	1	0	0	0
FBgn0024371	CG1071	E2f2	39	FBgn0002865	CG11719	Mst98Ca	1	0	3	3		Yes	1	0	0	0
FBgn0024371	CG1071	E2f2	39	FBgn0027492	CG5643	BcDNA:LD34343	4	0	2	2		Yes	1	0	0	0
FBgn0026371	CG7186	SAK	54	FBgn0033019	CG10395	CG10395	3	-0.666667	2.66667	2		Yes	3	0	0	0
FBgn0025637	CG16983	skpA	38	FBgn0033019	CG10395	CG10395	3	2	2	4		Yes	1	0	0	0
FBgn0024371	CG1071	E2f2	39	FBgn0024189	sns	sns	1	-0.714286	2.57143	1.85714		Yes	7	0	0	0
FBgn0004106	CG5363	cdc2	15	FBgn0038970	CG13846	CG13846	2	2	0	2		Yes	3	0	0	0
FBgn0004106	CG5363	cdc2	15	FBgn0037636	CG9821	CG9821	1	0	1	1		Yes	2	0	0	0
FBgn0004889	CG6235	tws	4	FBgn0038693	CG5237	CG5237	1	6	1	7		Yes	2	0	0	0
FBgn0038736	CG4583	ire-1	3	FBgn0035021	CG4622	CG4622	2	0.5	1	1.5		Yes	4	0	0	0
FBgn0038618	CG7683	CG7683	14	FBgn0032005	CG8282	CG8282	1	0	1.75	1.75		Yes	8	0	0	0
FBgn0010379	CG4006	Akt1	37	FBgn0001148	CG3388	gsb	1	0	2	2		Yes	12	0	0	0
FBgn0010379	CG4006	Akt1	37	FBgn0035792	CG7548	CG7548	2	0	1	1		Yes	3	0	0	0
FBgn0000996	CG8171	dup	1	FBgn0017424	CG11538	CG11538	1	0	1.42857	1.42857		Yes	32	0	0	0
FBgn0026198	CG6754	nbs	3	FBgn0039543	CG12428	CG12428	2	-1	2	1		Yes	6	0	0	0
FBgn0026198	CG6754	nbs	3	FBgn0031839	CG11332	CG11332	1	-1	2	1		Yes	2	0	0	0
FBgn0026198	CG6754	nbs	3	FBgn0026409	CG4994	Mpcp	1	-1	2	1		Yes	2	0	0	0
FBgn0004107	CG10498	cdc2c	40	FBgn0032240	CG17768	CG17768	1	0	1	1		Yes	4	0	0	0
FBgn0004107	CG10498	cdc2c	40	FBgn0033492	CG17847	CG17847	1	0	1	1		Yes	1	0	0	0
FBgn0004107	CG10498	cdc2c	40	FBgn0032717	CG10600	CG10600	1	0	1	1		Yes	2	0	0	0
FBgn0004107	CG10498	cdc2c	40	FBgn0033782	CG3850	CG3850	8	0	1	1		Yes	2	0	0	0
FBgn0004107	CG10498	cdc2c	40	FBgn0039979	CG17706	CG17706	3	0	1	1		Yes	1	0	0	0
FBgn0003317	CG1891	sax	1	FBgn0038399	CG10224	CG10224	2	-1	2	1		Yes	2	0	0	0
FBgn0011300	CG8224	babo	1	FBgn0038255	CG7552	CG7552	1	-0.5	1.5	1		Yes	5	0	0	0
FBgn0000229	CG5680	bsk	7	FBgn0010258	CG9654	Rbp4	1	0	1	1		Yes	4	0	0	0
FBgn0000229	CG5680	bsk	7	FBgn0027598	CG31012	BcDNA:GH03163	1	0	3	3		Yes	3	0	1	0
FBgn0000229	CG5680	bsk	7	FBgn0033782	CG3850	CG3850	8	0	1	1		Yes	2	0	0	0
FBgn0000229	CG5680	bsk	7	FBgn0035804	CG7511	CG7511	6	0	1	1		Yes	1	0	0	0
FBgn0000229	CG5680	bsk	7	FBgn0042102	CG18745	CG18745	19	0	1	1		Yes	2	0	0	0
FBgn0000229	CG5680	bsk	7	FBgn0037187	CG11238	CG11238	1	0	3	3		Yes	2	0	1	0
FBgn0000229	CG5680	bsk	7	FBgn0038477	CG5169	CG5169	1	-1	3	2		Yes	2	0	0	0
FBgn0004106	CG5363	cdc2	15	FBgn0033037	CG12792	CG12792	1	0	1	1		Yes	2	0	0	0
FBgn0004106	CG5363	cdc2	15	FBgn0040878	CG15911	CG15911	1	0	1	1		Yes	2	0	0	0
FBgn0038736	CG4583	ire-1	3	FBgn0040377	CG8310	EG:BACR25B3.4	1	0	1	1		Yes	2	0	0	0
FBgn0005640	CG10579	Eip63E	5	FBgn0040070	CG31884	Trx-2	1	4	0	4		Yes	2	0	0	0
FBgn0020245	CG10117	ttv	2	FBgn0035759	CG14833	CG14833	9	3	0	3		Yes	1	0	0	0
FBgn0015765	CG5475	Mpk2	2	FBgn0031067	CG12533	CG12533	1	0	2	2		Yes	2	0	0	0
FBgn0003204	CG1799	ras	2	FBgn0042158	CG18835	CG18835	1	0	2	2		Yes	2	0	0	0
FBgn0003204	CG1799	ras	2	FBgn0034008	CG8152	CG8152	1	0	2	2		Yes	2	0	0	0
FBgn0011763	CG4654	Dp	2	FBgn0032744	CG15173	CG15173	1	0	2	2		Yes	5	0	0	0
FBgn0011763	CG4654	Dp	2	FBgn0033673	CG8298	CG8298	1	0	2	2		Yes	5	0	0	0
FBgn0026175	CG11941	skpC	6	FBgn0032377	CG14937	CG14937	4	1.5	2	3.5		Yes	8	0	1	0
FBgn0026175	CG11941	skpC	6	FBgn0040361	CG14627	EG:BACR42I17.5	5	1	0	1		Yes	2	0	0	0
FBgn0034558	CG9236	CG9236	1	FBgn0013771	CG10246	Cyp6a9	4	0	1	1		Yes	3	0	0	0
FBgn0033675	CG8889	CG8889	1	FBgn0025937	CG8739	cmp44E	1	1	0	1		Yes	2	0	0	0
FBgn0026143	CG3658	CDC45L	1	FBgn0032455	CG5792	CG5792	2	0	2	2		Yes	2	0	0	0

## Sheet: Reference Interactions
G1_Gene	G2_Gene_	In_Gal4_YTH	In_LexA_YTH	PMID
CG10498	CG3738	0	0	7809159
CG3738	CG10308	0	0	7809159
CG10498	CG10308	0	1	7809159
CG10498	CG1772	0	1	7809159
CG10498	CG3938	0	0	8156587
CG5940	CG5363	0	0	8156587
CG3510	CG5363	0	0	8156587
CG15010	CG3938	0	0	11565033
CG12019	CG3068	0	1	8020093
CG1242	CG12019	0	0	8020093
CG5363	CG4488	0	0	8573790
CG3938	CG1772	0	1	9171373
CG3938	CG4336	0	1	9171373
CG5940	CG4336	0	0	9171373
CG1584	CG8409	0	0	9679132
CG4336	CG3510	0	0	11231149
CG4336	CG5363	0	0	11231149
CG9096	CG5072	1	0	10970847
CG5363	CG5814	0	0	10970847
CG3938	CG1064	0	0	12093739
CG12019	CG6620	0	0	12374737
CG12072	CG33193	0	0	12202036
CG8887	CG15319	0	0	11094082
CG17520	CG8409	0	0	10329715
CG4463	CG3018	0	0	9514881
CG4466	CG3018	0	0	9514881
CG4183	CG3018	0	0	9514881
CG7734	CG12399	0	0	11071761
CG3018	CG4494	0	0	10629064
CG17520	CG8914	0	1	11874456
CG17520	CG13591	0	0	11874456
CG1584	CG6219	0	0	11408576
CG3727	CG10295	0	0	10399914
CG1028	CG17520	0	0	9171376
CG1071	CG4654	1	0	11511545
CG1071	CG7413	0	0	11511545
CG7281	CG10572	0	0	8730095
CG12399	CG15319	0	0	10075933
CG17520	CG7434	0	0	12379220
CG1877	CG16983	0	0	11500045
CG3412	CG16983	1	1	11500045
CG9193	CG1772	1	0	9705499
CG12306	CG1258	0	0	9585508
CG9375	CG8318	0	0	9115203
CG2125	CG15319	0	0	10669739
CG1616	CG3658	0	0	11024168
CG4082	CG3658	0	0	11024168
CG5363	CG9096	1	0	8930898
CG10498	CG9096	0	0	8930898
CG10498	CG5940	0	0	8930898
CG10128	CG1658	1	1	9885562

## Sheet: Genetic Interactions
G1_Gene	G2_Gene_	In_Gal4_YTH	In_LexA_YTH
CG1404	CG9999	0	0
CG10480	CG9999	0	0
CG9242	CG9949	0	0
CG8817	CG9949	0	0
CG8815	CG9949	0	0
CG8705	CG9949	0	0
CG7672	CG9949	0	0
CG7524	CG9949	0	0
CG7425	CG9949	0	0
CG5099	CG9949	0	0
CG4385	CG9949	0	0
CG32045	CG9949	0	0
CG1921	CG9949	0	0
CG1856	CG9949	0	0
CG17228	CG9949	0	0
CG12676	CG9949	0	0
CG12559	CG9949	0	0
CG1242	CG9949	0	0
CG10108	CG9949	1	0
CG7765	CG9907	0	0
CG32688	CG9907	0	0
CG1618	CG9907	0	0
CG12348	CG9907	0	0
CG11680	CG9907	0	0
CG9653	CG9885	0	0
CG9554	CG9885	0	0
CG9375	CG9885	0	0
CG9224	CG9885	0	0
CG9015	CG9885	0	0
CG7892	CG9885	0	0
CG7850	CG9885	0	0
CG7734	CG9885	0	0
CG7467	CG9885	0	0
CG7393	CG9885	0	0
CG6868	CG9885	0	0
CG6246	CG9885	0	0
CG5893	CG9885	0	0
CG5680	CG9885	0	0
CG5562	CG9885	0	0
CG5461	CG9885	0	0
CG5460	CG9885	0	0
CG4974	CG9885	0	0
CG4952	CG9885	0	0
CG4943	CG9885	0	0
CG4889	CG9885	0	0
CG4637	CG9885	0	0
CG4379	CG9885	0	0
CG4353	CG9885	0	0
CG4114	CG9885	0	0
CG3978	CG9885	0	0
CG3938	CG9885	0	0
CG3936	CG9885	0	0
CG3578	CG9885	0	0
CG3352	CG9885	0	0
CG31695	CG9885	0	0
CG3166	CG9885	0	0
CG2671	CG9885	0	0
CG2411	CG9885	0	0
CG2275	CG9885	0	0
CG1891	CG9885	0	0
CG1775	CG9885	0	0
CG15671	CG9885	0	0
CG15319	CG9885	0	0
CG1464	CG9885	0	0
CG14228	CG9885	0	0
CG14029	CG9885	0	0
CG14028	CG9885	0	0
CG14026	CG9885	0	0
CG1389	CG9885	0	0
CG12399	CG9885	0	0
CG12058	CG9885	0	0
CG1167	CG9885	0	0
CG11579	CG9885	0	0
CG11121	CG9885	0	0
CG1046	CG9885	0	0
CG10334	CG9885	0	0
CG10079	CG9885	0	0
CG1004	CG9885	0	0
CG10037	CG9885	0	0
CG3936	CG9874	0	0
CG9375	CG9856	0	0
CG2899	CG9856	0	0
CG2845	CG9856	0	0
CG15793	CG9856	0	0
CG12559	CG9856	0	0
CG6127	CG9854	0	0
CG5460	CG9854	0	0
CG3936	CG9854	0	0
CG3929	CG9854	0	0
CG6721	CG9842	0	0
CG4209	CG9842	0	0
CG4200	CG9842	0	0
CG1921	CG9842	0	0
CG11217	CG9842	0	0
CG5637	CG9786	0	0
CG4717	CG9786	0	0
CG4608	CG9786	0	0
CG3340	CG9786	0	0
CG2047	CG9786	0	0
CG1034	CG9786	0	0
CG3595	CG9774	0	0
CG18361	CG9774	0	0
CG17697	CG9774	0	0
CG15792	CG9774	0	0
CG10701	CG9774	0	0
CG7383	CG9768	0	0
CG6964	CG9768	0	0
CG17046	CG9768	0	0
CG5637	CG9755	0	0
CG3978	CG9755	0	0
CG3722	CG9750	0	0
CG3340	CG9750	0	0
CG11579	CG9750	0	0
CG3978	CG9745	0	0
CG8118	CG9739	0	0
CG4974	CG9739	0	0
CG4889	CG9739	0	0
CG17697	CG9739	0	0
CG11614	CG9739	0	0
CG4528	CG9735	0	0
CG17348	CG9704	0	0
CG1634	CG9704	0	0
CG12283	CG9704	0	0
CG3018	CG9703	0	0
CG8887	CG9696	0	0
CG8651	CG9696	0	0
CG6502	CG9696	0	0
CG5942	CG9696	0	0
CG32443	CG9696	0	0
CG18412	CG9696	0	0
CG12058	CG9696	0	0
CG4032	CG9695	0	0
CG3936	CG9695	0	0
CG18214	CG9695	0	0
CG18085	CG9695	0	0
CG15112	CG9695	0	0
CG4550	CG9668	0	0
CG5102	CG9660	0	0
CG3936	CG9660	0	0
CG3619	CG9660	0	0
CG3619	CG9659	0	0
CG10079	CG9659	0	0
CG7734	CG9653	0	0
CG1464	CG9653	0	0
CG14026	CG9653	0	0
CG1374	CG9653	0	0
CG9559	CG9635	0	0
CG8416	CG9635	0	0
CG15792	CG9635	0	0
CG8355	CG9623	0	0
CG7935	CG9623	0	0
CG4444	CG9623	0	0
CG3954	CG9623	0	0
CG3411	CG9623	0	0
CG2746	CG9623	0	0
CG1771	CG9623	0	0
CG1765	CG9623	0	0
CG1560	CG9623	0	0
CG14938	CG9623	0	0
CG10293	CG9623	0	0
CG1004	CG9623	0	0
CG1505	CG9614	0	0
CG3938	CG9610	0	0
CG10798	CG9610	0	0
CG6667	CG9559	0	0
CG3956	CG9559	0	0
CG2956	CG9559	0	0
CG1389	CG9559	0	0
CG9375	CG9554	0	0
CG4952	CG9554	0	0
CG3166	CG9554	0	0
CG2845	CG9554	0	0
CG1464	CG9554	0	0
CG1374	CG9554	0	0
CG12399	CG9554	0	0
CG11121	CG9554	1	0
CG9375	CG9553	0	0
CG4944	CG9553	0	0
CG4032	CG9553	0	0
CG3510	CG9553	0	0
CG3399	CG9553	0	0
CG3978	CG9535	0	0
CG32498	CG9533	0	0
CG11937	CG9533	0	0
CG1063	CG9533	0	0
CG8887	CG9495	0	0
CG8787	CG9495	0	0
CG8013	CG9495	0	0
CG7803	CG9495	0	0
CG7776	CG9495	0	0
CG6502	CG9495	0	0
CG5109	CG9495	0	0
CG4264	CG9495	0	0
CG3886	CG9495	0	0
CG32443	CG9495	0	0
CG18412	CG9495	0	0
CG12058	CG9495	0	0
CG11648	CG9495	0	0
CG11387	CG9495	0	0
CG10571	CG9495	0	0
CG1030	CG9495	0	0
CG1028	CG9495	0	0
CG4637	CG9484	0	0
CG40452	CG9474	0	0
CG5637	CG9450	0	0
CG4799	CG9423	0	0
CG9375	CG9412	0	0
CG8416	CG9412	0	0
CG7793	CG9412	0	0
CG18085	CG9412	0	0
CG11502	CG9412	0	0
CG8355	CG9403	0	0
CG7771	CG9403	0	0
CG6883	CG9403	0	0
CG4354	CG9403	0	0
CG32134	CG9403	0	0
CG11987	CG9403	0	0
CG4898	CG9401	0	0
CG10901	CG9401	0	0
CG2189	CG9397	0	0
CG8817	CG9375	0	0
CG8815	CG9375	0	0
CG8705	CG9375	0	0
CG8318	CG9375	0	0
CG8118	CG9375	0	0
CG8049	CG9375	0	0
CG7873	CG9375	0	0
CG7793	CG9375	0	0
CG7672	CG9375	0	0
CG7524	CG9375	0	0
CG7508	CG9375	0	0
CG7383	CG9375	0	0
CG7223	CG9375	0	0
CG7128	CG9375	0	0
CG7109	CG9375	0	0
CG6975	CG9375	0	0
CG6824	CG9375	0	0
CG6818	CG9375	0	0
CG6775	CG9375	0	0
CG6556	CG9375	0	0
CG6376	CG9375	0	0
CG6147	CG9375	0	0
CG5529	CG9375	0	0
CG5444	CG9375	0	0
CG5403	CG9375	0	0
CG5163	CG9375	0	0
CG5123	CG9375	0	0
CG4909	CG9375	0	0
CG4903	CG9375	0	0
CG4889	CG9375	0	0
CG4654	CG9375	0	0
CG4637	CG9375	0	0
CG4531	CG9375	0	0
CG4494	CG9375	0	0
CG4385	CG9375	0	0
CG4354	CG9375	0	0
CG4336	CG9375	0	0
CG4319	CG9375	0	0
CG4125	CG9375	0	0
CG3978	CG9375	0	0
CG3954	CG9375	0	0
CG3936	CG9375	0	0
CG3727	CG9375	0	0
CG3696	CG9375	0	0
CG3469	CG9375	0	0
CG3411	CG9375	0	0
CG33106	CG9375	0	0
CG32435	CG9375	0	0
CG32211	CG9375	0	0
CG32134	CG9375	0	0
CG3166	CG9375	0	0
CG31481	CG9375	0	0
CG31447	CG9375	0	0
CG31317	CG9375	0	0
CG3126	CG9375	0	0
CG31196	CG9375	0	0
CG2956	CG9375	0	0
CG2899	CG9375	0	0
CG2845	CG9375	0	0
CG2534	CG9375	0	0
CG2275	CG9375	0	0
CG1945	CG9375	0	0
CG1921	CG9375	0	0
CG1856	CG9375	0	0
CG18497	CG9375	0	0
CG18085	CG9375	0	0
CG17610	CG9375	0	0
CG17603	CG9375	0	0
CG17342	CG9375	0	0
CG17077	CG9375	0	0
CG16973	CG9375	0	0
CG1689	CG9375	0	0
CG15793	CG9375	0	0
CG15669	CG9375	0	0
CG15162	CG9375	0	0
CG15085	CG9375	0	0
CG1395	CG9375	0	0
CG1389	CG9375	0	0
CG13388	CG9375	0	0
CG12676	CG9375	0	0
CG12559	CG9375	0	0
CG11502	CG9375	0	0
CG11172	CG9375	0	0
CG10798	CG9375	0	0
CG10491	CG9375	0	0
CG10488	CG9375	0	0
CG10334	CG9375	0	0
CG10130	CG9375	0	0
CG10108	CG9375	0	0
CG10079	CG9375	0	0
CG1004	CG9375	0	0
CG8019	CG9359	0	0
CG1913	CG9359	0	0
CG17170	CG9355	0	0
CG8887	CG9343	0	0
CG8651	CG9343	0	0
CG7803	CG9343	0	0
CG6502	CG9343	0	0
CG6046	CG9343	0	0
CG5942	CG9343	0	0
CG32491	CG9343	0	0
CG32443	CG9343	0	0
CG17743	CG9343	0	0
CG10388	CG9343	0	0
CG1555	CG9242	0	0
CG6868	CG9224	0	0
CG6667	CG9224	0	0
CG5848	CG9224	0	0
CG5562	CG9224	0	0
CG31695	CG9224	0	0
CG1775	CG9224	0	0
CG1502	CG9224	0	0
CG1389	CG9224	0	0
CG12399	CG9224	0	0
CG1046	CG9224	0	0
CG1004	CG9224	0	0
CG8440	CG9206	0	0
CG7765	CG9206	0	0
CG7507	CG9206	0	0
CG6605	CG9206	0	0
CG3510	CG9206	0	0
CG2714	CG9193	0	0
CG7831	CG9191	0	0
CG3510	CG9183	0	0
CG11420	CG9183	0	0
CG10037	CG9151	0	0
CG17632	CG9127	0	0
CG11648	CG9102	0	0
CG10325	CG9102	0	0
CG11648	CG9097	0	0
CG10325	CG9097	0	0
CG7413	CG9096	0	0
CG6975	CG9096	0	0
CG6147	CG9096	0	0
CG5072	CG9096	1	0
CG2411	CG9096	0	0
CG8887	CG9088	0	0
CG8651	CG9088	0	0
CG5942	CG9088	0	0
CG6376	CG9075	0	0
CG5671	CG9075	0	0
CG4654	CG9075	0	0
CG3936	CG9075	0	0
CG3839	CG9075	0	0
CG5363	CG9045	0	0
CG3510	CG9045	0	0
CG1395	CG9045	0	0
CG8367	CG9015	0	0
CG6551	CG9015	0	0
CG6246	CG9015	0	0
CG4637	CG9015	0	0
CG3895	CG9015	0	0
CG2125	CG9015	0	0
CG18412	CG9015	0	0
CG17835	CG9015	0	0
CG11561	CG9015	0	0
CG1004	CG9015	0	0
CG8532	CG9012	0	0
CG7904	CG9012	0	0
CG4260	CG9012	0	0
CG1945	CG9012	0	0
CG14026	CG9012	0	0
CG3506	CG8994	0	0
CG3180	CG8994	0	0
CG1034	CG8994	0	0
CG18405	CG8967	0	0
CG11081	CG8967	0	0
CG4162	CG8946	0	0
CG3978	CG8938	0	0
CG2189	CG8933	0	0
CG17117	CG8933	1	0
CG3936	CG8922	0	0
CG3619	CG8922	0	0
CG8787	CG8887	0	0
CG8651	CG8887	0	0
CG7776	CG8887	0	0
CG6502	CG8887	0	0
CG5942	CG8887	0	0
CG5109	CG8887	0	0
CG3905	CG8887	0	0
CG3895	CG8887	0	0
CG3886	CG8887	0	0
CG32443	CG8887	0	0
CG2252	CG8887	0	0
CG17743	CG8887	0	0
CG15319	CG8887	0	0
CG14941	CG8887	0	0
CG12223	CG8887	0	0
CG12058	CG8887	0	0
CG10491	CG8887	0	0
CG10388	CG8887	0	0
CG1030	CG8887	0	0
CG4006	CG8846	0	0
CG5671	CG8817	0	0
CG3722	CG8817	0	0
CG3166	CG8817	0	0
CG2845	CG8817	0	0
CG18085	CG8817	0	0
CG12559	CG8817	0	0
CG11579	CG8817	0	0
CG10079	CG8817	0	0
CG3166	CG8815	0	0
CG2845	CG8815	0	0
CG1765	CG8815	0	0
CG8651	CG8787	0	0
CG8013	CG8787	0	0
CG6586	CG8787	0	0
CG6502	CG8787	0	0
CG5942	CG8787	0	0
CG5109	CG8787	0	0
CG4637	CG8787	0	0
CG4264	CG8787	0	0
CG3895	CG8787	0	0
CG3886	CG8787	0	0
CG32443	CG8787	0	0
CG14941	CG8787	0	0
CG12058	CG8787	0	0
CG11648	CG8787	0	0
CG10571	CG8787	0	0
CG2759	CG8764	0	0
CG3936	CG8732	0	0
CG3839	CG8732	0	0
CG5102	CG8704	0	0
CG3827	CG8704	0	0
CG1849	CG8704	0	0
CG1641	CG8704	0	0
CG1130	CG8704	0	0
CG3978	CG8676	0	0
CG7776	CG8651	0	0
CG6502	CG8651	0	0
CG5942	CG8651	0	0
CG5109	CG8651	0	0
CG4264	CG8651	0	0
CG3978	CG8651	0	0
CG3905	CG8651	0	0
CG3895	CG8651	0	0
CG3886	CG8651	0	0
CG32491	CG8651	0	0
CG32443	CG8651	0	0
CG2674	CG8651	0	0
CG2252	CG8651	0	0
CG18412	CG8651	0	0
CG17743	CG8651	0	0
CG14941	CG8651	0	0
CG12223	CG8651	0	0
CG12058	CG8651	0	0
CG11648	CG8651	0	0
CG1064	CG8651	0	0
CG1030	CG8651	0	0
CG1028	CG8651	0	0
CG7838	CG8610	0	0
CG6875	CG8610	0	0
CG6235	CG8610	0	0
CG1395	CG8610	0	0
CG12306	CG8610	0	0
CG1822	CG8604	0	0
CG8409	CG8599	0	0
CG18028	CG8599	0	0
CG8166	CG8581	0	0
CG3978	CG8580	0	0
CG8544	CG8573	0	0
CG8118	CG8573	0	0
CG6500	CG8573	0	0
CG5424	CG8573	0	0
CG3924	CG8573	0	0
CG3827	CG8573	0	0
CG3796	CG8573	0	0
CG3757	CG8573	0	0
CG32491	CG8573	0	0
CG2125	CG8573	0	0
CG18572	CG8573	0	0
CG1689	CG8573	0	0
CG11387	CG8573	0	0
CG10798	CG8573	0	0
CG10388	CG8573	0	0
CG10325	CG8573	0	0
CG10159	CG8573	0	0
CG5588	CG8556	0	0
CG3978	CG8556	0	0
CG3938	CG8556	0	0
CG2248	CG8556	0	0
CG18361	CG8556	0	0
CG18214	CG8556	0	0
CG10379	CG8556	0	0
CG4799	CG8548	0	0
CG6127	CG8544	0	0
CG3978	CG8544	0	0
CG3936	CG8544	0	0
CG3830	CG8544	0	0
CG3578	CG8544	0	0
CG11387	CG8544	0	0
CG1004	CG8544	0	0
CG7425	CG8532	0	0
CG4260	CG8532	0	0
CG4097	CG8532	0	0
CG1945	CG8532	0	0
CG18102	CG8532	0	0
CG6502	CG8491	0	0
CG32443	CG8491	0	0
CG18412	CG8491	0	0
CG1028	CG8491	0	0
CG10159	CG8491	0	0
CG7507	CG8440	0	0
CG10079	CG8440	0	0
CG1891	CG8428	0	0
CG14026	CG8428	0	0
CG10776	CG8428	0	0
CG8114	CG8416	0	0
CG3399	CG8416	0	0
CG2248	CG8416	0	0
CG18361	CG8416	0	0
CG17697	CG8416	0	0
CG1768	CG8416	0	0
CG17245	CG8416	0	0
CG15792	CG8416	0	0
CG12019	CG8416	0	0
CG10701	CG8416	0	0
CG2759	CG8409	0	0
CG12559	CG8409	0	0
CG8365	CG8384	1	0
CG7583	CG8384	0	0
CG7471	CG8384	0	0
CG7467	CG8384	0	0
CG6494	CG8384	0	0
CG6348	CG8384	0	0
CG6127	CG8384	0	0
CG5460	CG8384	0	0
CG4889	CG8384	0	0
CG3936	CG8384	0	0
CG3619	CG8384	0	0
CG3497	CG8384	0	0
CG2863	CG8384	0	0
CG2328	CG8384	0	0
CG1903	CG8384	0	0
CG1849	CG8384	0	0
CG17964	CG8384	0	0
CG12559	CG8384	0	0
CG11579	CG8384	0	0
CG10491	CG8384	0	0
CG10079	CG8384	0	0
CG7847	CG8376	0	0
CG6500	CG8376	0	0
CG6127	CG8376	0	0
CG5460	CG8376	0	0
CG4889	CG8376	0	0
CG3924	CG8376	1	0
CG3830	CG8376	0	0
CG3578	CG8376	0	0
CG1897	CG8376	0	0
CG1771	CG8376	0	0
CG11282	CG8376	0	0
CG10699	CG8376	0	0
CG10619	CG8376	0	0
CG10580	CG8376	0	0
CG10491	CG8376	0	0
CG6993	CG8367	0	0
CG2125	CG8367	0	0
CG17941	CG8367	0	0
CG17835	CG8367	0	0
CG10917	CG8367	0	0
CG10595	CG8367	0	0
CG1004	CG8367	0	0
CG7147	CG8365	0	0
CG5460	CG8365	0	0
CG3936	CG8365	0	0
CG3839	CG8365	0	0
CG3619	CG8365	0	0
CG3497	CG8365	0	0
CG32120	CG8365	0	0
CG10393	CG8365	0	0
CG1004	CG8365	0	0
CG3936	CG8361	0	0
CG3827	CG8361	0	0
CG3497	CG8361	0	0
CG7793	CG8355	0	0
CG7147	CG8355	0	0
CG5481	CG8355	0	0
CG5061	CG8355	0	0
CG4032	CG8355	0	0
CG32134	CG8355	0	0
CG1817	CG8355	0	0
CG15112	CG8355	0	0
CG13521	CG8355	0	0
CG12052	CG8355	0	0
CG10975	CG8355	0	0
CG7223	CG8339	0	0
CG4974	CG8339	0	0
CG4608	CG8339	0	0
CG6099	CG8337	0	0
CG3936	CG8337	0	0
CG3936	CG8333	0	0
CG3827	CG8333	0	0
CG3936	CG8328	0	0
CG3827	CG8328	0	0
CG7793	CG8318	0	0
CG32498	CG8318	0	0
CG15444	CG8318	0	0
CG14472	CG8318	0	0
CG12559	CG8318	0	0
CG10952	CG8318	0	0
CG7831	CG8308	0	0
CG2512	CG8308	0	0
CG1913	CG8308	0	0
CG1763	CG8308	0	0
CG5838	CG8295	0	0
CG8091	CG8293	0	0
CG5123	CG8293	0	0
CG4345	CG8293	0	0
CG4319	CG8293	0	0
CG7873	CG8285	0	0
CG7793	CG8285	0	0
CG6721	CG8285	0	0
CG5460	CG8285	0	0
CG18085	CG8285	0	0
CG3497	CG8264	0	0
CG10619	CG8254	0	0
CG3938	CG8246	0	0
CG11049	CG8246	0	0
CG10798	CG8246	0	0
CG2411	CG8224	0	0
CG1765	CG8224	0	0
CG11561	CG8224	0	0
CG3978	CG8219	0	0
CG5848	CG8205	0	0
CG5387	CG8203	0	0
CG7838	CG8171	0	0
CG4252	CG8171	0	0
CG3183	CG8171	1	0
CG18402	CG8167	0	0
CG18657	CG8166	0	0
CG10521	CG8166	0	0
CG3978	CG8156	0	0
CG3340	CG8127	0	0
CG18412	CG8127	0	0
CG6500	CG8118	0	0
CG6127	CG8118	0	0
CG5460	CG8118	0	0
CG5102	CG8118	0	0
CG4889	CG8118	0	0
CG3936	CG8118	0	0
CG3929	CG8118	0	0
CG3924	CG8118	0	0
CG3839	CG8118	0	0
CG3619	CG8118	0	0
CG3497	CG8118	0	0
CG3166	CG8118	0	0
CG2845	CG8118	0	0
CG2706	CG8118	0	0
CG2621	CG8118	0	0
CG18361	CG8118	0	0
CG17941	CG8118	0	0
CG15793	CG8118	0	0
CG1560	CG8118	0	0
CG11579	CG8118	0	0
CG11387	CG8118	0	0
CG1004	CG8118	0	0
CG3978	CG8116	0	0
CG3938	CG8114	0	0
CG1768	CG8114	0	0
CG6502	CG8103	0	0
CG3340	CG8103	0	0
CG32443	CG8103	0	0
CG1856	CG8103	0	0
CG1771	CG8095	0	0
CG6829	CG8091	0	0
CG5123	CG8091	0	0
CG4345	CG8091	0	0
CG4319	CG8091	0	0
CG12919	CG8091	0	0
CG12284	CG8091	0	0
CG3352	CG8075	0	0
CG2248	CG8075	0	0
CG18361	CG8075	0	0
CG17941	CG8075	0	0
CG17697	CG8075	0	0
CG16993	CG8075	0	0
CG13396	CG8075	0	0
CG11895	CG8075	0	0
CG11084	CG8075	0	0
CG5993	CG8068	0	0
CG4257	CG8068	0	0
CG1594	CG8068	0	0
CG14226	CG8068	0	0
CG3978	CG8051	0	0
CG7873	CG8049	0	0
CG7761	CG8049	0	0
CG7524	CG8049	0	0
CG1389	CG8049	0	0
CG4252	CG8016	0	0
CG3697	CG8016	0	0
CG7803	CG8013	0	0
CG5109	CG8013	0	0
CG32443	CG8013	0	0
CG1505	CG7996	0	0
CG6376	CG7981	0	0
CG4654	CG7981	0	0
CG3938	CG7981	0	0
CG2328	CG7981	0	0
CG7959	CG7960	0	0
CG1849	CG7960	1	0
CG1689	CG7960	0	0
CG1689	CG7959	0	0
CG31481	CG7957	0	0
CG1030	CG7957	0	0
CG1560	CG7954	0	0
CG3180	CG7952	0	0
CG1389	CG7952	0	0
CG12559	CG7935	0	0
CG1004	CG7935	0	0
CG2621	CG7926	0	0
CG1916	CG7926	0	0
CG18361	CG7926	0	0
CG17964	CG7926	0	0
CG11518	CG7926	0	0
CG11680	CG7925	0	0
CG5562	CG7904	0	0
CG4974	CG7904	0	0
CG4920	CG7904	0	0
CG3938	CG7904	0	0
CG14026	CG7904	0	0
CG12399	CG7904	0	0
CG1322	CG7895	0	0
CG5460	CG7892	0	0
CG4444	CG7892	0	0
CG3936	CG7892	0	0
CG3619	CG7892	0	0
CG2248	CG7892	0	0
CG18492	CG7892	0	0
CG14548	CG7892	0	0
CG11450	CG7892	0	0
CG2457	CG7875	0	0
CG18345	CG7875	0	0
CG11111	CG7875	0	0
CG10966	CG7875	0	0
CG7850	CG7873	0	0
CG7793	CG7873	0	0
CG7524	CG7873	0	0
CG6127	CG7873	0	0
CG6033	CG7873	0	0
CG5680	CG7873	0	0
CG4385	CG7873	0	0
CG4353	CG7873	0	0
CG3954	CG7873	0	0
CG3497	CG7873	0	0
CG2899	CG7873	0	0
CG2845	CG7873	0	0
CG18085	CG7873	0	0
CG17870	CG7873	0	0
CG15793	CG7873	0	0
CG12559	CG7873	0	0
CG10334	CG7873	0	0
CG10079	CG7873	0	0
CG1004	CG7873	0	0
CG10021	CG7873	0	0
CG7383	CG7850	0	0
CG5680	CG7850	0	0
CG4889	CG7850	0	0
CG4761	CG7850	0	0
CG4353	CG7850	0	0
CG3936	CG7850	0	0
CG3578	CG7850	0	0
CG2275	CG7850	0	0
CG2272	CG7850	0	0
CG2248	CG7850	0	0
CG17964	CG7850	0	0
CG15509	CG7850	0	0
CG14026	CG7850	0	0
CG12559	CG7850	0	0
CG11579	CG7850	0	0
CG12306	CG7838	0	0
CG3018	CG7831	0	0
CG1763	CG7831	0	0
CG17566	CG7831	0	0
CG12298	CG7831	0	0
CG18572	CG7811	0	0
CG6502	CG7803	0	0
CG6474	CG7803	0	0
CG3956	CG7803	0	0
CG3905	CG7803	0	0
CG3886	CG7803	0	0
CG3827	CG7803	0	0
CG3757	CG7803	0	0
CG2759	CG7803	0	0
CG2674	CG7803	0	0
CG1689	CG7803	0	0
CG15191	CG7803	0	0
CG12058	CG7803	0	0
CG11648	CG7803	0	0
CG11387	CG7803	0	0
CG10388	CG7803	0	0
CG5529	CG7793	0	0
CG4531	CG7793	0	0
CG4385	CG7793	0	0
CG4063	CG7793	0	0
CG3954	CG7793	0	0
CG3936	CG7793	0	0
CG3166	CG7793	0	0
CG2899	CG7793	0	0
CG2845	CG7793	0	0
CG18085	CG7793	0	0
CG15793	CG7793	0	0
CG1389	CG7793	0	0
CG13521	CG7793	0	0
CG11502	CG7793	0	0
CG10079	CG7793	0	0
CG1004	CG7793	0	0
CG4319	CG7788	0	0
CG6502	CG7776	0	0
CG5942	CG7776	0	0
CG5109	CG7776	0	0
CG32443	CG7776	0	0
CG18412	CG7776	0	0
CG17743	CG7776	0	0
CG14941	CG7776	0	0
CG10571	CG7776	0	0
CG5893	CG7771	0	0
CG3938	CG7771	0	0
CG11987	CG7771	0	0
CG10798	CG7771	0	0
CG7727	CG7765	0	0
CG7507	CG7765	0	0
CG3981	CG7765	0	0
CG12348	CG7765	0	0
CG11680	CG7765	0	0
CG10952	CG7765	0	0
CG5562	CG7734	0	0
CG4920	CG7734	0	0
CG3938	CG7734	0	0
CG14026	CG7734	0	0
CG12399	CG7734	0	0
CG12348	CG7727	0	0
CG6494	CG7672	0	0
CG6348	CG7672	0	0
CG4637	CG7672	0	0
CG3936	CG7672	0	0
CG3772	CG7672	0	0
CG32466	CG7672	0	0
CG3166	CG7672	0	0
CG12529	CG7642	0	0
CG4717	CG7622	0	0
CG3340	CG7622	0	0
CG2328	CG7622	0	0
CG1849	CG7622	0	0
CG3595	CG7595	0	0
CG18361	CG7595	0	0
CG17697	CG7595	0	0
CG6494	CG7583	0	0
CG5460	CG7583	1	0
CG4717	CG7583	1	0
CG3978	CG7583	0	0
CG3936	CG7583	0	0
CG3497	CG7583	0	0
CG1856	CG7583	0	0
CG3978	CG7552	0	0
CG3938	CG7552	0	0
CG3978	CG7543	0	0
CG6033	CG7524	1	0
CG3954	CG7524	0	0
CG32555	CG7524	0	0
CG2845	CG7524	0	0
CG13388	CG7524	0	0
CG6494	CG7508	0	0
CG6348	CG7508	0	0
CG5102	CG7508	0	0
CG4889	CG7508	0	0
CG4637	CG7508	0	0
CG3936	CG7508	0	0
CG3827	CG7508	0	0
CG3619	CG7508	0	0
CG2845	CG7508	0	0
CG2411	CG7508	0	0
CG2125	CG7508	0	0
CG18085	CG7508	0	0
CG1044	CG7508	0	0
CG10393	CG7508	0	0
CG10079	CG7508	0	0
CG1004	CG7508	0	0
CG5433	CG7507	0	0
CG3510	CG7507	0	0
CG3665	CG7503	0	0
CG18405	CG7503	0	0
CG2759	CG7490	0	0
CG2707	CG7490	0	0
CG1856	CG7471	0	0
CG6889	CG7467	0	0
CG6502	CG7467	0	0
CG6500	CG7467	0	0
CG6376	CG7467	0	0
CG6348	CG7467	0	0
CG5942	CG7467	0	0
CG4654	CG7467	0	0
CG3978	CG7467	0	0
CG3936	CG7467	0	0
CG3924	CG7467	0	0
CG3340	CG7467	0	0
CG32443	CG7467	0	0
CG2621	CG7467	0	0
CG18740	CG7467	0	0
CG18412	CG7467	0	0
CG1689	CG7467	0	0
CG1064	CG7467	0	0
CG1030	CG7467	0	0
CG1028	CG7467	0	0
CG33141	CG7449	0	0
CG5178	CG7445	0	0
CG5940	CG7425	0	0
CG5123	CG7425	0	0
CG32443	CG7425	0	0
CG1945	CG7425	0	0
CG18412	CG7425	0	0
CG6713	CG7413	0	0
CG6376	CG7413	0	0
CG5072	CG7413	0	0
CG4654	CG7413	0	0
CG3938	CG7413	0	0
CG2411	CG7413	0	0
CG1772	CG7413	0	0
CG3578	CG7393	0	0
CG14026	CG7393	0	0
CG4761	CG7383	0	0
CG15509	CG7383	0	0
CG12559	CG7383	0	0
CG10002	CG7260	0	0
CG6992	CG7234	0	0
CG15792	CG7230	0	0
CG1505	CG7225	0	0
CG31317	CG7223	0	0
CG2762	CG7223	0	0
CG1921	CG7223	0	0
CG1634	CG7223	0	0
CG10079	CG7223	0	0
CG10072	CG7223	0	0
CG7107	CG7178	0	0
CG5659	CG7178	0	0
CG4843	CG7178	0	0
CG4376	CG7178	0	0
CG17927	CG7178	0	0
CG6127	CG7147	0	0
CG5460	CG7147	0	0
CG3936	CG7147	0	0
CG3619	CG7147	0	0
CG5643	CG7109	0	0
CG2845	CG7109	0	0
CG15793	CG7109	0	0
CG11420	CG7109	0	0
CG17927	CG7107	0	0
CG31629	CG7103	0	0
CG13780	CG7103	0	0
CG5942	CG7055	0	0
CG11387	CG6998	0	0
CG3935	CG6993	0	0
CG32443	CG6993	0	0
CG31481	CG6993	0	0
CG2189	CG6993	0	0
CG14792	CG6993	0	0
CG13651	CG6993	0	0
CG1264	CG6993	0	0
CG12284	CG6993	0	0
CG11987	CG6993	0	0
CG11849	CG6993	0	0
CG10595	CG6993	0	0
CG10388	CG6993	0	0
CG1028	CG6993	0	0
CG3978	CG6988	0	0
CG6147	CG6975	0	0
CG5940	CG6975	0	0
CG5671	CG6975	0	0
CG5072	CG6975	0	0
CG3938	CG6975	0	0
CG10798	CG6975	0	0
CG10539	CG6975	0	0
CG2328	CG6964	0	0
CG4637	CG6963	0	0
CG1464	CG6963	0	0
CG11121	CG6963	0	0
CG5247	CG6920	0	0
CG3736	CG6920	0	0
CG5942	CG6889	0	0
CG3978	CG6889	0	0
CG32443	CG6889	0	0
CG31481	CG6889	0	0
CG18412	CG6889	0	0
CG32134	CG6883	0	0
CG11987	CG6883	0	0
CG15793	CG6875	0	0
CG12559	CG6875	0	0
CG12306	CG6875	0	0
CG6134	CG6868	0	0
CG5370	CG6829	0	0
CG5123	CG6829	0	0
CG4345	CG6829	0	0
CG4319	CG6829	0	0
CG33134	CG6829	0	0
CG12284	CG6829	0	0
CG4889	CG6824	0	0
CG4528	CG6824	0	0
CG17964	CG6824	0	0
CG12743	CG6824	0	0
CG11680	CG6824	0	0
CG11579	CG6824	0	0
CG10334	CG6824	0	0
CG10079	CG6824	0	0
CG1560	CG6822	0	0
CG11527	CG6822	0	0
CG2899	CG6818	0	0
CG6667	CG6794	0	0
CG3619	CG6779	0	0
CG5460	CG6775	0	0
CG4531	CG6775	0	0
CG4385	CG6775	0	0
CG3619	CG6775	0	0
CG3497	CG6775	0	0
CG12559	CG6775	0	0
CG11049	CG6775	0	0
CG10079	CG6775	0	0
CG4122	CG6741	0	0
CG5123	CG6721	0	0
CG4200	CG6721	0	0
CG3954	CG6721	0	0
CG3166	CG6721	0	0
CG31481	CG6721	0	0
CG2647	CG6721	0	0
CG1921	CG6721	0	0
CG1856	CG6721	0	0
CG18085	CG6721	0	0
CG12676	CG6721	0	0
CG11502	CG6721	0	0
CG10108	CG6721	0	0
CG10079	CG6721	0	0
CG3938	CG6716	0	0
CG3388	CG6716	0	0
CG3180	CG6716	0	0
CG10798	CG6716	0	0
CG5619	CG6705	0	0
CG4790	CG6705	0	0
CG1389	CG6705	0	0
CG11411	CG6705	0	0
CG1034	CG6705	0	0
CG3978	CG6701	0	0
CG3938	CG6701	0	0
CG1956	CG6682	0	0
CG6502	CG6677	0	0
CG2252	CG6677	0	0
CG18412	CG6677	0	0
CG10388	CG6677	0	0
CG1028	CG6677	0	0
CG3722	CG6671	0	0
CG5848	CG6667	1	0
CG3180	CG6667	0	0
CG2706	CG6667	0	0
CG17603	CG6667	0	0
CG5263	CG6605	0	0
CG4051	CG6605	0	0
CG3644	CG6605	0	0
CG3506	CG6605	0	0
CG3180	CG6605	0	0
CG17610	CG6605	0	0
CG12008	CG6605	0	0
CG11254	CG6605	0	0
CG3936	CG6601	0	0
CG1822	CG6588	0	0
CG4965	CG6577	0	0
CG3978	CG6575	0	0
CG4550	CG6571	0	0
CG18102	CG6571	0	0
CG2899	CG6556	0	0
CG2845	CG6556	0	0
CG18085	CG6556	0	0
CG6054	CG6551	0	0
CG4637	CG6551	0	0
CG3412	CG6551	0	0
CG2411	CG6551	0	0
CG2125	CG6551	0	0
CG1708	CG6551	0	0
CG10197	CG6551	0	0
CG1004	CG6551	0	0
CG12919	CG6531	0	0
CG11111	CG6518	0	0
CG5942	CG6502	0	0
CG5650	CG6502	0	0
CG5637	CG6502	0	0
CG5109	CG6502	0	0
CG3886	CG6502	0	0
CG32443	CG6502	0	0
CG3068	CG6502	0	0
CG2530	CG6502	0	0
CG1915	CG6502	0	0
CG18412	CG6502	0	0
CG17743	CG6502	0	0
CG14941	CG6502	0	0
CG12058	CG6502	0	0
CG11387	CG6502	0	0
CG1064	CG6502	0	0
CG10571	CG6502	0	0
CG1030	CG6502	0	0
CG6127	CG6500	0	0
CG3978	CG6500	0	0
CG3924	CG6500	0	0
CG3830	CG6500	0	0
CG3619	CG6500	0	0
CG3578	CG6500	0	0
CG32491	CG6500	0	0
CG11387	CG6500	0	0
CG11282	CG6500	0	0
CG11280	CG6500	0	0
CG10580	CG6500	0	0
CG1004	CG6500	0	0
CG3936	CG6494	0	0
CG3839	CG6494	0	0
CG3830	CG6494	0	0
CG3827	CG6494	0	0
CG3796	CG6494	0	0
CG3180	CG6494	0	0
CG31349	CG6494	0	0
CG2047	CG6494	0	0
CG1856	CG6494	0	0
CG11614	CG6494	0	0
CG1004	CG6494	0	0
CG3827	CG6474	0	0
CG3757	CG6474	0	0
CG2759	CG6474	0	0
CG18412	CG6474	0	0
CG11387	CG6474	0	0
CG4922	CG6464	0	0
CG4889	CG6464	0	0
CG4717	CG6464	0	0
CG4531	CG6464	0	0
CG3895	CG6464	0	0
CG32443	CG6464	0	0
CG18412	CG6464	0	0
CG11579	CG6464	0	0
CG10334	CG6464	0	0
CG11081	CG6446	0	0
CG3510	CG6433	0	0
CG32858	CG6433	0	0
CG4264	CG6395	0	0
CG31136	CG6395	0	0
CG3722	CG6383	0	0
CG32717	CG6383	0	0
CG12008	CG6383	0	0
CG11579	CG6383	0	0
CG5942	CG6376	0	0
CG4654	CG6376	1	0
CG4207	CG6376	0	0
CG4063	CG6376	0	0
CG3938	CG6376	0	0
CG3821	CG6376	0	0
CG3612	CG6376	0	0
CG18740	CG6376	0	0
CG18497	CG6376	0	0
CG17077	CG6376	0	0
CG12559	CG6376	0	0
CG1071	CG6376	0	0
CG10079	CG6376	0	0
CG1857	CG6367	0	0
CG5460	CG6348	0	0
CG4889	CG6348	0	0
CG4637	CG6348	0	0
CG3619	CG6348	0	0
CG32120	CG6348	0	0
CG2411	CG6348	0	0
CG10393	CG6348	0	0
CG4354	CG6338	0	0
CG3399	CG6338	0	0
CG10388	CG6315	0	0
CG4319	CG6303	0	0
CG12052	CG6297	0	0
CG5893	CG6246	0	0
CG4889	CG6246	0	0
CG1848	CG6238	0	0
CG3722	CG6235	0	0
CG11579	CG6235	0	0
CG3757	CG6222	0	0
CG2155	CG6222	0	0
CG16784	CG6222	0	0
CG3722	CG6217	0	0
CG11614	CG6205	0	0
CG4032	CG6203	0	0
CG3978	CG6203	0	0
CG3064	CG6203	0	0
CG12284	CG6203	0	0
CG4889	CG6193	0	0
CG1451	CG6193	0	0
CG3510	CG6174	0	0
CG5893	CG6172	0	0
CG18024	CG6172	0	0
CG5940	CG6147	0	0
CG5671	CG6147	0	0
CG5092	CG6147	0	0
CG5072	CG6147	0	0
CG3938	CG6147	0	0
CG10798	CG6147	0	0
CG10539	CG6147	0	0
CG3619	CG6141	0	0
CG10901	CG6137	0	0
CG5848	CG6134	0	0
CG5067	CG6134	0	0
CG1857	CG6134	0	0
CG5460	CG6127	0	0
CG4889	CG6127	0	0
CG4264	CG6127	0	0
CG3936	CG6127	0	0
CG3924	CG6127	0	0
CG3830	CG6127	0	0
CG3619	CG6127	0	0
CG3497	CG6127	0	0
CG2189	CG6127	0	0
CG1903	CG6127	0	0
CG16785	CG6127	0	0
CG11387	CG6127	0	0
CG10917	CG6127	0	0
CG10580	CG6127	0	0
CG1004	CG6127	0	0
CG4637	CG6122	0	0
CG2275	CG6103	0	0
CG15509	CG6103	0	0
CG5460	CG6099	0	0
CG3936	CG6099	0	0
CG4637	CG6054	0	0
CG4379	CG6054	0	0
CG2621	CG6054	0	0
CG2411	CG6054	0	0
CG1708	CG6054	0	0
CG5529	CG6033	0	0
CG3954	CG6033	0	0
CG18085	CG6033	0	0
CG1389	CG6033	0	0
CG11502	CG6033	0	0
CG4257	CG5993	0	0
CG32346	CG5993	0	0
CG3180	CG5993	0	0
CG1641	CG5993	0	0
CG1594	CG5993	0	0
CG14226	CG5993	0	0
CG10016	CG5993	0	0
CG5848	CG5974	0	0
CG5711	CG5962	0	0
CG4162	CG5962	0	0
CG3620	CG5962	0	0
CG1471	CG5962	0	0
CG11111	CG5962	0	0
CG5109	CG5942	0	0
CG4654	CG5942	0	0
CG4637	CG5942	0	0
CG3924	CG5942	0	0
CG3905	CG5942	0	0
CG3886	CG5942	0	0
CG32443	CG5942	0	0
CG2621	CG5942	0	0
CG18740	CG5942	0	0
CG18412	CG5942	0	0
CG11579	CG5942	0	0
CG1064	CG5942	0	0
CG1030	CG5942	0	0
CG1028	CG5942	0	0
CG5814	CG5940	0	0
CG5363	CG5940	0	0
CG4974	CG5940	0	0
CG4336	CG5940	0	0
CG4252	CG5940	0	0
CG3938	CG5940	0	0
CG3779	CG5940	0	0
CG3510	CG5940	0	0
CG12072	CG5940	0	0
CG11579	CG5940	0	0
CG10422	CG5940	0	0
CG4889	CG5912	0	0
CG18361	CG5912	0	0
CG18024	CG5893	0	0
CG12287	CG5893	0	0
CG5460	CG5876	0	0
CG5490	CG5848	0	0
CG4920	CG5848	0	0
CG3180	CG5848	0	0
CG17610	CG5848	0	0
CG1676	CG5848	0	0
CG14028	CG5848	0	0
CG10520	CG5848	0	0
CG10159	CG5838	0	0
CG3727	CG5837	0	0
CG2248	CG5837	0	0
CG3936	CG5820	0	0
CG3619	CG5820	0	0
CG5460	CG5814	0	0
CG5363	CG5814	0	0
CG3510	CG5814	0	0
CG11420	CG5814	0	0
CG5490	CG5803	0	0
CG3722	CG5803	0	0
CG11579	CG5803	0	0
CG10583	CG5785	0	0
CG1689	CG5779	0	0
CG4898	CG5771	0	0
CG10901	CG5771	0	0
CG5637	CG5753	0	0
CG10901	CG5753	0	0
CG10718	CG5753	0	0
CG5460	CG5738	0	0
CG3936	CG5738	0	0
CG18412	CG5738	0	0
CG3978	CG5720	0	0
CG5671	CG5686	0	0
CG4141	CG5686	0	0
CG18402	CG5686	0	0
CG3936	CG5680	0	0
CG3166	CG5680	0	0
CG2849	CG5680	0	0
CG2534	CG5680	0	0
CG2275	CG5680	0	0
CG2248	CG5680	0	0
CG18492	CG5680	0	0
CG18361	CG5680	0	0
CG17697	CG5680	0	0
CG16973	CG5680	0	0
CG15509	CG5680	0	0
CG12919	CG5680	0	0
CG12212	CG5680	0	0
CG11579	CG5680	0	0
CG5092	CG5671	0	0
CG4141	CG5671	0	0
CG4006	CG5671	0	0
CG2699	CG5671	0	0
CG18402	CG5671	0	0
CG1210	CG5671	0	0
CG10851	CG5655	0	0
CG10868	CG5654	0	0
CG11420	CG5650	0	0
CG3506	CG5637	0	0
CG3399	CG5637	0	0
CG17743	CG5637	0	0
CG11181	CG5637	0	0
CG10901	CG5637	0	0
CG1034	CG5637	0	0
CG10076	CG5637	0	0
CG3180	CG5619	0	0
CG1921	CG5619	0	0
CG1389	CG5619	0	0
CG1034	CG5619	0	0
CG2248	CG5588	0	0
CG18214	CG5588	0	0
CG3411	CG5580	0	0
CG14228	CG5580	0	0
CG1891	CG5562	0	0
CG15671	CG5562	0	0
CG14026	CG5562	0	0
CG1945	CG5553	0	0
CG3936	CG5529	0	0
CG3166	CG5529	0	0
CG2845	CG5529	0	0
CG18085	CG5529	0	0
CG17077	CG5529	0	0
CG10079	CG5529	0	0
CG4920	CG5490	0	0
CG2078	CG5490	0	0
CG4354	CG5486	0	0
CG5061	CG5481	0	0
CG4032	CG5481	0	0
CG15112	CG5481	0	0
CG13521	CG5481	0	0
CG2671	CG5462	0	0
CG1725	CG5462	0	0
CG4637	CG5461	0	0
CG4385	CG5461	0	0
CG3978	CG5461	0	0
CG3166	CG5461	0	0
CG5408	CG5460	0	0
CG5201	CG5460	0	0
CG4903	CG5460	0	0
CG4444	CG5460	0	0
CG4385	CG5460	0	0
CG4264	CG5460	0	0
CG4244	CG5460	0	0
CG4162	CG5460	0	0
CG4097	CG5460	0	0
CG3936	CG5460	0	0
CG3929	CG5460	0	0
CG3903	CG5460	0	0
CG3839	CG5460	0	0
CG3779	CG5460	0	0
CG3619	CG5460	0	0
CG3497	CG5460	1	0
CG3411	CG5460	0	0
CG3329	CG5460	0	0
CG3166	CG5460	0	0
CG31481	CG5460	0	0
CG3096	CG5460	0	0
CG2534	CG5460	0	0
CG2446	CG5460	0	0
CG1903	CG5460	0	0
CG1891	CG5460	0	0
CG18803	CG5460	0	0
CG18497	CG5460	0	0
CG17667	CG5460	0	0
CG1520	CG5460	0	0
CG12084	CG5460	0	0
CG11988	CG5460	0	0
CG11450	CG5460	0	0
CG11312	CG5460	0	0
CG11049	CG5460	0	0
CG10491	CG5460	0	0
CG10393	CG5460	0	0
CG10079	CG5460	0	0
CG1007	CG5460	0	0
CG1004	CG5460	0	0
CG3166	CG5444	0	0
CG2845	CG5444	0	0
CG17170	CG5424	0	0
CG4032	CG5423	0	0
CG4488	CG5408	0	0
CG4354	CG5408	0	0
CG3936	CG5408	0	0
CG1395	CG5408	0	0
CG3665	CG5406	0	0
CG3166	CG5403	0	0
CG2845	CG5403	0	0
CG31762	CG5393	0	0
CG2189	CG5393	0	0
CG5123	CG5370	0	0
CG4345	CG5370	0	0
CG4319	CG5370	0	0
CG4488	CG5363	0	0
CG3758	CG5363	0	0
CG3722	CG5363	0	0
CG3510	CG5363	0	0
CG32417	CG5363	0	0
CG12072	CG5363	0	0
CG12019	CG5363	0	0
CG11579	CG5363	0	0
CG3134	CG5303	0	0
CG4550	CG5279	0	0
CG4200	CG5269	0	0
CG10079	CG5269	0	0
CG3978	CG5264	0	0
CG3180	CG5216	0	0
CG3978	CG5208	0	0
CG4059	CG5206	0	0
CG3938	CG5201	0	0
CG14026	CG5201	0	0
CG12399	CG5201	0	0
CG4550	CG5192	0	0
CG3497	CG5185	0	0
CG3978	CG5180	0	0
CG17927	CG5178	0	0
CG18085	CG5163	0	0
CG1389	CG5163	0	0
CG12559	CG5163	0	0
CG11502	CG5163	0	0
CG4531	CG5123	0	0
CG4345	CG5123	0	0
CG4319	CG5123	0	0
CG33193	CG5123	0	0
CG2845	CG5123	0	0
CG1921	CG5123	0	0
CG18188	CG5123	0	0
CG17077	CG5123	0	0
CG15793	CG5123	0	0
CG12559	CG5123	0	0
CG12284	CG5123	0	0
CG11579	CG5123	0	0
CG10334	CG5123	0	0
CG10079	CG5123	0	0
CG7467	CG5109	0	0
CG4264	CG5109	0	0
CG3886	CG5109	0	0
CG32443	CG5109	0	0
CG18740	CG5109	0	0
CG14941	CG5109	0	0
CG12058	CG5109	0	0
CG11648	CG5109	0	0
CG10571	CG5109	0	0
CG10388	CG5109	0	0
CG1030	CG5109	0	0
CG1028	CG5109	0	0
CG4934	CG5102	0	0
CG4889	CG5102	0	0
CG4528	CG5102	0	0
CG3936	CG5102	0	0
CG3839	CG5102	0	0
CG3619	CG5102	0	0
CG3180	CG5102	0	0
CG2706	CG5102	0	0
CG11680	CG5102	0	0
CG10393	CG5102	0	0
CG10079	CG5102	0	0
CG1004	CG5102	0	0
CG1856	CG5099	0	0
CG4141	CG5092	0	0
CG3938	CG5092	0	0
CG10798	CG5092	0	0
CG10539	CG5092	0	0
CG1071	CG5083	0	0
CG2411	CG5072	0	0
CG3619	CG5067	0	0
CG4032	CG5061	0	0
CG3263	CG5061	0	0
CG13521	CG5061	0	0
CG4608	CG5058	0	0
CG32717	CG5055	0	0
CG1725	CG5055	0	0
CG4274	CG5052	0	0
CG4889	CG4974	0	0
CG4637	CG4974	0	0
CG32146	CG4974	0	0
CG11579	CG4974	0	0
CG10605	CG4974	0	0
CG10601	CG4974	0	0
CG10571	CG4974	0	0
CG10072	CG4974	0	0
CG4760	CG4965	0	0
CG4336	CG4965	0	0
CG3319	CG4965	0	0
CG4637	CG4952	0	0
CG3938	CG4952	0	0
CG1464	CG4952	0	0
CG10798	CG4952	0	0
CG10079	CG4952	0	0
CG1775	CG4943	0	0
CG14029	CG4920	0	0
CG14028	CG4920	0	0
CG14026	CG4920	0	0
CG3936	CG4903	0	0
CG2899	CG4903	0	0
CG3506	CG4898	0	0
CG15792	CG4898	0	0
CG10901	CG4898	0	0
CG2189	CG4894	0	0
CG4881	CG4889	0	0
CG4698	CG4889	0	0
CG4637	CG4889	0	0
CG4379	CG4889	0	0
CG3978	CG4889	0	0
CG3936	CG4889	0	0
CG3830	CG4889	0	0
CG3827	CG4889	0	0
CG3722	CG4889	0	0
CG3578	CG4889	0	0
CG3388	CG4889	0	0
CG32146	CG4889	0	0
CG2956	CG4889	0	0
CG2939	CG4889	0	0
CG2845	CG4889	0	0
CG2621	CG4889	0	0
CG2125	CG4889	0	0
CG1903	CG4889	0	0
CG18361	CG4889	0	0
CG18102	CG4889	0	0
CG17964	CG4889	0	0
CG17697	CG4889	0	0
CG16785	CG4889	0	0
CG16738	CG4889	0	0
CG1374	CG4889	0	0
CG11614	CG4889	0	0
CG11579	CG4889	0	0
CG11518	CG4889	0	0
CG11049	CG4889	0	0
CG10072	CG4889	0	0
CG1004	CG4889	0	0
CG4838	CG4846	0	0
CG3665	CG4846	0	0
CG2328	CG4846	0	0
CG2184	CG4843	0	0
CG3644	CG4824	0	0
CG3936	CG4807	0	0
CG1004	CG4807	0	0
CG2637	CG4799	0	0
CG15793	CG4790	0	0
CG4717	CG4761	0	0
CG15509	CG4761	0	0
CG3978	CG4722	0	0
CG3936	CG4722	0	0
CG3619	CG4722	0	0
CG3180	CG4717	0	0
CG10718	CG4717	0	0
CG10079	CG4717	0	0
CG1004	CG4717	0	0
CG3665	CG4700	0	0
CG4637	CG4698	0	0
CG3827	CG4694	0	0
CG1641	CG4694	0	0
CG11094	CG4694	0	0
CG4207	CG4654	0	0
CG4063	CG4654	0	0
CG3938	CG4654	0	0
CG3821	CG4654	0	0
CG3612	CG4654	0	0
CG18740	CG4654	0	0
CG18497	CG4654	0	0
CG17077	CG4654	0	0
CG12559	CG4654	0	0
CG10079	CG4654	0	0
CG4379	CG4637	0	0
CG3895	CG4637	0	0
CG3886	CG4637	0	0
CG3578	CG4637	0	0
CG2845	CG4637	0	0
CG2706	CG4637	0	0
CG2411	CG4637	0	0
CG2189	CG4637	0	0
CG2125	CG4637	0	0
CG18412	CG4637	0	0
CG17743	CG4637	0	0
CG15793	CG4637	0	0
CG1464	CG4637	0	0
CG12058	CG4637	0	0
CG11770	CG4637	0	0
CG10393	CG4637	0	0
CG10197	CG4637	0	0
CG10072	CG4637	0	0
CG1004	CG4637	0	0
CG4032	CG4609	0	0
CG18214	CG4609	0	0
CG32134	CG4608	0	0
CG31317	CG4608	0	0
CG10072	CG4608	0	0
CG1448	CG4590	0	0
CG3620	CG4550	0	0
CG2248	CG4550	0	0
CG12530	CG4550	0	0
CG11111	CG4550	0	0
CG10888	CG4550	0	0
CG10388	CG4539	0	0
CG8293	CG4531	0	0
CG4385	CG4531	0	0
CG4262	CG4531	0	0
CG3954	CG4531	0	0
CG3619	CG4531	0	0
CG2845	CG4531	0	0
CG1921	CG4531	0	0
CG18085	CG4531	0	0
CG15793	CG4531	0	0
CG13345	CG4531	0	0
CG12676	CG4531	0	0
CG12559	CG4531	0	0
CG12284	CG4531	0	0
CG1214	CG4531	0	0
CG11579	CG4531	0	0
CG10491	CG4531	0	0
CG10079	CG4531	0	0
CG1004	CG4531	0	0
CG3821	CG4528	0	0
CG3496	CG4528	0	0
CG2925	CG4528	0	0
CG4220	CG4491	0	0
CG4252	CG4488	0	0
CG10873	CG4488	0	0
CG4354	CG4466	0	0
CG4426	CG4444	0	0
CG4385	CG4444	0	0
CG3936	CG4444	0	0
CG3619	CG4444	0	0
CG3411	CG4444	0	0
CG10079	CG4444	0	0
CG1007	CG4444	0	0
CG1004	CG4444	0	0
CG3978	CG4427	0	0
CG4385	CG4426	0	0
CG4336	CG4426	0	0
CG11450	CG4426	0	0
CG10079	CG4426	0	0
CG4336	CG4385	0	0
CG4319	CG4385	0	0
CG3954	CG4385	0	0
CG3936	CG4385	0	0
CG3619	CG4385	0	0
CG3166	CG4385	0	0
CG2899	CG4385	0	0
CG2845	CG4385	0	0
CG1921	CG4385	0	0
CG18085	CG4385	0	0
CG17610	CG4385	0	0
CG1214	CG4385	0	0
CG11450	CG4385	0	0
CG11254	CG4385	0	0
CG10334	CG4385	0	0
CG10079	CG4385	0	0
CG1004	CG4385	0	0
CG11502	CG4380	0	0
CG3263	CG4379	0	0
CG2621	CG4379	0	0
CG2125	CG4379	0	0
CG17964	CG4379	0	0
CG12399	CG4379	0	0
CG11387	CG4379	0	0
CG4260	CG4354	0	0
CG4257	CG4354	0	0
CG4032	CG4354	0	0
CG32134	CG4354	0	0
CG4162	CG4353	0	0
CG3936	CG4353	0	0
CG3578	CG4353	0	0
CG31349	CG4353	0	0
CG2849	CG4353	0	0
CG2534	CG4353	0	0
CG2275	CG4353	0	0
CG2248	CG4353	0	0
CG18492	CG4353	0	0
CG18361	CG4353	0	0
CG16973	CG4353	0	0
CG14026	CG4353	0	0
CG12919	CG4353	0	0
CG11579	CG4353	0	0
CG4319	CG4345	0	0
CG13701	CG4345	0	0
CG12284	CG4345	0	0
CG4063	CG4336	0	0
CG3938	CG4336	0	1
CG3510	CG4336	0	0
CG1395	CG4336	0	0
CG10800	CG4336	0	0
CG7425	CG4319	0	0
CG4097	CG4319	0	0
CG2845	CG4319	0	0
CG2189	CG4319	0	0
CG1945	CG4319	0	0
CG18803	CG4319	0	0
CG15793	CG4319	0	0
CG14637	CG4319	0	0
CG13701	CG4319	0	0
CG12559	CG4319	0	0
CG12284	CG4319	0	0
CG11491	CG4316	0	0
CG1689	CG4314	0	0
CG3936	CG4264	0	0
CG3929	CG4264	0	0
CG3619	CG4264	0	0
CG32443	CG4264	0	0
CG18412	CG4264	0	0
CG18102	CG4264	0	0
CG1765	CG4264	0	0
CG10388	CG4261	0	0
CG3722	CG4257	0	0
CG1594	CG4257	0	0
CG14226	CG4257	0	0
CG1389	CG4257	0	0
CG3736	CG4252	0	0
CG3510	CG4252	0	0
CG3325	CG4252	0	0
CG17161	CG4252	0	0
CG14884	CG4252	0	0
CG3936	CG4244	0	0
CG3929	CG4244	0	0
CG3619	CG4244	0	0
CG14548	CG4244	0	0
CG3978	CG4225	0	0
CG3978	CG4220	0	0
CG3938	CG4220	0	0
CG33101	CG4214	0	0
CG11217	CG4209	0	0
CG18085	CG4200	0	0
CG10079	CG4200	0	0
CG4097	CG4166	0	0
CG3620	CG4162	0	0
CG18102	CG4162	0	0
CG15793	CG4162	0	0
CG12559	CG4162	0	0
CG2189	CG4145	0	0
CG16858	CG4145	0	0
CG10236	CG4145	0	0
CG4006	CG4141	0	0
CG3653	CG4125	0	0
CG3619	CG4125	0	0
CG3978	CG4122	0	0
CG18361	CG4114	0	0
CG14228	CG4114	0	0
CG3936	CG4097	0	0
CG3329	CG4097	0	0
CG1945	CG4097	0	0
CG18412	CG4087	0	0
CG10360	CG4086	0	0
CG3936	CG4063	0	0
CG3619	CG4063	0	0
CG1903	CG4063	0	0
CG1856	CG4063	0	0
CG18085	CG4063	0	0
CG15793	CG4063	0	0
CG10079	CG4063	0	0
CG2047	CG4059	1	0
CG18389	CG4059	0	0
CG11491	CG4059	0	0
CG3936	CG4032	0	0
CG2198	CG4032	0	0
CG18214	CG4032	0	0
CG17228	CG4032	0	0
CG15112	CG4032	0	0
CG13521	CG4032	0	0
CG11579	CG4032	0	0
CG10917	CG4032	0	0
CG10443	CG4032	0	0
CG3839	CG4029	0	0
CG1210	CG4006	0	0
CG10539	CG4006	0	0
CG3722	CG4003	0	0
CG11579	CG4003	0	0
CG2762	CG3992	0	0
CG12212	CG3992	0	0
CG3903	CG3978	0	0
CG3758	CG3978	0	0
CG3696	CG3978	0	0
CG33174	CG3978	0	0
CG32541	CG3978	0	0
CG32443	CG3978	0	0
CG31232	CG3978	0	0
CG31176	CG3978	0	0
CG30497	CG3978	0	0
CG2762	CG3978	0	0
CG2720	CG3978	0	0
CG2637	CG3978	0	0
CG2411	CG3978	0	0
CG2078	CG3978	0	0
CG1945	CG3978	0	0
CG18783	CG3978	0	0
CG1799	CG3978	0	0
CG17334	CG3978	0	0
CG16788	CG3978	0	0
CG16765	CG3978	0	0
CG1624	CG3978	0	0
CG14959	CG3978	0	0
CG1429	CG3978	0	0
CG1395	CG3978	0	0
CG13432	CG3978	0	0
CG13388	CG3978	0	0
CG13109	CG3978	0	0
CG12223	CG3978	0	0
CG12176	CG3978	0	0
CG12084	CG3978	0	0
CG11937	CG3978	0	0
CG11561	CG3978	0	0
CG11312	CG3978	0	0
CG11172	CG3978	0	0
CG11166	CG3978	0	0
CG10334	CG3978	0	0
CG1007	CG3978	0	0
CG3758	CG3956	0	0
CG3180	CG3956	0	0
CG2956	CG3956	0	0
CG3411	CG3954	0	0
CG33106	CG3954	0	0
CG3166	CG3954	0	0
CG2899	CG3954	0	0
CG1921	CG3954	0	0
CG18085	CG3954	0	0
CG17077	CG3954	0	0
CG15793	CG3954	0	0
CG12559	CG3954	0	0
CG11502	CG3954	0	0
CG11450	CG3954	0	0
CG1044	CG3954	0	0
CG10079	CG3954	0	0
CG9343	CG3938	0	0
CG9088	CG3938	0	0
CG8887	CG3938	0	0
CG8491	CG3938	0	0
CG7776	CG3938	0	0
CG7467	CG3938	0	0
CG6677	CG3938	0	0
CG5942	CG3938	0	0
CG4264	CG3938	0	0
CG3388	CG3938	0	0
CG32491	CG3938	0	0
CG32443	CG3938	0	0
CG32134	CG3938	0	0
CG3048	CG3938	0	0
CG1891	CG3938	0	0
CG18497	CG3938	0	0
CG1775	CG3938	0	0
CG1772	CG3938	0	1
CG17667	CG3938	0	0
CG17117	CG3938	0	0
CG15862	CG3938	0	0
CG15010	CG3938	0	0
CG1429	CG3938	0	0
CG14026	CG3938	0	0
CG1395	CG3938	0	0
CG12399	CG3938	0	0
CG12165	CG3938	0	0
CG12084	CG3938	0	0
CG11518	CG3938	0	0
CG11420	CG3938	0	1
CG11172	CG3938	0	0
CG11049	CG3938	0	0
CG10800	CG3938	0	0
CG1064	CG3938	0	0
CG10580	CG3938	0	0
CG10498	CG3938	0	0
CG1030	CG3938	0	0
CG1028	CG3938	0	0
CG18803	CG3937	0	0
CG9704	CG3936	0	0
CG3929	CG3936	0	0
CG3924	CG3936	0	0
CG3903	CG3936	0	0
CG3874	CG3936	0	0
CG3839	CG3936	0	0
CG3830	CG3936	0	0
CG3779	CG3936	0	0
CG3725	CG3936	0	0
CG3722	CG3936	0	0
CG3696	CG3936	0	0
CG3619	CG3936	0	0
CG3497	CG3936	0	0
CG3411	CG3936	0	0
CG3329	CG3936	0	0
CG33183	CG3936	0	0
CG32466	CG3936	0	0
CG3166	CG3936	0	0
CG31349	CG3936	0	0
CG3096	CG3936	0	0
CG2863	CG3936	0	0
CG2746	CG3936	0	0
CG2706	CG3936	0	0
CG2671	CG3936	0	0
CG2621	CG3936	0	0
CG2534	CG3936	0	0
CG2446	CG3936	0	0
CG2411	CG3936	0	0
CG2189	CG3936	0	0
CG2125	CG3936	0	0
CG1903	CG3936	0	0
CG18803	CG3936	0	0
CG18497	CG3936	0	0
CG18361	CG3936	0	0
CG18102	CG3936	0	0
CG17697	CG3936	0	0
CG17667	CG3936	0	0
CG17579	CG3936	0	0
CG17077	CG3936	0	0
CG15793	CG3936	0	0
CG1520	CG3936	0	0
CG14548	CG3936	0	0
CG14026	CG3936	0	0
CG1395	CG3936	0	0
CG13425	CG3936	0	0
CG12530	CG3936	0	0
CG12084	CG3936	0	0
CG12052	CG3936	0	0
CG11988	CG3936	0	0
CG11387	CG3936	0	0
CG11312	CG3936	0	0
CG11084	CG3936	0	0
CG10605	CG3936	0	0
CG10580	CG3936	0	0
CG10491	CG3936	0	0
CG10393	CG3936	0	0
CG10388	CG3936	0	0
CG10109	CG3936	0	0
CG10079	CG3936	0	0
CG1007	CG3936	0	0
CG1004	CG3936	0	0
CG10037	CG3936	0	0
CG12284	CG3935	0	0
CG11354	CG3935	0	0
CG1028	CG3935	0	0
CG2863	CG3929	0	0
CG18361	CG3929	0	0
CG1004	CG3929	0	0
CG3830	CG3924	0	0
CG18740	CG3924	0	0
CG11387	CG3924	0	0
CG11282	CG3924	0	0
CG11280	CG3924	0	0
CG10388	CG3924	0	0
CG1034	CG3924	0	0
CG1849	CG3922	0	0
CG3886	CG3905	0	0
CG3629	CG3905	0	0
CG2759	CG3905	0	0
CG11648	CG3905	0	0
CG11387	CG3905	0	0
CG32443	CG3895	0	0
CG2530	CG3895	0	0
CG18412	CG3895	0	0
CG17835	CG3895	0	0
CG14941	CG3895	0	0
CG11648	CG3895	0	0
CG10571	CG3895	0	0
CG1030	CG3895	0	0
CG1028	CG3895	0	0
CG32443	CG3886	0	0
CG2759	CG3886	0	0
[truncated: 752 more rows]
