# Supplementary material for: A Drosophila protein-interaction map centered on cell-cycle regulators
Source: Genome Biol. 2004 Nov 26;5(12):R96. doi: 10.1186/gb-2004-5-12-r96 (PMC545799; doi:10.1186/gb-2004-5-12-r96)
Supplement: Additional data file 4 — Supplementary Table 3: Enrichment of Gene Ontology classes (the complete list) [file gb-2004-5-12-r96-s4.xls]

## Sheet: FunctionListUnique Top10 BD
Description	BD Genes				AD Genes				Same Pair Interactions
	Exp	Rand	Pe	Ratio	Exp	Rand	Pe	Ratio	Exp	Rand	Pe	Ratio
protein modification	30	2.92412	<0.00002	10.2595	21	11.1225	0.0021	1.88807	25	14.8624	0.09916	1.7
cell cycle	22	1.26886	<0.00002	17.3384	19	4.82736	<0.00002	3.9359	26	4.40392	6e-05	5.9
DNA metabolism	14	0.79122	<0.00002	17.6942	6	2.98696	0.03006	2.00873	6	1.14992	0.0086	5.2
transcription	9	2.03824	2e-05	4.41557	14	7.7686	0.01134	1.80213	7	1.85116	0.00242	3.8
gametogenesis	9	1.49346	0	6.02627	13	5.68952	0.00172	2.2849	7	1.53132	0.00072	4.6
neurogenesis	8	1.91206	0.00018	4.18397	12	7.2896	0.03142	1.64618	14	3.75114	0.00168	3.7
cell surface receptor linked signal transduction	8	2.47754	0.00088	3.22901	11	9.38932	0.23272	1.17154	5	3.04904	0.12498	1.6
DNA repair	6	0.44776	<0.00002	13.4	7	1.7099	0.0003	4.09381	3	0.27796	0.00064	10.8
intracellular signaling cascade	6	0.6478	2e-05	9.26212	6	2.44236	0.01036	2.45664	3	0.98152	0.03602	3.1
imaginal disc development	5	0.796	0.00022	6.28141	9	3.0414	0.00092	2.95916	3	0.44912	0.00266	6.7
Average	11.7	1.47971	0.00022	9.20905	11.8	5.62675	0.03566	2.42471	9.9	3.23075	0.027694	4.71

## Sheet: Stanyon_Supp_Table3.txt
Stanyon et al., Supplemental Table 3. Complete list of Gene Ontology functions for the BD proteins, AD proteins, and interacting pairs.
		Pair Counts				AD Gene Counts					BD Gene Counts					Same Function Pairs
GO BP L4	Description	AD	BD	Any	Rank	Exp	Rand	Pe	Ratio	Rank	Exp	Rand	Pe	Ratio	Rank	Exp	Rand	Pe	Ratio
GO:0006464	protein modification	158	371	529	1	21	11.1225	0.0021	1.88807	1	30	2.92412	0	10.2595	1	25	14.8624	0.09916	1.7
GO:0007049	cell cycle	185	239	424	2	19	4.82736	0	3.9359	2	22	1.26886	0	17.3384	2	26	4.40392	6e-05	5.9
GO:0006259	DNA metabolism	83	93	176	7	6	2.98696	0.03006	2.00873	12	14	0.79122	0	17.6942	3	6	1.14992	0.0086	5.2
GO:0006350	transcription	171	67	238	4	14	7.7686	0.01134	1.80213	3	9	2.03824	2e-05	4.41557	4	7	1.85116	0.00242	3.8
GO:0007276	gametogenesis	97	83	180	6	13	5.68952	0.00172	2.2849	4	9	1.49346	0	6.02627	5	7	1.53132	0.00072	4.6
GO:0007399	neurogenesis	173	147	320	3	12	7.2896	0.03142	1.64618	5	8	1.91206	0.00018	4.18397	6	14	3.75114	0.00168	3.7
GO:0007166	cell surface receptor linked signal transduction	51	93	144	10	11	9.38932	0.23272	1.17154	6	8	2.47754	0.00088	3.22901	7	5	3.04904	0.12498	1.6
GO:0006281	DNA repair	95	41	136	11	7	1.7099	0.0003	4.09381	10	6	0.44776	0	13.4	8	3	0.27796	0.00064	10.8
GO:0007242	intracellular signaling cascade	38	138	176	8	6	2.44236	0.01036	2.45664	13	6	0.6478	2e-05	9.26212	9	3	0.98152	0.03602	3.1
GO:0007444	imaginal disc development	112	36	148	9	9	3.0414	0.00092	2.95916	7	5	0.796	0.00022	6.28141	10	3	0.44912	0.00266	6.7
GO:0007379	segment specification	139	42	181	5	7	2.31306	0.0021	3.02629	9	4	0.6064	0.00046	6.59631	11	3	0.37216	0.00086	8.1
GO:0001654	eye morphogenesis	49	69	118	12	5	1.50068	0.0038	3.33182	15	3	0.39648	0.00084	7.56659	12	2	0.39242	0.01458	5.1
GO:0012501	programmed cell death	29	26	55	22	2	1.47396	0.18272	1.35689	29	3	0.38682	0.00038	7.75555	13
GO:0016331	morphogenesis of embryonic epithelium	25	55	80	13	1	2.09502	0.62552	0.477322	37	3	0.55078	0.00186	5.44682	14
GO:0007424	tracheal system development (sensu Insecta	10	44	54	23	6	1.39408	0.00036	4.30391	14	2	0.36548	0.00628	5.47226	15
GO:0000902	cellular morphogenesis	30	48	78	14	5	2.12598	0.01976	2.35186	16	2	0.55748	0.01758	3.58757	16	1	0.37908	0.06442	2.6
GO:0019226	transmission of nerve impulse	16	44	60	19	4	2.75488	0.14204	1.45197	19	2	0.71996	0.03572	2.77793	17
GO:0016192	vesicle-mediated transport	13	44	57	20	3	2.1609	0.16966	1.38831	21	2	0.56232	0.01768	3.55669	18
GO:0001558	regulation of cell growth	10	53	63	16	2	0.38504	0.00634	5.19427	26	2	0.10224	4e-05	19.5618	19
GO:0006952	defense response	4	3	7	46	2	2.62442	0.49042	0.762073	33	2	0.6921	0.03196	2.88976	20
GO:0042770	DNA damage response , signal transduction	1	31	32	28	1	0.2065	0.01598	4.84262	39	2	0.05336	4e-05	37.4813	21
GO:0006796	phosphate metabolism		20	20	34	1	1.62786	0.4869	0.614303	42	2	0.4215	0.00892	4.74496	22
GO:0006959	humoral immune response	2	3	5	50	1	1.83252	0.54728	0.545697	52	2	0.48052	0.01254	4.16216	23
GO:0007028	cytoplasm organization and biogenesis	51	9	60	18	7	6.00026	0.25106	1.16662	11	1	1.57786	0.4705	0.63377	24	1	0.45946	0.07776	2.2
GO:0006605	protein targeting	47	1	48	26	5	1.7438	0.00748	2.8673	17	1	0.46066	0.07744	2.1708	25
GO:0030163	protein catabolism	8	8	16	38	5	2.45882	0.03676	2.0335	18	1	0.64718	0.136	1.54517	26
GO:0007507	heart development	26	28	54	24	4	1.06436	0.00446	3.75813	20	1	0.2784	0.03144	3.59195	27	1	0.079	0.00324	12.7
GO:0006412	protein biosynthesis	34	2	36	27	3	6.7763	0.91076	0.442719	22	1	1.77518	0.5349	0.563323	28
GO:0045475	locomotor rhythm	7	1	8	45	3	0.53656	0.00152	5.59117	25	1	0.13878	0.00806	7.20565	29
GO:0008355	olfactory learning	24	39	63	17	2	0.41372	0.00772	4.83419	27	1	0.10712	0.00508	9.33532	30
GO:0042335	cuticle biosynthesis	24	33	57	21	2	0.41618	0.008	4.80561	28	1	0.10668	0.00476	9.37383	31	1	0.03506	0.00058	28.5
GO:0046620	regulation of organ size	8	15	23	30	2	0.41532	0.00754	4.81556	30	1	0.1101	0.00496	9.08265	32
GO:0046907	intracellular transport	10	9	19	37	2	2.5348	0.46772	0.789017	31	1	0.67344	0.1459	1.48491	33
GO:0009117	nucleotide metabolism	11		11	40	2	0.5023	0.01268	3.98168	32	1	0.13096	0.00754	7.63592	34
GO:0007600	sensory perception	20	33	53	25	1	4.1696	0.92154	0.239831	38	1	1.08954	0.2993	0.917819	35	1	0.3614	0.0498	2.8
GO:0040014	regulation of body size	6	15	21	33	1	0.14688	0.008	6.80828	41	1	0.03942	0.0006	25.3678	36
GO:0048050	post-embryonic eye morphogenesis	1	2	3	55	1	0.94346	0.2437	1.05993	56	1	0.24972	0.02608	4.00449	37
GO:0007448	anterior posterior pattern formation , imaginal disc	2		2	56	1	0.17798	0.01278	5.61861	57	1	0.04602	0.00078	21.7297	38
GO:0007431	salivary gland development		28	28	29						1	0.22486	0.0207	4.44721	39
GO:0042060	wound healing		2	2	61						1	0.01594	0	62.7353	40
GO:0006970	response to osmotic stress		1	1	66						1	0.00834	0	119.904	41
GO:0030201	heparan sulfate proteoglycan metabolism		1	1	69						1	0.03796	0.00048	26.3435	42
GO:0016070	RNA metabolism	64		64	15	8	1.5338	2e-05	5.2158	8
GO:0009888	histogenesis	22		22	32	3	1.45892	0.05804	2.05632	23
GO:0008099	synaptic vesicle endocytosis	15		15	39	3	0.97784	0.01624	3.06799	24
GO:0006403	RNA localization	4		4	51	2	0.94022	0.06694	2.12716	34
GO:0015031	protein transport	2		2	59	2	0.70506	0.03184	2.83664	35
GO:0006811	ion transport	1		1	64	2	1.50846	0.1896	1.32586	36
GO:0008542	visual learning	22		22	31	1	0.02944	0	33.9674	40
GO:0007449	proximal distal pattern formation , imaginal disc	19		19	35	1	0.41638	0.06352	2.40165	43
GO:0030326	limb morphogenesis	19		19	36	1	0.05966	0.00072	16.7616	44
GO:0019438	aromatic compound biosynthesis	10		10	41	1	0.11888	0.0049	8.41184	45
GO:0046148	pigment biosynthesis	10		10	42	1	0.56194	0.107	1.77955	46
GO:0019101	female somatic sex determination	9		9	43	1	0.05924	0.001	16.8805	47
GO:0007439	ectodermal gut morphogenesis	8		8	44	1	0.38368	0.0537	2.60634	48
GO:0042221	response to chemical substance	7		7	47	1	0.5022	0.08938	1.99124	49
GO:0045927	positive regulation of growth	6		6	48	1	0.02976	0	33.6022	50
GO:0000910	cytokinesis	5		5	49	1	0.44348	0.07184	2.25489	51
GO:0018958	phenol metabolism	4		4	52	1	0.1763	0.01224	5.67215	53
GO:0042417	dopamine metabolism	4		4	53	1	0.05888	0.00084	16.9837	54
GO:0007369	gastrulation	3		3	54	1	0.5647	0.1067	1.77085	55
GO:0008104	protein localization	2		2	57	1	0.95028	0.24564	1.05232	58
GO:0009112	nucleobase metabolism	2		2	58	1	0.0887	0.00298	11.274	59
GO:0016337	cell-cell adhesion	2		2	60	1	1.03588	0.27556	0.965363	60
GO:0042127	regulation of cell proliferation	2		2	62	1	0.36024	0.04932	2.77593	61
GO:0001708	cell fate specification	1		1	63	1	0.6487	0.13652	1.54154	62
GO:0006818	hydrogen transport	1		1	65	1	0.26776	0.02784	3.73469	63
GO:0007517	muscle development	1		1	67	1	1.7148	0.5132	0.583158	64
GO:0009266	response to temperature	1		1	68	1	0.79402	0.189	1.25941	65
GO:0045454	cell redox homeostasis	1		1	70	1	0.06052	0.00102	16.5235	66
	Average (top 10)	116.3	130.8	247.1		11.8	5.62675	0.032094	2.42471		11.7	1.47971	0.000132	9.20905		9.9	3.23075	0.027694	4.71
