# Supplementary material for: A Drosophila protein-interaction map centered on cell-cycle regulators
Source: Genome Biol. 2004 Nov 26;5(12):R96. doi: 10.1186/gb-2004-5-12-r96 (PMC545799; doi:10.1186/gb-2004-5-12-r96)
Supplement: Additional data file 5 — Supplementary Table 4: Enrichment of Domain pairs (the complete list) [file gb-2004-5-12-r96-s5.xls]

## Sheet: Domain Pair List.txt
Stanyon et al., Table 4. Enrichment of domain pairs
AD Domain					BD Domain					Domain Pairings
Name	Exp	Rand	Fold	Pe	Name	Exp	Rand	Fold	Pe	Exp	Rand	Fold	Pe
cyclin	8	0.50502	15.841	0	pkinase	30	1.71038	17.54	0	38	0.63522	59.8218	<0.00002
F-box	17	1.17178	14.5078	0	Skp1	4	0.05358	74.6547	0	34	0.27692	122.779	<0.00002
F-box	17	1.17178	14.5078	0	Skp1_POZ	4	0.06112	65.445	0	34	0.27692	122.779	<0.00002
homeobox	9	2.86598	3.14029	0.0008	pkinase	30	1.71038	17.54	0	33	3.65926	9.01822	2e-05
Extensin_2	20	11.0252	1.81402	0.00316	pkinase	30	1.71038	17.54	0	33	14.026	2.35278	0.01536
cyclin_C	4	0.268	14.9254	0	pkinase	30	1.71038	17.54	0	26	0.34152	76.1302	<0.00002
Drf_FH1	11	4.28854	2.56498	0.00128	pkinase	30	1.71038	17.54	0	19	5.46886	3.47422	0.01278
cyclin	8	0.50502	15.841	0	RIO1	11	0.28342	38.8117	0	19	0.32382	58.6746	<0.00002
rrm	12	4.25874	2.81773	0.00032	pkinase	30	1.71038	17.54	0	18	5.45794	3.29795	0.01692
F-box	17	1.17178	14.5078	0	BTB	1	0.62984	1.5877	0.1302	17	0.11258	151.004	<0.00002
Extensin_2	20	11.0252	1.81402	0.00316	RIO1	11	0.28342	38.8117	0	17	7.14886	2.378	0.0181
homeobox	9	2.86598	3.14029	0.0008	RIO1	11	0.28342	38.8117	0	15	1.86134	8.05871	6e-05
LRR	7	3.73698	1.87317	0.03264	Skp1	4	0.05358	74.6547	0	15	0.87682	17.1073	<0.00002
LRR	7	3.73698	1.87317	0.03264	Skp1_POZ	4	0.06112	65.445	0	15	0.87682	17.1073	<0.00002
homeobox	9	2.86598	3.14029	0.0008	cyclin	8	0.13108	61.0314	0	14	1.15618	12.1088	0.00012
pkinase	11	6.4869	1.69573	0.02938	pkinase	30	1.71038	17.54	0	13	8.24892	1.57596	0.17106
Drf_FH1	11	4.28854	2.56498	0.00128	RIO1	11	0.28342	38.8117	0	13	2.7902	4.65916	0.0025
Extensin_2	20	11.0252	1.81402	0.00316	cyclin	8	0.13108	61.0314	0	12	4.4542	2.69409	0.03516
DnaB_C	1	0.0584	17.1233	0.00102	pkinase	30	1.71038	17.54	0	12	0.06972	172.117	<0.00002
RNA_pol_A_CTD	1	0.05854	17.0823	0.00086	pkinase	30	1.71038	17.54	0	12	0.06936	173.01	<0.00002
recA	1	0.02854	35.0385	0	pkinase	30	1.71038	17.54	0	12	0.03486	344.234	<0.00002
transcript_fac2	2	0.11782	16.975	6e-05	pkinase	30	1.71038	17.54	0	12	0.14864	80.732	6e-05
HHH	1	0.14536	6.87947	0.00784	pkinase	30	1.71038	17.54	0	12	0.26166	45.861	0.0001
hormone_rec	3	0.62598	4.79249	0.00306	pkinase	30	1.71038	17.54	0	12	0.78958	15.198	0.00114
zf-C3HC4	9	6.62102	1.35931	0.1283	pkinase	30	1.71038	17.54	0	12	8.50454	1.41101	0.22
zf-C2H2	12	9.153	1.31105	0.12978	pkinase	30	1.71038	17.54	0	12	11.6834	1.0271	0.39782
cyclin_C	4	0.268	14.9254	0	RIO1	11	0.28342	38.8117	0	11	0.17312	63.5397	<0.00002
Drf_FH1	11	4.28854	2.56498	0.00128	cyclin	8	0.13108	61.0314	0	10	1.727	5.79039	0.00584
homeobox	9	2.86598	3.14029	0.0008	cyclin_C	6	0.06882	87.184	0	10	0.68752	14.545	<0.00002
zf-C4	3	0.68064	4.40762	0.00438	pkinase	30	1.71038	17.54	0	10	0.87066	11.4855	0.00498
Melibiase	1	0.05872	17.03	0.001	pkinase	30	1.71038	17.54	0	9	0.0743	121.131	0.00022
E-MAP-115	4	3.00828	1.32966	0.183	pkinase	30	1.71038	17.54	0	9	3.82898	2.3505	0.09364
Drf_FH1	11	4.28854	2.56498	0.00128	Skp1	4	0.05358	74.6547	0	9	1.0057	8.94899	8e-05
Drf_FH1	11	4.28854	2.56498	0.00128	Skp1_POZ	4	0.06112	65.445	0	9	1.0057	8.94899	8e-05
Extensin_2	20	11.0252	1.81402	0.00316	cyclin_C	6	0.06882	87.184	0	8	2.64904	3.01996	0.02364
Extensin_2	20	11.0252	1.81402	0.00316	HORMA	2	0.0299	66.8896	0	8	2.23908	3.5729	0.00048
DAG_PE-bind	1	1.18116	0.846625	0.33058	pkinase	30	1.71038	17.54	0	8	1.50232	5.3251	0.0276
LIM	2	1.8893	1.05859	0.29204	pkinase	30	1.71038	17.54	0	8	2.39638	3.33837	0.05732
trypsin	3	6.82466	0.439582	0.9134	pkinase	30	1.71038	17.54	0	8	8.7424	0.915081	0.44534
rrm	12	4.25874	2.81773	0.00032	RIO1	11	0.28342	38.8117	0	8	2.78642	2.87107	0.0377
pkinase	11	6.4869	1.69573	0.02938	RIO1	11	0.28342	38.8117	0	8	4.2025	1.90363	0.10392
LRR	7	3.73698	1.87317	0.03264	BTB	1	0.62984	1.5877	0.1302	7	0.35016	19.9909	<0.00002
pkinase	11	6.4869	1.69573	0.02938	cyclin	8	0.13108	61.0314	0	7	2.6002	2.6921	0.06922
rrm	12	4.25874	2.81773	0.00032	Extensin_2	2	2.90152	0.689294	0.5562	7	0.49408	14.1677	<0.00002
Extensin_2	20	11.0252	1.81402	0.00316	PHD	3	1.2176	2.46386	0.0336	7	2.10708	3.32213	0.00464
SPRY	2	0.38346	5.21567	0.00544	pkinase	30	1.71038	17.54	0	7	0.48446	14.4491	0.00766
UQ_con	1	0.98346	1.01682	0.2566	pkinase	30	1.71038	17.54	0	7	1.24246	5.63398	0.02804
F-box	17	1.17178	14.5078	0	pkinase	30	1.71038	17.54	0	7	1.51382	4.62406	0.0378
zf-C3HC4	9	6.62102	1.35931	0.1283	RIO1	11	0.28342	38.8117	0	7	4.33224	1.61579	0.16198
rrm	12	4.25874	2.81773	0.00032	RseA_C	1	0.0164	60.9756	6e-05	7	0.36684	19.0819	<0.00002
rrm	12	4.25874	2.81773	0.00032	Tymo_45kd_70kd	1	0.24228	4.12746	0.02414	7	0.36684	19.0819	<0.00002
Collagen	4	1.41778	2.82131	0.01426	cyclin	8	0.13108	61.0314	0	6	0.56402	10.6379	0.00468
Drf_FH1	11	4.28854	2.56498	0.00128	cyclin_C	6	0.06882	87.184	0	6	1.03112	5.81892	0.00708
Prefoldin	1	0.41384	2.41639	0.06322	pkinase	30	1.71038	17.54	0	6	0.52742	11.3761	0.01604
AMP-binding	1	0.82668	1.20966	0.20044	pkinase	30	1.71038	17.54	0	6	1.02984	5.82615	0.03362
HMG_box	2	0.8316	2.405	0.04756	pkinase	30	1.71038	17.54	0	6	1.04948	5.71712	0.03622
Metallophos	3	1.00708	2.97891	0.01738	pkinase	30	1.71038	17.54	0	6	1.24956	4.80169	0.04502
Collagen	4	1.41778	2.82131	0.01426	pkinase	30	1.71038	17.54	0	6	1.79708	3.33875	0.07392
HLH	3	1.68708	1.77822	0.08688	pkinase	30	1.71038	17.54	0	6	2.13958	2.80429	0.09212
hormone_rec	3	0.62598	4.79249	0.00306	RIO1	11	0.28342	38.8117	0	6	0.402	14.9254	0.0013
zf-C2H2	12	9.153	1.31105	0.12978	RIO1	11	0.28342	38.8117	0	6	5.9565	1.0073	0.38956
Extensin_2	20	11.0252	1.81402	0.00316	zf-C3HC4	4	1.7485	2.28768	0.03154	6	1.44538	4.15116	0.0012
RRM_1	1	0	#DIV/0!	0	cyclin	8	0.13108	61.0314	0	5	0	#DIV/0!	<0.00002
DUF987	1	0.0291	34.3643	0	cyclin	8	0.13108	61.0314	0	5	0.0112	446.429	2e-05
CPSF_A	1	0.1473	6.78887	0.00798	cyclin	8	0.13108	61.0314	0	5	0.05718	87.4432	0.0003
cyclin_C	4	0.268	14.9254	0	cyclin	8	0.13108	61.0314	0	5	0.10784	46.365	0.00108
cyclin	8	0.50502	15.841	0	cyclin	8	0.13108	61.0314	0	5	0.1988	25.1509	0.00222
hormone_rec	3	0.62598	4.79249	0.00306	cyclin	8	0.13108	61.0314	0	5	0.25074	19.941	0.00318
zf-C4	3	0.68064	4.40762	0.00438	cyclin	8	0.13108	61.0314	0	5	0.27498	18.1831	0.00372
DAG_PE-bind	1	1.18116	0.846625	0.33058	cyclin	8	0.13108	61.0314	0	5	0.46806	10.6824	0.00764
LIM	2	1.8893	1.05859	0.29204	cyclin	8	0.13108	61.0314	0	5	0.75728	6.60258	0.01944
Extensin_2	20	11.0252	1.81402	0.00316	Drf_FH1	3	1.12172	2.67446	0.0257	5	1.58102	3.16252	0.01054
Extensin_2	20	11.0252	1.81402	0.00316	Extensin_2	2	2.90152	0.689294	0.5562	5	1.28486	3.89147	0.00272
homeobox	9	2.86598	3.14029	0.0008	HORMA	2	0.0299	66.8896	0	5	0.58132	8.60111	8e-05
zf-C2H2	12	9.153	1.31105	0.12978	NUDIX	1	0.10282	9.72573	0.00432	5	1.90806	2.62046	0.012
homeobox	9	2.86598	3.14029	0.0008	PHD	3	1.2176	2.46386	0.0336	5	0.55102	9.07408	0.00024
Endonuclease_NS	1	0	#DIV/0!	0	pkinase	30	1.71038	17.54	0	5	0	#DIV/0!	<0.00002
DUF987	1	0.0291	34.3643	0	pkinase	30	1.71038	17.54	0	5	0.0366	136.612	0.00124
RseA_C	1	0.06034	16.5728	0.00096	pkinase	30	1.71038	17.54	0	5	0.07182	69.6185	0.00248
KIX	1	0.05938	16.8407	0.0009	pkinase	30	1.71038	17.54	0	5	0.07836	63.8081	0.00278
TT_ORF2	1	0.08782	11.3869	0.00258	pkinase	30	1.71038	17.54	0	5	0.11186	44.6987	0.00426
CPSF_A	1	0.1473	6.78887	0.00798	pkinase	30	1.71038	17.54	0	5	0.18104	27.6182	0.00654
ACOX	2	0.20708	9.6581	0.00096	pkinase	30	1.71038	17.54	0	5	0.27148	18.4176	0.01072
PGAM	1	0.2372	4.21585	0.02164	pkinase	30	1.71038	17.54	0	5	0.30992	16.1332	0.01216
histone	1	0.29502	3.3896	0.03312	pkinase	30	1.71038	17.54	0	5	0.37298	13.4055	0.0146
Acyl-CoA_dh_M	2	0.38456	5.20075	0.00568	pkinase	30	1.71038	17.54	0	5	0.4924	10.1543	0.02026
Acyl-CoA_dh	2	0.41398	4.83115	0.0072	pkinase	30	1.71038	17.54	0	5	0.53008	9.43254	0.02204
CBFD_NFYB_HMF	2	0.4755	4.2061	0.0109	pkinase	30	1.71038	17.54	0	5	0.60724	8.23398	0.02582
arrestin_C	2	0.56224	3.5572	0.01718	pkinase	30	1.71038	17.54	0	5	0.69978	7.1451	0.02992
arrestin	2	0.59106	3.38375	0.01924	pkinase	30	1.71038	17.54	0	5	0.73938	6.76242	0.03204
Tymo_45kd_70kd	1	0.91216	1.0963	0.23292	pkinase	30	1.71038	17.54	0	5	1.16972	4.27453	0.05784
CBM_14	2	2.47698	0.807435	0.45244	pkinase	30	1.71038	17.54	0	5	3.1467	1.58897	0.20578
LRR	7	3.73698	1.87317	0.03264	pkinase	30	1.71038	17.54	0	5	4.73974	1.05491	0.34608
PHD	4	4.61802	0.866172	0.49276	pkinase	30	1.71038	17.54	0	5	5.9335	0.842673	0.44928
Myosin_tail	5	8.20932	0.609064	0.83518	pkinase	30	1.71038	17.54	0	5	10.4948	0.476425	0.7581
recA	1	0.02854	35.0385	0	RIO1	11	0.28342	38.8117	0	5	0.01748	286.041	<0.00002
RNA_pol_A_CTD	1	0.05854	17.0823	0.00086	RIO1	11	0.28342	38.8117	0	5	0.03524	141.884	4e-05
DnaB_C	1	0.0584	17.1233	0.00102	RIO1	11	0.28342	38.8117	0	5	0.03506	142.613	8e-05
Melibiase	1	0.05872	17.03	0.001	RIO1	11	0.28342	38.8117	0	5	0.03792	131.857	0.0001
transcript_fac2	2	0.11782	16.975	6e-05	RIO1	11	0.28342	38.8117	0	5	0.07572	66.0328	0.0004
HHH	1	0.14536	6.87947	0.00784	RIO1	11	0.28342	38.8117	0	5	0.13374	37.386	0.00084
SPRY	2	0.38346	5.21567	0.00544	RIO1	11	0.28342	38.8117	0	5	0.24654	20.2807	0.00216
DAG_PE-bind	1	1.18116	0.846625	0.33058	RIO1	11	0.28342	38.8117	0	5	0.76604	6.52707	0.01402
LIM	2	1.8893	1.05859	0.29204	RIO1	11	0.28342	38.8117	0	5	1.22182	4.09226	0.03428
E-MAP-115	4	3.00828	1.32966	0.183	RIO1	11	0.28342	38.8117	0	5	1.95308	2.56006	0.07856
Drf_FH1	11	4.28854	2.56498	0.00128	zf-C3HC4	4	1.7485	2.28768	0.03154	5	0.5618	8.89996	8e-05
cyclin	8	0.50502	15.841	0	ank	1	0.66128	1.51222	0.14154	4	0.04232	94.518	<0.00002
Drf_FH1	11	4.28854	2.56498	0.00128	BTB	1	0.62984	1.5877	0.1302	4	0.40412	9.89805	4e-05
pkinase	11	6.4869	1.69573	0.02938	Cdc37	2	0.11564	17.2951	0.0002	4	0.86452	4.62684	0.00172
cyclin	8	0.50502	15.841	0	CDI	1	0.01592	62.8141	4e-05	4	0.04834	82.7472	<0.00002
zf-C2H2	12	9.153	1.31105	0.12978	CDI	1	0.01592	62.8141	4e-05	4	0.91132	4.38924	0.0021
cyclin	8	0.50502	15.841	0	CKS	1	0.01574	63.5324	8e-05	4	0.02196	182.149	<0.00002
Extensin_2	20	11.0252	1.81402	0.00316	Cullin	2	0.05612	35.6379	4e-05	4	1.0844	3.68868	0.011
zf-NPL4	1	0.06026	16.5948	0.00106	cyclin	8	0.13108	61.0314	0	4	0.0243	164.609	0.00084
Melibiase	1	0.05872	17.03	0.001	cyclin	8	0.13108	61.0314	0	4	0.02344	170.648	0.0009
KIX	1	0.05938	16.8407	0.0009	cyclin	8	0.13108	61.0314	0	4	0.02646	151.172	0.00106
Ribosomal_L15	1	0.0884	11.3122	0.0023	cyclin	8	0.13108	61.0314	0	4	0.03428	116.686	0.00106
Ran_BP1	2	0.20872	9.58222	0.00082	cyclin	8	0.13108	61.0314	0	4	0.08306	48.158	0.00322
WH1	1	0.23518	4.25206	0.02124	cyclin	8	0.13108	61.0314	0	4	0.09372	42.6803	0.0038
SPRY	2	0.38346	5.21567	0.00544	cyclin	8	0.13108	61.0314	0	4	0.15988	25.0188	0.00678
HMG_box	2	0.8316	2.405	0.04756	cyclin	8	0.13108	61.0314	0	4	0.3316	12.0627	0.01522
Collagen	4	1.41778	2.82131	0.01426	cyclin_C	6	0.06882	87.184	0	4	0.33436	11.9632	0.00354
pkinase	11	6.4869	1.69573	0.02938	cyclin_C	6	0.06882	87.184	0	4	1.55004	2.58058	0.07658
homeobox	9	2.86598	3.14029	0.0008	Drf_FH1	3	1.12172	2.67446	0.0257	4	0.41672	9.59877	0.00054
Drf_FH1	11	4.28854	2.56498	0.00128	HORMA	2	0.0299	66.8896	0	4	0.86616	4.61808	0.00274
rrm	12	4.25874	2.81773	0.00032	NUDIX	1	0.10282	9.72573	0.00432	4	0.8886	4.50146	0.0016
pkinase	11	6.4869	1.69573	0.02938	NUDIX	1	0.10282	9.72573	0.00432	4	1.34076	2.98338	0.01098
Extensin_2	20	11.0252	1.81402	0.00316	NUDIX	1	0.10282	9.72573	0.00432	4	2.28542	1.75023	0.0763
homeobox	9	2.86598	3.14029	0.0008	PH	1	0.63106	1.58464	0.13094	4	0.26378	15.1642	<0.00002
pkinase	11	6.4869	1.69573	0.02938	Phe_tRNA-synt_N	1	0.02224	44.964	0.0001	4	0.3675	10.8844	6e-05
SERTA	1	0.05722	17.4764	0.00082	pkinase	30	1.71038	17.54	0	4	0.07156	55.8971	0.0041
protamine_P2	1	0.05886	16.9895	0.00086	pkinase	30	1.71038	17.54	0	4	0.07522	53.1773	0.00414
ATP-grasp	1	0.06058	16.5071	0.00076	pkinase	30	1.71038	17.54	0	4	0.07544	53.0223	0.00428
Ribosomal_L15	1	0.0884	11.3122	0.0023	pkinase	30	1.71038	17.54	0	4	0.11058	36.1729	0.00646
HORMA	1	0.11966	8.35701	0.00526	pkinase	30	1.71038	17.54	0	4	0.15258	26.2158	0.0092
GARS_B	1	0.1796	5.56793	0.01288	pkinase	30	1.71038	17.54	0	4	0.21946	18.2266	0.01294
ligase-CoA	1	0.17938	5.57476	0.01282	pkinase	30	1.71038	17.54	0	4	0.22108	18.093	0.01306
DUF747	1	0.17606	5.67988	0.01198	pkinase	30	1.71038	17.54	0	4	0.2199	18.1901	0.01342
dickkopf_N	1	0.17954	5.56979	0.01254	pkinase	30	1.71038	17.54	0	4	0.22792	17.55	0.01384
Ran_BP1	2	0.20872	9.58222	0.00082	pkinase	30	1.71038	17.54	0	4	0.2624	15.2439	0.01636
WH1	1	0.23518	4.25206	0.02124	pkinase	30	1.71038	17.54	0	4	0.29776	13.4336	0.01854
Arthro_defensin	1	0.26608	3.75827	0.02726	pkinase	30	1.71038	17.54	0	4	0.3353	11.9296	0.02044
PAX	2	0.29708	6.73219	0.00232	pkinase	30	1.71038	17.54	0	4	0.37214	10.7486	0.02296
HEAT_PBS	1	0.35542	2.81357	0.04678	pkinase	30	1.71038	17.54	0	4	0.44242	9.04118	0.02768
C_tripleX	1	0.3565	2.80505	0.04744	pkinase	30	1.71038	17.54	0	4	0.44682	8.95215	0.02844
Fz	1	0.44108	2.26716	0.06968	pkinase	30	1.71038	17.54	0	4	0.5539	7.22152	0.0357
TP2	2	0.44316	4.51304	0.0088	pkinase	30	1.71038	17.54	0	4	0.56776	7.04523	0.03712
MARCKS	2	0.88312	2.2647	0.05806	pkinase	30	1.71038	17.54	0	4	1.11586	3.58468	0.07884
metalthio	1	0.95368	1.04857	0.24648	pkinase	30	1.71038	17.54	0	4	1.19884	3.33656	0.08652
TIL	1	1.08796	0.919151	0.29942	pkinase	30	1.71038	17.54	0	4	1.3782	2.90234	0.1018
Tropomyosin	3	1.51102	1.98541	0.06384	pkinase	30	1.71038	17.54	0	4	1.92138	2.08184	0.14954
arf	3	2.3552	1.27378	0.21026	pkinase	30	1.71038	17.54	0	4	3.00786	1.32985	0.25462
EGF	1	2.39672	0.417237	0.69844	pkinase	30	1.71038	17.54	0	4	3.0329	1.31887	0.25812
ras	3	2.62436	1.14314	0.26834	pkinase	30	1.71038	17.54	0	4	3.35564	1.19202	0.2897
homeobox	9	2.86598	3.14029	0.0008	pkinase_C	1	0.14962	6.6836	0.00986	4	0.26378	15.1642	<0.00002
PGAM	1	0.2372	4.21585	0.02164	RIO1	11	0.28342	38.8117	0	4	0.1561	25.6246	0.0043
zf-C4	3	0.68064	4.40762	0.00438	RIO1	11	0.28342	38.8117	0	4	0.44298	9.02975	0.01478
HMG_box	2	0.8316	2.405	0.04756	RIO1	11	0.28342	38.8117	0	4	0.53706	7.44796	0.01886
Metallophos	3	1.00708	2.97891	0.01738	RIO1	11	0.28342	38.8117	0	4	0.63544	6.29485	0.02362
Collagen	4	1.41778	2.82131	0.01426	RIO1	11	0.28342	38.8117	0	4	0.91446	4.37417	0.04068
HLH	3	1.68708	1.77822	0.08688	RIO1	11	0.28342	38.8117	0	4	1.08852	3.67471	0.05446
arf	3	2.3552	1.27378	0.21026	RIO1	11	0.28342	38.8117	0	4	1.53464	2.60647	0.0901
ras	3	2.62436	1.14314	0.26834	RIO1	11	0.28342	38.8117	0	4	1.71272	2.33547	0.1075
Extensin_2	20	11.0252	1.81402	0.00316	RseA_C	1	0.0164	60.9756	6e-05	4	0.95652	4.18183	0.0023
WD40	7	5.12792	1.36508	0.14112	Skp1	4	0.05358	74.6547	0	4	1.20326	3.3243	0.0312
pkinase	11	6.4869	1.69573	0.02938	Skp1	4	0.05358	74.6547	0	4	1.5244	2.62398	0.05494
WD40	7	5.12792	1.36508	0.14112	Skp1_POZ	4	0.06112	65.445	0	4	1.20326	3.3243	0.0312
pkinase	11	6.4869	1.69573	0.02938	Skp1_POZ	4	0.06112	65.445	0	4	1.5244	2.62398	0.05494
Extensin_2	20	11.0252	1.81402	0.00316	Tymo_45kd_70kd	1	0.24228	4.12746	0.02414	4	0.95652	4.18183	0.0023
cyclin	8	0.50502	15.841	0	Acetyltransf	1	0.26292	3.80344	0.02894	3	0.0148	202.703	<0.00002
cyclin_C	4	0.268	14.9254	0	ank	1	0.66128	1.51222	0.14154	3	0.02278	131.694	<0.00002
pkinase	11	6.4869	1.69573	0.02938	ATP-grasp	1	0.0159	62.8931	4e-05	3	0.2098	14.2993	4e-05
homeobox	9	2.86598	3.14029	0.0008	bromodomain	1	0.14634	6.8334	0.0096	3	0.2488	12.0579	0.0001
Extensin_2	20	11.0252	1.81402	0.00316	bromodomain	1	0.14634	6.8334	0.0096	3	0.96208	3.11824	0.015
pkinase_C	3	0.56264	5.33201	0.0021	Cdc37	2	0.11564	17.2951	0.0002	3	0.07554	39.7141	<0.00002
cyclin_C	4	0.268	14.9254	0	CKS	1	0.01574	63.5324	8e-05	3	0.0121	247.934	<0.00002
trypsin	3	6.82466	0.439582	0.9134	CRAL_TRIO	1	0.21384	4.67639	0.0195	3	0.579	5.18135	0.00244
zf-C2H2	12	9.153	1.31105	0.12978	Cullin	2	0.05612	35.6379	4e-05	3	0.90918	3.29968	0.0243
Endonuclease_NS	1	0	#DIV/0!	0	cyclin	8	0.13108	61.0314	0	3	0	#DIV/0!	<0.00002
recA	1	0.02854	35.0385	0	cyclin	8	0.13108	61.0314	0	3	0.01106	271.248	0.00122
SERTA	1	0.05722	17.4764	0.00082	cyclin	8	0.13108	61.0314	0	3	0.02316	129.534	0.00226
DnaB_C	1	0.0584	17.1233	0.00102	cyclin	8	0.13108	61.0314	0	3	0.02246	133.571	0.00244
RNA_pol_A_CTD	1	0.05854	17.0823	0.00086	cyclin	8	0.13108	61.0314	0	3	0.02262	132.626	0.00258
transcript_fac2	2	0.11782	16.975	6e-05	cyclin	8	0.13108	61.0314	0	3	0.04598	65.2458	0.00456
DUF747	1	0.17606	5.67988	0.01198	cyclin	8	0.13108	61.0314	0	3	0.06978	42.9923	0.0075
HHH	1	0.14536	6.87947	0.00784	cyclin	8	0.13108	61.0314	0	3	0.08378	35.8081	0.00866
PGAM	1	0.2372	4.21585	0.02164	cyclin	8	0.13108	61.0314	0	3	0.09868	30.4013	0.01032
HEAT_PBS	1	0.35542	2.81357	0.04678	cyclin	8	0.13108	61.0314	0	3	0.13716	21.8723	0.0147
Fz	1	0.44108	2.26716	0.06968	cyclin	8	0.13108	61.0314	0	3	0.17586	17.059	0.01936
arrestin_C	2	0.56224	3.5572	0.01718	cyclin	8	0.13108	61.0314	0	3	0.22316	13.4433	0.02408
arrestin	2	0.59106	3.38375	0.01924	cyclin	8	0.13108	61.0314	0	3	0.23944	12.5292	0.02592
AMP-binding	1	0.82668	1.20966	0.20044	cyclin	8	0.13108	61.0314	0	3	0.32682	9.17936	0.03612
CBM_14	2	2.47698	0.807435	0.45244	cyclin	8	0.13108	61.0314	0	3	1.00274	2.9918	0.11862
RRM_1	1	0	#DIV/0!	0	cyclin_C	6	0.06882	87.184	0	3	0	#DIV/0!	<0.00002
DUF987	1	0.0291	34.3643	0	cyclin_C	6	0.06882	87.184	0	3	0.00644	465.839	2e-05
SERTA	1	0.05722	17.4764	0.00082	cyclin_C	6	0.06882	87.184	0	3	0.01366	219.619	0.0001
Melibiase	1	0.05872	17.03	0.001	cyclin_C	6	0.06882	87.184	0	3	0.01388	216.138	0.00014
KIX	1	0.05938	16.8407	0.0009	cyclin_C	6	0.06882	87.184	0	3	0.01558	192.555	0.00018
Ribosomal_L15	1	0.0884	11.3122	0.0023	cyclin_C	6	0.06882	87.184	0	3	0.02022	148.368	0.00024
CPSF_A	1	0.1473	6.78887	0.00798	cyclin_C	6	0.06882	87.184	0	3	0.03348	89.6057	0.0003
WH1	1	0.23518	4.25206	0.02124	cyclin_C	6	0.06882	87.184	0	3	0.0547	54.8446	0.00068
Ran_BP1	2	0.20872	9.58222	0.00082	cyclin_C	6	0.06882	87.184	0	3	0.04946	60.6551	0.00078
hormone_rec	3	0.62598	4.79249	0.00306	cyclin_C	6	0.06882	87.184	0	3	0.14956	20.0588	0.00308
zf-C4	3	0.68064	4.40762	0.00438	cyclin_C	6	0.06882	87.184	0	3	0.16402	18.2905	0.00356
DAG_PE-bind	1	1.18116	0.846625	0.33058	cyclin_C	6	0.06882	87.184	0	3	0.27918	10.7458	0.00746
LIM	2	1.8893	1.05859	0.29204	cyclin_C	6	0.06882	87.184	0	3	0.45038	6.66104	0.01812
zf-C2H2	12	9.153	1.31105	0.12978	DUF643	1	0.01684	59.3824	6e-05	3	0.65674	4.56802	0.00382
zf-C2H2	12	9.153	1.31105	0.12978	DUF885	1	0.03872	25.8264	0.00052	3	0.65674	4.56802	0.00382
homeobox	9	2.86598	3.14029	0.0008	DUF902	1	0.0153	65.3595	8e-05	3	0.2488	12.0579	0.0001
Extensin_2	20	11.0252	1.81402	0.00316	DUF902	1	0.0153	65.3595	8e-05	3	0.96208	3.11824	0.015
homeobox	9	2.86598	3.14029	0.0008	DUF906	1	0.00812	123.153	0	3	0.2488	12.0579	0.0001
Extensin_2	20	11.0252	1.81402	0.00316	DUF906	1	0.00812	123.153	0	3	0.96208	3.11824	0.015
Collagen	4	1.41778	2.82131	0.01426	E2F_TDP	2	0.023	86.9565	0	3	0.14368	20.8797	2e-05
homeobox	9	2.86598	3.14029	0.0008	E2F_TDP	2	0.023	86.9565	0	3	0.2912	10.3022	0.00022
zf-C2H2	12	9.153	1.31105	0.12978	Extensin_2	2	2.90152	0.689294	0.5562	3	1.0664	2.8132	0.02764
pkinase	11	6.4869	1.69573	0.02938	GARS_B	1	0.04634	21.5796	0.00086	3	0.2098	14.2993	4e-05
cyclin	8	0.50502	15.841	0	Glycine_acyl_tr	1	0.0153	65.3595	6e-05	3	0.0148	202.703	<0.00002
pkinase	11	6.4869	1.69573	0.02938	HORMA	2	0.0299	66.8896	0	3	1.31074	2.28878	0.04912
zf-C2H2	12	9.153	1.31105	0.12978	HORMA	2	0.0299	66.8896	0	3	1.85168	1.62015	0.121
Extensin_2	20	11.0252	1.81402	0.00316	hormone_rec	1	0.16202	6.17208	0.01064	3	0.794	3.77834	0.00822
homeobox	9	2.86598	3.14029	0.0008	KIX	1	0.0158	63.2911	6e-05	3	0.2488	12.0579	0.0001
Extensin_2	20	11.0252	1.81402	0.00316	KIX	1	0.0158	63.2911	6e-05	3	0.96208	3.11824	0.015
pkinase	11	6.4869	1.69573	0.02938	ligase-CoA	1	0.04616	21.6638	0.00086	3	0.2098	14.2993	4e-05
homeobox	9	2.86598	3.14029	0.0008	Metallophos	2	0.26382	7.58093	0.00234	3	0.20594	14.5673	4e-05
cyclin	8	0.50502	15.841	0	NUDIX	1	0.10282	9.72573	0.00432	3	0.10462	28.6752	<0.00002
Collagen	4	1.41778	2.82131	0.01426	NUDIX	1	0.10282	9.72573	0.00432	3	0.2931	10.2354	0.0002
Drf_FH1	11	4.28854	2.56498	0.00128	NUDIX	1	0.10282	9.72573	0.00432	3	0.88932	3.37336	0.01212
Drf_FH1	11	4.28854	2.56498	0.00128	P53	1	0.01606	62.2665	8e-05	3	0.19068	15.7332	6e-05
Extensin_2	20	11.0252	1.81402	0.00316	PH	1	0.63106	1.58464	0.13094	3	1.01126	2.9666	0.0183
pkinase_C	3	0.56264	5.33201	0.0021	Phe_tRNA-synt_N	1	0.02224	44.964	0.0001	3	0.03132	95.7854	<0.00002
Ins_element1	1	0.06056	16.5125	0.00068	pkinase	30	1.71038	17.54	0	3	0.07246	41.4022	0.00684
UPF0147	1	0.05956	16.7898	0.00096	pkinase	30	1.71038	17.54	0	3	0.07414	40.464	0.00716
Borrelia_lipo	1	0.08802	11.3611	0.00242	pkinase	30	1.71038	17.54	0	3	0.11052	27.1444	0.01016
UCH	1	0.70578	1.41687	0.15634	pkinase	30	1.71038	17.54	0	3	0.91368	3.28343	0.09418
ATP-bind	2	0.7962	2.51193	0.04432	pkinase	30	1.71038	17.54	0	3	0.99608	3.01181	0.1023
DUF243	2	0.79652	2.51092	0.04394	pkinase	30	1.71038	17.54	0	3	1.0121	2.96413	0.10322
SH2	1	0.95158	1.05088	0.24582	pkinase	30	1.71038	17.54	0	3	1.20982	2.47971	0.12518
abhydrolase	3	1.44448	2.07687	0.05698	pkinase	30	1.71038	17.54	0	3	1.83566	1.63429	0.19432
ERM	3	1.8263	1.64267	0.11068	pkinase	30	1.71038	17.54	0	3	2.33742	1.28347	0.25246
GTP_EFTU	2	2.1735	0.920175	0.37056	pkinase	30	1.71038	17.54	0	3	2.7811	1.07871	0.30364
helicase_C	1	2.20416	0.453688	0.6532	pkinase	30	1.71038	17.54	0	3	2.82028	1.06372	0.30948
DEAD	1	2.23596	0.447235	0.66142	pkinase	30	1.71038	17.54	0	3	2.85322	1.05144	0.31124
filament	2	2.60022	0.769166	0.48278	pkinase	30	1.71038	17.54	0	3	3.31812	0.904126	0.36372
Chitin_bind_4	2	3.21488	0.622107	0.62694	pkinase	30	1.71038	17.54	0	3	4.061	0.738734	0.44242
WD40	7	5.12792	1.36508	0.14112	pkinase	30	1.71038	17.54	0	3	6.55254	0.457838	0.66934
Extensin_2	20	11.0252	1.81402	0.00316	pkinase_C	1	0.14962	6.6836	0.00986	3	1.01126	2.9666	0.0183
homeobox	9	2.86598	3.14029	0.0008	PLDc	1	0.03072	32.5521	0.00038	3	0.10794	27.7932	<0.00002
trypsin	3	6.82466	0.439582	0.9134	RhoGAP	1	0.1678	5.95948	0.01228	3	0.579	5.18135	0.00244
Endonuclease_NS	1	0	#DIV/0!	0	RIO1	11	0.28342	38.8117	0	3	0	#DIV/0!	<0.00002
RseA_C	1	0.06034	16.5728	0.00096	RIO1	11	0.28342	38.8117	0	3	0.03624	82.7815	0.00134
SERTA	1	0.05722	17.4764	0.00082	RIO1	11	0.28342	38.8117	0	3	0.036	83.3333	0.00164
KIX	1	0.05938	16.8407	0.0009	RIO1	11	0.28342	38.8117	0	3	0.03962	75.7193	0.00178
protamine_P2	1	0.05886	16.9895	0.00086	RIO1	11	0.28342	38.8117	0	3	0.03858	77.7605	0.00184
HORMA	1	0.11966	8.35701	0.00526	RIO1	11	0.28342	38.8117	0	3	0.0776	38.6598	0.00384
DUF747	1	0.17606	5.67988	0.01198	RIO1	11	0.28342	38.8117	0	3	0.11318	26.5064	0.0059
histone	1	0.29502	3.3896	0.03312	RIO1	11	0.28342	38.8117	0	3	0.19132	15.6805	0.0102
HEAT_PBS	1	0.35542	2.81357	0.04678	RIO1	11	0.28342	38.8117	0	3	0.22476	13.3476	0.01168
Fz	1	0.44108	2.26716	0.06968	RIO1	11	0.28342	38.8117	0	3	0.28294	10.603	0.0159
Prefoldin	1	0.41384	2.41639	0.06322	RIO1	11	0.28342	38.8117	0	3	0.27002	11.1103	0.01608
CBFD_NFYB_HMF	2	0.4755	4.2061	0.0109	RIO1	11	0.28342	38.8117	0	3	0.31124	9.63886	0.01892
arrestin_C	2	0.56224	3.5572	0.01718	RIO1	11	0.28342	38.8117	0	3	0.35726	8.39725	0.02112
arrestin	2	0.59106	3.38375	0.01924	RIO1	11	0.28342	38.8117	0	3	0.3782	7.93231	0.02272
ATP-bind	2	0.7962	2.51193	0.04432	RIO1	11	0.28342	38.8117	0	3	0.50756	5.91063	0.03286
Tymo_45kd_70kd	1	0.91216	1.0963	0.23292	RIO1	11	0.28342	38.8117	0	3	0.60018	4.9985	0.04232
UQ_con	1	0.98346	1.01682	0.2566	RIO1	11	0.28342	38.8117	0	3	0.63542	4.72129	0.04444
F-box	17	1.17178	14.5078	0	RIO1	11	0.28342	38.8117	0	3	0.76786	3.90696	0.05754
Tropomyosin	3	1.51102	1.98541	0.06384	RIO1	11	0.28342	38.8117	0	3	0.97894	3.06454	0.08076
GTP_EFTU	2	2.1735	0.920175	0.37056	RIO1	11	0.28342	38.8117	0	3	1.41646	2.11796	0.1337
CBM_14	2	2.47698	0.807435	0.45244	RIO1	11	0.28342	38.8117	0	3	1.605	1.86916	0.15818
trypsin	3	6.82466	0.439582	0.9134	RIO1	11	0.28342	38.8117	0	3	4.45924	0.67276	0.55092
zf-C2H2	12	9.153	1.31105	0.12978	Roughex	1	0.00806	124.069	0	3	0.88308	3.3972	0.01068
Extensin_2	20	11.0252	1.81402	0.00316	SIR2	2	0.03908	51.1771	0	3	0.70982	4.22642	0.00778
ER	1	0.02836	35.2609	0	Skp1	4	0.05358	74.6547	0	3	0.0066	454.545	<0.00002
Ran_BP1	2	0.20872	9.58222	0.00082	Skp1	4	0.05358	74.6547	0	3	0.04756	63.0782	6e-05
SPRY	2	0.38346	5.21567	0.00544	Skp1	4	0.05358	74.6547	0	3	0.0918	32.6797	0.00052
ER	1	0.02836	35.2609	0	Skp1_POZ	4	0.06112	65.445	0	3	0.0066	454.545	<0.00002
Ran_BP1	2	0.20872	9.58222	0.00082	Skp1_POZ	4	0.06112	65.445	0	3	0.04756	63.0782	6e-05
SPRY	2	0.38346	5.21567	0.00544	Skp1_POZ	4	0.06112	65.445	0	3	0.0918	32.6797	0.00052
cyclin	8	0.50502	15.841	0	tRNA_anti	2	0.06284	31.8269	4e-05	3	0.03598	83.3797	<0.00002
cyclin_C	4	0.268	14.9254	0	tRNA_anti	2	0.06284	31.8269	4e-05	3	0.02	150	<0.00002
homeobox	9	2.86598	3.14029	0.0008	tRNA_anti	2	0.06284	31.8269	4e-05	3	0.20488	14.6427	0.0001
pkinase	11	6.4869	1.69573	0.02938	zf-C3HC4	4	1.7485	2.28768	0.03154	3	0.85144	3.52344	0.01596
homeobox	9	2.86598	3.14029	0.0008	zf-TAZ	1	0.01542	64.8508	0.0001	3	0.2488	12.0579	0.0001
Extensin_2	20	11.0252	1.81402	0.00316	zf-TAZ	1	0.01542	64.8508	0.0001	3	0.96208	3.11824	0.015
homeobox	9	2.86598	3.14029	0.0008	ZZ	1	0.18656	5.36021	0.01502	3	0.2488	12.0579	0.0001
Extensin_2	20	11.0252	1.81402	0.00316	ZZ	1	0.18656	5.36021	0.01502	3	0.96208	3.11824	0.015
Tropomyosin	3	1.51102	1.98541	0.06384	AAA	2	0.553	3.61664	0.01872	2	0.0516	38.7597	6e-05
filament	2	2.60022	0.769166	0.48278	AAA	2	0.553	3.61664	0.01872	2	0.08888	22.5023	0.0001
Drf_FH1	11	4.28854	2.56498	0.00128	AAA	2	0.553	3.61664	0.01872	2	0.14778	13.5336	0.00026
Extensin_2	20	11.0252	1.81402	0.00316	AAA	2	0.553	3.61664	0.01872	2	0.3817	5.23972	0.00578
Tropomyosin	3	1.51102	1.98541	0.06384	ABC_tran	1	0.57988	1.72449	0.11488	2	0.04488	44.5633	6e-05
filament	2	2.60022	0.769166	0.48278	ABC_tran	1	0.57988	1.72449	0.11488	2	0.07608	26.2881	0.0001
Drf_FH1	11	4.28854	2.56498	0.00128	ABC_tran	1	0.57988	1.72449	0.11488	2	0.12672	15.7828	0.00014
Extensin_2	20	11.0252	1.81402	0.00316	ABC_tran	1	0.57988	1.72449	0.11488	2	0.32626	6.13008	0.00378
F-box	17	1.17178	14.5078	0	ABC1	2	0.03916	51.0725	4e-05	2	0.10728	18.6428	0.0004
homeobox	9	2.86598	3.14029	0.0008	ABC1	2	0.03916	51.0725	4e-05	2	0.2582	7.74593	0.0036
cyclin_C	4	0.268	14.9254	0	Acetyltransf	1	0.26292	3.80344	0.02894	2	0.00826	242.131	<0.00002
Extensin_2	20	11.0252	1.81402	0.00316	Acetyltransf	1	0.26292	3.80344	0.02894	2	0.33168	6.02991	0.0043
homeobox	9	2.86598	3.14029	0.0008	ank	1	0.66128	1.51222	0.14154	2	0.24258	8.2447	0.00166
Extensin_2	20	11.0252	1.81402	0.00316	ank	1	0.66128	1.51222	0.14154	2	0.93518	2.13863	0.06702
F-box	17	1.17178	14.5078	0	APH	1	0.16464	6.07386	0.01164	2	0.08392	23.8322	0.0001
Tropomyosin	3	1.51102	1.98541	0.06384	ATP-bind	1	0.20752	4.81881	0.0184	2	0.04488	44.5633	6e-05
filament	2	2.60022	0.769166	0.48278	ATP-bind	1	0.20752	4.81881	0.0184	2	0.07608	26.2881	0.0001
Drf_FH1	11	4.28854	2.56498	0.00128	ATP-bind	1	0.20752	4.81881	0.0184	2	0.12672	15.7828	0.00014
Extensin_2	20	11.0252	1.81402	0.00316	ATP-bind	1	0.20752	4.81881	0.0184	2	0.32626	6.13008	0.00378
WD40	7	5.12792	1.36508	0.14112	BTB	1	0.62984	1.5877	0.1302	2	0.48008	4.16597	0.0118
pkinase	11	6.4869	1.69573	0.02938	BTB	1	0.62984	1.5877	0.1302	2	0.61354	3.25977	0.02318
zf-C2H2	12	9.153	1.31105	0.12978	BTB	1	0.62984	1.5877	0.1302	2	0.86238	2.31916	0.05392
HLH	3	1.68708	1.77822	0.08688	Cdc37	2	0.11564	17.2951	0.0002	2	0.22578	8.85818	0.00154
homeobox	9	2.86598	3.14029	0.0008	Cdc37	2	0.11564	17.2951	0.0002	2	0.38606	5.18054	0.00696
rrm	12	4.25874	2.81773	0.00032	Cdc37	2	0.11564	17.2951	0.0002	2	0.56764	3.52336	0.01824
Extensin_2	20	11.0252	1.81402	0.00316	Cdc37	2	0.11564	17.2951	0.0002	2	1.4692	1.36129	0.1822
cyclin_C	4	0.268	14.9254	0	CDI	1	0.01592	62.8141	4e-05	2	0.02642	75.7002	<0.00002
zf-C3HC4	9	6.62102	1.35931	0.1283	CDI	1	0.01592	62.8141	4e-05	2	0.6715	2.97841	0.02846
trypsin	3	6.82466	0.439582	0.9134	CDI	1	0.01592	62.8141	4e-05	2	0.68454	2.92167	0.0311
Extensin_2	20	11.0252	1.81402	0.00316	CDI	1	0.01592	62.8141	4e-05	2	1.09064	1.83379	0.0959
homeobox	9	2.86598	3.14029	0.0008	CKS	1	0.01574	63.5324	8e-05	2	0.12688	15.7629	0.00022
adh_short	5	1.9498	2.56437	0.01288	CRAL_TRIO	1	0.21384	4.67639	0.0195	2	0.16428	12.1743	0.00058
Melibiase	1	0.05872	17.03	0.001	Cullin	2	0.05612	35.6379	4e-05	2	0.00586	341.297	<0.00002
RseA_C	1	0.06034	16.5728	0.00096	Cullin	2	0.05612	35.6379	4e-05	2	0.00536	373.134	<0.00002
cyclin	8	0.50502	15.841	0	Cullin	2	0.05612	35.6379	4e-05	2	0.04928	40.5844	0.00024
Tymo_45kd_70kd	1	0.91216	1.0963	0.23292	Cullin	2	0.05612	35.6379	4e-05	2	0.08906	22.4568	0.00094
homeobox	9	2.86598	3.14029	0.0008	Cullin	2	0.05612	35.6379	4e-05	2	0.28732	6.96088	0.00842
Drf_FH1	11	4.28854	2.56498	0.00128	Cullin	2	0.05612	35.6379	4e-05	2	0.42446	4.71187	0.0188
PHD	4	4.61802	0.866172	0.49276	Cullin	2	0.05612	35.6379	4e-05	2	0.4593	4.35445	0.02242
pkinase	11	6.4869	1.69573	0.02938	Cullin	2	0.05612	35.6379	4e-05	2	0.64112	3.11954	0.04232
zf-C3HC4	9	6.62102	1.35931	0.1283	Cullin	2	0.05612	35.6379	4e-05	2	0.6599	3.03076	0.04386
DUF1019	1	0.03048	32.8084	0	cyclin	8	0.13108	61.0314	0	2	0.01168	171.233	0.002
HDV_ag	1	0.11688	8.55578	0.00478	cyclin	8	0.13108	61.0314	0	2	0.04602	43.4594	0.00794
VHS	1	0.11946	8.371	0.00534	cyclin	8	0.13108	61.0314	0	2	0.04858	41.1692	0.00848
HORMA	1	0.11966	8.35701	0.00526	cyclin	8	0.13108	61.0314	0	2	0.05102	39.2003	0.00906
ENTH	1	0.17662	5.66187	0.01192	cyclin	8	0.13108	61.0314	0	2	0.07552	26.4831	0.01336
histone	1	0.29502	3.3896	0.03312	cyclin	8	0.13108	61.0314	0	2	0.11896	16.8124	0.02114
UIM	1	0.29532	3.38616	0.03382	cyclin	8	0.13108	61.0314	0	2	0.12008	16.6556	0.02194
Prefoldin	1	0.41384	2.41639	0.06322	cyclin	8	0.13108	61.0314	0	2	0.17156	11.6577	0.03032
CBFD_NFYB_HMF	2	0.4755	4.2061	0.0109	cyclin	8	0.13108	61.0314	0	2	0.19476	10.269	0.03468
UCH	1	0.70578	1.41687	0.15634	cyclin	8	0.13108	61.0314	0	2	0.28868	6.92809	0.05098
F-box	17	1.17178	14.5078	0	cyclin	8	0.13108	61.0314	0	2	0.47326	4.22601	0.08414
HLH	3	1.68708	1.77822	0.08688	cyclin	8	0.13108	61.0314	0	2	0.67588	2.95911	0.1197
SH3	2	1.92742	1.03766	0.30328	cyclin	8	0.13108	61.0314	0	2	0.77674	2.57486	0.13708
E-MAP-115	4	3.00828	1.32966	0.183	cyclin	8	0.13108	61.0314	0	2	1.20526	1.65939	0.21262
LRR	7	3.73698	1.87317	0.03264	cyclin	8	0.13108	61.0314	0	2	1.51738	1.31806	0.26298
trypsin	3	6.82466	0.439582	0.9134	cyclin	8	0.13108	61.0314	0	2	2.7825	0.718778	0.45342
Endonuclease_NS	1	0	#DIV/0!	0	cyclin_C	6	0.06882	87.184	0	2	0	#DIV/0!	<0.00002
zf-NPL4	1	0.06026	16.5948	0.00106	cyclin_C	6	0.06882	87.184	0	2	0.01386	144.3	0.00202
HDV_ag	1	0.11688	8.55578	0.00478	cyclin_C	6	0.06882	87.184	0	2	0.02728	73.3138	0.0045
PGAM	1	0.2372	4.21585	0.02164	cyclin_C	6	0.06882	87.184	0	2	0.05922	33.7724	0.00968
cyclin_C	4	0.268	14.9254	0	cyclin_C	6	0.06882	87.184	0	2	0.06322	31.6356	0.0101
histone	1	0.29502	3.3896	0.03312	cyclin_C	6	0.06882	87.184	0	2	0.0708	28.2486	0.0116
SPRY	2	0.38346	5.21567	0.00544	cyclin_C	6	0.06882	87.184	0	2	0.0947	21.1193	0.01582
cyclin	8	0.50502	15.841	0	cyclin_C	6	0.06882	87.184	0	2	0.1173	17.0503	0.01884
CBFD_NFYB_HMF	2	0.4755	4.2061	0.0109	cyclin_C	6	0.06882	87.184	0	2	0.11598	17.2444	0.0194
arrestin_C	2	0.56224	3.5572	0.01718	cyclin_C	6	0.06882	87.184	0	2	0.13412	14.912	0.023
arrestin	2	0.59106	3.38375	0.01924	cyclin_C	6	0.06882	87.184	0	2	0.144	13.8889	0.02454
AMP-binding	1	0.82668	1.20966	0.20044	cyclin_C	6	0.06882	87.184	0	2	0.1971	10.1471	0.03346
HLH	3	1.68708	1.77822	0.08688	cyclin_C	6	0.06882	87.184	0	2	0.40462	4.94291	0.07066
CBM_14	2	2.47698	0.807435	0.45244	cyclin_C	6	0.06882	87.184	0	2	0.59748	3.34739	0.10494
Extensin_2	20	11.0252	1.81402	0.00316	Cyclin_N	1	0	#DIV/0!	0	2	0.37952	5.26981	0.00542
zf-C4	3	0.68064	4.40762	0.00438	DEAD	1	0.58964	1.69595	0.11734	2	0.04764	41.9815	<0.00002
hormone_rec	3	0.62598	4.79249	0.00306	DEAD	1	0.58964	1.69595	0.11734	2	0.04298	46.5333	2e-05
homeobox	9	2.86598	3.14029	0.0008	DEAD	1	0.58964	1.69595	0.11734	2	0.20162	9.91965	0.00096
KIX	1	0.05938	16.8407	0.0009	Drf_FH1	3	1.12172	2.67446	0.0257	2	0.00902	221.729	<0.00002
Melibiase	1	0.05872	17.03	0.001	Drf_FH1	3	1.12172	2.67446	0.0257	2	0.0085	235.294	<0.00002
SPRY	2	0.38346	5.21567	0.00544	Drf_FH1	3	1.12172	2.67446	0.0257	2	0.05624	35.5619	0.00036
DAG_PE-bind	1	1.18116	0.846625	0.33058	Drf_FH1	3	1.12172	2.67446	0.0257	2	0.16622	12.0322	0.00264
Collagen	4	1.41778	2.82131	0.01426	Drf_FH1	3	1.12172	2.67446	0.0257	2	0.20006	9.997	0.00436
LIM	2	1.8893	1.05859	0.29204	Drf_FH1	3	1.12172	2.67446	0.0257	2	0.2681	7.4599	0.00796
Chitin_bind_4	2	3.21488	0.622107	0.62694	Drf_FH1	3	1.12172	2.67446	0.0257	2	0.45516	4.39406	0.0212
Drf_FH1	11	4.28854	2.56498	0.00128	Drf_FH1	3	1.12172	2.67446	0.0257	2	0.6174	3.23939	0.03822
pkinase	11	6.4869	1.69573	0.02938	Drf_FH1	3	1.12172	2.67446	0.0257	2	0.92732	2.15675	0.08708
homeobox	9	2.86598	3.14029	0.0008	DSPc	1	0.14758	6.77599	0.01022	2	0.1272	15.7233	0.00022
Drf_FH1	11	4.28854	2.56498	0.00128	DSPc	1	0.14758	6.77599	0.01022	2	0.18828	10.6225	0.00082
Extensin_2	20	11.0252	1.81402	0.00316	DSPc	1	0.14758	6.77599	0.01022	2	0.49112	4.07232	0.01244
rrm	12	4.25874	2.81773	0.00032	DUF164	1	0.41112	2.43238	0.06208	2	0.32718	6.11284	0.00378
zf-C4	3	0.68064	4.40762	0.00438	DUF177	1	0.00756	132.275	0	2	0.04764	41.9815	<0.00002
hormone_rec	3	0.62598	4.79249	0.00306	DUF177	1	0.00756	132.275	0	2	0.04298	46.5333	2e-05
homeobox	9	2.86598	3.14029	0.0008	DUF177	1	0.00756	132.275	0	2	0.20162	9.91965	0.00096
homeobox	9	2.86598	3.14029	0.0008	DUF539	1	0.01528	65.445	2e-05	2	0.0783	25.5428	6e-05
cyclin	8	0.50502	15.841	0	DUF643	1	0.01684	59.3824	6e-05	2	0.03524	56.7537	<0.00002
Drf_FH1	11	4.28854	2.56498	0.00128	DUF643	1	0.01684	59.3824	6e-05	2	0.30656	6.52401	0.0037
PHD	4	4.61802	0.866172	0.49276	DUF643	1	0.01684	59.3824	6e-05	2	0.3316	6.03136	0.00474
zf-C3HC4	9	6.62102	1.35931	0.1283	DUF643	1	0.01684	59.3824	6e-05	2	0.47702	4.1927	0.011
Extensin_2	20	11.0252	1.81402	0.00316	DUF643	1	0.01684	59.3824	6e-05	2	0.78738	2.54007	0.0437
cyclin	8	0.50502	15.841	0	DUF885	1	0.03872	25.8264	0.00052	2	0.03524	56.7537	<0.00002
Drf_FH1	11	4.28854	2.56498	0.00128	DUF885	1	0.03872	25.8264	0.00052	2	0.30656	6.52401	0.0037
PHD	4	4.61802	0.866172	0.49276	DUF885	1	0.03872	25.8264	0.00052	2	0.3316	6.03136	0.00474
zf-C3HC4	9	6.62102	1.35931	0.1283	DUF885	1	0.03872	25.8264	0.00052	2	0.47702	4.1927	0.011
Extensin_2	20	11.0252	1.81402	0.00316	DUF885	1	0.03872	25.8264	0.00052	2	0.78738	2.54007	0.0437
Extensin_2	20	11.0252	1.81402	0.00316	E2F_TDP	2	0.023	86.9565	0	2	1.11746	1.78977	0.10046
RseA_C	1	0.06034	16.5728	0.00096	Extensin_2	2	2.90152	0.689294	0.5562	2	0.00686	291.545	<0.00002
Metallophos	3	1.00708	2.97891	0.01738	Extensin_2	2	2.90152	0.689294	0.5562	2	0.11418	17.5162	0.00056
Tymo_45kd_70kd	1	0.91216	1.0963	0.23292	Extensin_2	2	2.90152	0.689294	0.5562	2	0.10362	19.3013	0.00066
homeobox	9	2.86598	3.14029	0.0008	Extensin_2	2	2.90152	0.689294	0.5562	2	0.33838	5.91051	0.00698
Drf_FH1	11	4.28854	2.56498	0.00128	Extensin_2	2	2.90152	0.689294	0.5562	2	0.5041	3.96747	0.01886
pkinase	11	6.4869	1.69573	0.02938	Extensin_2	2	2.90152	0.689294	0.5562	2	0.75774	2.63943	0.04754
homeobox	9	2.86598	3.14029	0.0008	FTZ	1	0.01586	63.0517	0	2	0.1272	15.7233	0.00022
Drf_FH1	11	4.28854	2.56498	0.00128	FTZ	1	0.01586	63.0517	0	2	0.18828	10.6225	0.00082
Extensin_2	20	11.0252	1.81402	0.00316	FTZ	1	0.01586	63.0517	0	2	0.49112	4.07232	0.01244
cyclin_C	4	0.268	14.9254	0	Glycine_acyl_tr	1	0.0153	65.3595	6e-05	2	0.00826	242.131	<0.00002
Extensin_2	20	11.0252	1.81402	0.00316	Glycine_acyl_tr	1	0.0153	65.3595	6e-05	2	0.33168	6.02991	0.0043
zf-C4	3	0.68064	4.40762	0.00438	helicase_C	1	0.582	1.71821	0.11512	2	0.04764	41.9815	<0.00002
hormone_rec	3	0.62598	4.79249	0.00306	helicase_C	1	0.582	1.71821	0.11512	2	0.04298	46.5333	2e-05
homeobox	9	2.86598	3.14029	0.0008	helicase_C	1	0.582	1.71821	0.11512	2	0.20162	9.91965	0.00096
TTL	1	0.32748	3.05362	0.0392	HORMA	2	0.0299	66.8896	0	2	0.06616	30.2297	0.0002
HSP70	2	0.4712	4.24448	0.0103	HORMA	2	0.0299	66.8896	0	2	0.09612	20.8073	0.00036
LSM	2	0.52838	3.78515	0.01436	HORMA	2	0.0299	66.8896	0	2	0.1076	18.5874	0.0005
PCI	2	0.55994	3.57181	0.01804	HORMA	2	0.0299	66.8896	0	2	0.1139	17.5593	0.00052
DUF243	2	0.79652	2.51092	0.04394	HORMA	2	0.0299	66.8896	0	2	0.16368	12.219	0.00154
Collagen	4	1.41778	2.82131	0.01426	HORMA	2	0.0299	66.8896	0	2	0.2908	6.87758	0.00526
PDZ	4	1.95608	2.04491	0.04512	HORMA	2	0.0299	66.8896	0	2	0.39256	5.09476	0.01006
ig	3	3.63696	0.824865	0.49614	HORMA	2	0.0299	66.8896	0	2	0.7364	2.71592	0.0438
homeobox	9	2.86598	3.14029	0.0008	hormone_rec	1	0.16202	6.17208	0.01064	2	0.20654	9.68335	0.00132
Drf_FH1	11	4.28854	2.56498	0.00128	hormone_rec	1	0.16202	6.17208	0.01064	2	0.31012	6.44912	0.00368
cyclin	8	0.50502	15.841	0	Metallophos	2	0.26382	7.58093	0.00234	2	0.03534	56.5931	<0.00002
cyclin_C	4	0.268	14.9254	0	Metallophos	2	0.26382	7.58093	0.00234	2	0.01914	104.493	<0.00002
HECT	2	0.40924	4.88711	0.00744	MH1	1	0.03806	26.2743	0.00064	2	0.03076	65.0195	<0.00002
IMS	2	0.09006	22.2074	4e-05	MH1	1	0.03806	26.2743	0.00064	2	0.0066	303.03	<0.00002
WW	3	0.70822	4.23597	0.00482	MH1	1	0.03806	26.2743	0.00064	2	0.05316	37.6223	4e-05
C2	2	1.29318	1.54658	0.13838	MH1	1	0.03806	26.2743	0.00064	2	0.09876	20.2511	0.0002
Drf_FH1	11	4.28854	2.56498	0.00128	MH1	1	0.03806	26.2743	0.00064	2	0.31768	6.29564	0.00396
zf-C3HC4	9	6.62102	1.35931	0.1283	MH1	1	0.03806	26.2743	0.00064	2	0.49646	4.02852	0.01268
Extensin_2	20	11.0252	1.81402	0.00316	MH1	1	0.03806	26.2743	0.00064	2	0.81838	2.44385	0.04642
HECT	2	0.40924	4.88711	0.00744	MH2	1	0.04508	22.1828	0.0006	2	0.03076	65.0195	<0.00002
IMS	2	0.09006	22.2074	4e-05	MH2	1	0.04508	22.1828	0.0006	2	0.0066	303.03	<0.00002
WW	3	0.70822	4.23597	0.00482	MH2	1	0.04508	22.1828	0.0006	2	0.05316	37.6223	4e-05
C2	2	1.29318	1.54658	0.13838	MH2	1	0.04508	22.1828	0.0006	2	0.09876	20.2511	0.0002
Drf_FH1	11	4.28854	2.56498	0.00128	MH2	1	0.04508	22.1828	0.0006	2	0.31768	6.29564	0.00396
zf-C3HC4	9	6.62102	1.35931	0.1283	MH2	1	0.04508	22.1828	0.0006	2	0.49646	4.02852	0.01268
Extensin_2	20	11.0252	1.81402	0.00316	MH2	1	0.04508	22.1828	0.0006	2	0.81838	2.44385	0.04642
Tropomyosin	3	1.51102	1.98541	0.06384	NACHT	1	0.26304	3.8017	0.0287	2	0.04488	44.5633	6e-05
filament	2	2.60022	0.769166	0.48278	NACHT	1	0.26304	3.8017	0.0287	2	0.07608	26.2881	0.0001
Drf_FH1	11	4.28854	2.56498	0.00128	NACHT	1	0.26304	3.8017	0.0287	2	0.12672	15.7828	0.00014
Extensin_2	20	11.0252	1.81402	0.00316	NACHT	1	0.26304	3.8017	0.0287	2	0.32626	6.13008	0.00378
Tropomyosin	3	1.51102	1.98541	0.06384	NB-ARC	1	0.03234	30.9215	0.00044	2	0.04488	44.5633	6e-05
filament	2	2.60022	0.769166	0.48278	NB-ARC	1	0.03234	30.9215	0.00044	2	0.07608	26.2881	0.0001
Drf_FH1	11	4.28854	2.56498	0.00128	NB-ARC	1	0.03234	30.9215	0.00044	2	0.12672	15.7828	0.00014
Extensin_2	20	11.0252	1.81402	0.00316	NB-ARC	1	0.03234	30.9215	0.00044	2	0.32626	6.13008	0.00378
GST_N	2	1.18366	1.68967	0.1143	NUDIX	1	0.10282	9.72573	0.00432	2	0.24688	8.1011	0.0019
GST_C	2	1.18438	1.68865	0.11466	NUDIX	1	0.10282	9.72573	0.00432	2	0.24636	8.1182	0.00208
HLH	3	1.68708	1.77822	0.08688	NUDIX	1	0.10282	9.72573	0.00432	2	0.35012	5.71233	0.00496
homeobox	9	2.86598	3.14029	0.0008	NUDIX	1	0.10282	9.72573	0.00432	2	0.5922	3.37724	0.02326
PHD	4	4.61802	0.866172	0.49276	NUDIX	1	0.10282	9.72573	0.00432	2	0.96914	2.06369	0.07202
zf-C3HC4	9	6.62102	1.35931	0.1283	NUDIX	1	0.10282	9.72573	0.00432	2	1.38964	1.43922	0.16238
trypsin	3	6.82466	0.439582	0.9134	NUDIX	1	0.10282	9.72573	0.00432	2	1.43302	1.39565	0.1728
PHD	4	4.61802	0.866172	0.49276	P53	1	0.01606	62.2665	8e-05	2	0.20996	9.52562	0.00116
zf-C3HC4	9	6.62102	1.35931	0.1283	P53	1	0.01606	62.2665	8e-05	2	0.30006	6.66533	0.00276
zf-C2H2	12	9.153	1.31105	0.12978	P53	1	0.01606	62.2665	8e-05	2	0.41116	4.86429	0.0079
UQ_con	1	0.98346	1.01682	0.2566	PBD	2	0.0615	32.5203	0	2	0.07894	25.3357	0.0002
F-box	17	1.17178	14.5078	0	PBD	2	0.0615	32.5203	0	2	0.0998	20.0401	0.00038
homeobox	9	2.86598	3.14029	0.0008	PBD	2	0.0615	32.5203	0	2	0.23676	8.44737	0.00288
PAX	2	0.29708	6.73219	0.00232	PH	1	0.63106	1.58464	0.13094	2	0.02708	73.8552	<0.00002
cyclin	8	0.50502	15.841	0	PH	1	0.63106	1.58464	0.13094	2	0.04608	43.4028	<0.00002
cyclin_C	4	0.268	14.9254	0	PH	1	0.63106	1.58464	0.13094	2	0.02454	81.4996	<0.00002
DnaB_C	1	0.0584	17.1233	0.00102	PHD	3	1.2176	2.46386	0.0336	2	0.01016	196.85	<0.00002
KIX	1	0.05938	16.8407	0.0009	PHD	3	1.2176	2.46386	0.0336	2	0.01192	167.785	<0.00002
Melibiase	1	0.05872	17.03	0.001	PHD	3	1.2176	2.46386	0.0336	2	0.0113	176.991	<0.00002
RNA_pol_A_CTD	1	0.05854	17.0823	0.00086	PHD	3	1.2176	2.46386	0.0336	2	0.01104	181.159	<0.00002
RRM_1	1	0	#DIV/0!	0	PHD	3	1.2176	2.46386	0.0336	2	0	#DIV/0!	<0.00002
recA	1	0.02854	35.0385	0	PHD	3	1.2176	2.46386	0.0336	2	0.00502	398.406	<0.00002
Ribosomal_L15	1	0.0884	11.3122	0.0023	PHD	3	1.2176	2.46386	0.0336	2	0.01642	121.803	4e-05
HHH	1	0.14536	6.87947	0.00784	PHD	3	1.2176	2.46386	0.0336	2	0.03928	50.9165	8e-05
Ran_BP1	2	0.20872	9.58222	0.00082	PHD	3	1.2176	2.46386	0.0336	2	0.03978	50.2765	0.0002
cyclin_C	4	0.268	14.9254	0	PHD	3	1.2176	2.46386	0.0336	2	0.05186	38.5654	0.0002
WH1	1	0.23518	4.25206	0.02124	PHD	3	1.2176	2.46386	0.0336	2	0.04372	45.7457	0.00026
cyclin	8	0.50502	15.841	0	PHD	3	1.2176	2.46386	0.0336	2	0.09666	20.6911	0.00074
AMP-binding	1	0.82668	1.20966	0.20044	PHD	3	1.2176	2.46386	0.0336	2	0.15596	12.8238	0.00276
DAG_PE-bind	1	1.18116	0.846625	0.33058	PHD	3	1.2176	2.46386	0.0336	2	0.2216	9.02527	0.00512
Collagen	4	1.41778	2.82131	0.01426	PHD	3	1.2176	2.46386	0.0336	2	0.26596	7.51993	0.00798
LIM	2	1.8893	1.05859	0.29204	PHD	3	1.2176	2.46386	0.0336	2	0.35678	5.6057	0.01398
Drf_FH1	11	4.28854	2.56498	0.00128	PHD	3	1.2176	2.46386	0.0336	2	0.81922	2.44135	0.07
pkinase	11	6.4869	1.69573	0.02938	PHD	3	1.2176	2.46386	0.0336	2	1.2359	1.61825	0.15086
KIX	1	0.05938	16.8407	0.0009	Pkinase-2			#DIV/0!		2	0.0047	425.532	<0.00002
RRM_1	1	0	#DIV/0!	0	pkinase	30	1.71038	17.54	0	2	0	#DIV/0!	<0.00002
Voltage_CLC	2	0.47322	4.22636	0.0104	pkinase	30	1.71038	17.54	0	2	0	#DIV/0!	<0.00002
RhoGAP	1	0.64686	1.54593	0.1353	Pkinase-2			#DIV/0!		2	0.05294	37.7786	0.00018
CRAL_TRIO	2	0.82014	2.43861	0.04614	Pkinase-2			#DIV/0!		2	0.06508	30.7314	0.00032
Collagen	4	1.41778	2.82131	0.01426	Pkinase-2			#DIV/0!		2	0.11112	17.9986	0.00124
homeobox	9	2.86598	3.14029	0.0008	Pkinase-2			#DIV/0!		2	0.22584	8.85583	0.00438
TH1	1	0.03024	33.0688	0	pkinase	30	1.71038	17.54	0	2	0.03484	57.4053	0.00456
KAP	1	0.0293	34.1297	0	pkinase	30	1.71038	17.54	0	2	0.03736	53.5332	0.005
Peptidase_C53	1	0.0304	32.8947	0	pkinase	30	1.71038	17.54	0	2	0.03858	51.8403	0.00538
CKS	1	0.05826	17.1644	0.0007	pkinase	30	1.71038	17.54	0	2	0.07236	27.6396	0.01012
Drf_FH1	11	4.28854	2.56498	0.00128	Pkinase-2			#DIV/0!		2	0.34078	5.86889	0.01036
IWS1_C	1	0.05796	17.2533	0.0007	pkinase	30	1.71038	17.54	0	2	0.07724	25.8933	0.01056
ParA	1	0.08922	11.2082	0.00234	pkinase	30	1.71038	17.54	0	2	0.11596	17.2473	0.01564
ArsA_ATPase	1	0.11746	8.51354	0.00446	pkinase	30	1.71038	17.54	0	2	0.14872	13.4481	0.02002
Suf	1	0.12082	8.27678	0.00548	pkinase	30	1.71038	17.54	0	2	0.14798	13.5153	0.0203
HAT	1	0.14944	6.69165	0.00846	pkinase	30	1.71038	17.54	0	2	0.1876	10.661	0.0259
GATase_2	1	0.15014	6.66045	0.00918	pkinase	30	1.71038	17.54	0	2	0.18776	10.6519	0.02598
DUF683	1	0.14804	6.75493	0.00808	pkinase	30	1.71038	17.54	0	2	0.1878	10.6496	0.0263
sodcu	1	0.14926	6.69972	0.00796	pkinase	30	1.71038	17.54	0	2	0.19056	10.4954	0.02654
Pribosyltran	1	0.20542	4.86808	0.01708	pkinase	30	1.71038	17.54	0	2	0.26586	7.52276	0.03694
ZnF_P11	2	0.23632	8.4631	0.0011	pkinase	30	1.71038	17.54	0	2	0.3006	6.65336	0.04138
Dor1	1	0.29718	3.36496	0.03422	pkinase	30	1.71038	17.54	0	2	0.3741	5.34616	0.05246
FLYWCH	1	0.35142	2.8456	0.0471	pkinase	30	1.71038	17.54	0	2	0.44592	4.48511	0.06172
Extensin_2	20	11.0252	1.81402	0.00316	Pkinase-2			#DIV/0!		2	0.87124	2.29558	0.07138
SAM_PNT	1	0.4439	2.25276	0.06948	pkinase	30	1.71038	17.54	0	2	0.56106	3.56468	0.07746
Kelch	2	0.53628	3.7294	0.01618	pkinase	30	1.71038	17.54	0	2	0.66798	2.9941	0.09388
LSM	2	0.52838	3.78515	0.01436	pkinase	30	1.71038	17.54	0	2	0.67072	2.98187	0.09388
zf-HIT	2	0.56712	3.52659	0.01792	pkinase	30	1.71038	17.54	0	2	0.72076	2.77485	0.10232
abhydro_lipase	2	0.62218	3.2145	0.0241	pkinase	30	1.71038	17.54	0	2	0.79068	2.52947	0.11044
proteasome	2	0.76438	2.6165	0.04066	pkinase	30	1.71038	17.54	0	2	0.97948	2.0419	0.13752
SAM	1	0.91612	1.09156	0.23176	pkinase	30	1.71038	17.54	0	2	1.15714	1.7284	0.16242
thiored	3	0.94804	3.16442	0.01428	pkinase	30	1.71038	17.54	0	2	1.17978	1.69523	0.16708
zf-CCCH	1	1.00476	0.995263	0.26774	pkinase	30	1.71038	17.54	0	2	1.28848	1.55222	0.18128
RIO1	1	1.06514	0.938844	0.28914	pkinase	30	1.71038	17.54	0	2	1.35088	1.48052	0.18896
AT_hook	1	1.17462	0.851339	0.32904	pkinase	30	1.71038	17.54	0	2	1.5082	1.32608	0.2115
DC1	1	1.20538	0.829614	0.34046	pkinase	30	1.71038	17.54	0	2	1.54794	1.29204	0.21702
Pox_A_type_inc	1	1.23858	0.807376	0.35362	pkinase	30	1.71038	17.54	0	2	1.59514	1.25381	0.2248
zf-TRAF	4	1.85536	2.15592	0.03832	pkinase	30	1.71038	17.54	0	2	2.38176	0.839715	0.33186
adh_short	5	1.9498	2.56437	0.01288	pkinase	30	1.71038	17.54	0	2	2.46826	0.810287	0.34488
efhand	3	2.93558	1.02194	0.33796	pkinase	30	1.71038	17.54	0	2	3.72808	0.536469	0.50184
PAX	2	0.29708	6.73219	0.00232	pkinase_C	1	0.14962	6.6836	0.00986	2	0.02708	73.8552	<0.00002
cyclin	8	0.50502	15.841	0	pkinase_C	1	0.14962	6.6836	0.00986	2	0.04608	43.4028	<0.00002
cyclin_C	4	0.268	14.9254	0	pkinase_C	1	0.14962	6.6836	0.00986	2	0.02454	81.4996	<0.00002
Extensin_2	20	11.0252	1.81402	0.00316	PLDc	1	0.03072	32.5521	0.00038	2	0.4078	4.90436	0.00688
RseA_C	1	0.06034	16.5728	0.00096	Pox_ser-thr_kin	2	0.02386	83.8223	0	2	0.001	2000	<0.00002
Tymo_45kd_70kd	1	0.91216	1.0963	0.23292	Pox_ser-thr_kin	2	0.02386	83.8223	0	2	0.0166	120.482	4e-05
UQ_con	1	0.98346	1.01682	0.2566	Pox_ser-thr_kin	2	0.02386	83.8223	0	2	0.01886	106.045	4e-05
pkinase	11	6.4869	1.69573	0.02938	Pox_ser-thr_kin	2	0.02386	83.8223	0	2	0.13094	15.2742	0.0023
Extensin_2	20	11.0252	1.81402	0.00316	Pox_ser-thr_kin	2	0.02386	83.8223	0	2	0.21926	9.12159	0.00602
adh_short	5	1.9498	2.56437	0.01288	RhoGAP	1	0.1678	5.95948	0.01228	2	0.16428	12.1743	0.00058
DUF987	1	0.0291	34.3643	0	RIO1	11	0.28342	38.8117	0	2	0.01856	107.759	0.00244
ATP-grasp	1	0.06058	16.5071	0.00076	RIO1	11	0.28342	38.8117	0	2	0.03866	51.7331	0.00528
Ribosomal_L15	1	0.0884	11.3122	0.0023	RIO1	11	0.28342	38.8117	0	2	0.0563	35.524	0.0078
CPSF_A	1	0.1473	6.78887	0.00798	RIO1	11	0.28342	38.8117	0	2	0.09256	21.6076	0.0126
ligase-CoA	1	0.17938	5.57476	0.01282	RIO1	11	0.28342	38.8117	0	2	0.11218	17.8285	0.0151
GARS_B	1	0.1796	5.56793	0.01288	RIO1	11	0.28342	38.8117	0	2	0.11212	17.838	0.01544
dickkopf_N	1	0.17954	5.56979	0.01254	RIO1	11	0.28342	38.8117	0	2	0.11568	17.2891	0.01644
Ran_BP1	2	0.20872	9.58222	0.00082	RIO1	11	0.28342	38.8117	0	2	0.13356	14.9745	0.01876
ACOX	2	0.20708	9.6581	0.00096	RIO1	11	0.28342	38.8117	0	2	0.13872	14.4175	0.01978
WH1	1	0.23518	4.25206	0.02124	RIO1	11	0.28342	38.8117	0	2	0.15126	13.2223	0.02134
Arthro_defensin	1	0.26608	3.75827	0.02726	RIO1	11	0.28342	38.8117	0	2	0.16984	11.7758	0.02332
C_tripleX	1	0.3565	2.80505	0.04744	RIO1	11	0.28342	38.8117	0	2	0.22518	8.88178	0.03162
Acyl-CoA_dh_M	2	0.38456	5.20075	0.00568	RIO1	11	0.28342	38.8117	0	2	0.25092	7.97067	0.03608
Acyl-CoA_dh	2	0.41398	4.83115	0.0072	RIO1	11	0.28342	38.8117	0	2	0.27042	7.3959	0.03904
TP2	2	0.44316	4.51304	0.0088	RIO1	11	0.28342	38.8117	0	2	0.28922	6.91515	0.04156
LSM	2	0.52838	3.78515	0.01436	RIO1	11	0.28342	38.8117	0	2	0.34156	5.85549	0.05028
proteasome	2	0.76438	2.6165	0.04066	RIO1	11	0.28342	38.8117	0	2	0.49752	4.01994	0.07336
AMP-binding	1	0.82668	1.20966	0.20044	RIO1	11	0.28342	38.8117	0	2	0.52418	3.81548	0.07748
MARCKS	2	0.88312	2.2647	0.05806	RIO1	11	0.28342	38.8117	0	2	0.56486	3.5407	0.08416
metalthio	1	0.95368	1.04857	0.24648	RIO1	11	0.28342	38.8117	0	2	0.60834	3.28764	0.09204
RIO1	1	1.06514	0.938844	0.28914	RIO1	11	0.28342	38.8117	0	2	0.68738	2.9096	0.1047
TIL	1	1.08796	0.919151	0.29942	RIO1	11	0.28342	38.8117	0	2	0.69996	2.85731	0.1074
abhydrolase	3	1.44448	2.07687	0.05698	RIO1	11	0.28342	38.8117	0	2	0.93414	2.14101	0.14584
EGF	1	2.39672	0.417237	0.69844	RIO1	11	0.28342	38.8117	0	2	1.54298	1.29619	0.25016
filament	2	2.60022	0.769166	0.48278	RIO1	11	0.28342	38.8117	0	2	1.69216	1.18192	0.27776
efhand	3	2.93558	1.02194	0.33796	RIO1	11	0.28342	38.8117	0	2	1.902	1.05152	0.31264
Chitin_bind_4	2	3.21488	0.622107	0.62694	RIO1	11	0.28342	38.8117	0	2	2.06854	0.966866	0.3402
LRR	7	3.73698	1.87317	0.03264	RIO1	11	0.28342	38.8117	0	2	2.41716	0.827417	0.40134
PHD	4	4.61802	0.866172	0.49276	RIO1	11	0.28342	38.8117	0	2	3.01664	0.662989	0.49268
Myosin_tail	5	8.20932	0.609064	0.83518	RIO1	11	0.28342	38.8117	0	2	5.34632	0.374089	0.76314
homeobox	9	2.86598	3.14029	0.0008	Roughex	1	0.00806	124.069	0	2	0.27354	7.31154	0.00262
PHD	4	4.61802	0.866172	0.49276	Roughex	1	0.00806	124.069	0	2	0.44942	4.45018	0.01028
zf-C3HC4	9	6.62102	1.35931	0.1283	Roughex	1	0.00806	124.069	0	2	0.64538	3.09895	0.02442
Extensin_2	20	11.0252	1.81402	0.00316	Roughex	1	0.00806	124.069	0	2	1.06246	1.88242	0.08898
homeobox	9	2.86598	3.14029	0.0008	rrm	1	1.12072	0.892284	0.31022	2	0.0783	25.5428	6e-05
Metallophos	3	1.00708	2.97891	0.01738	RseA_C	1	0.0164	60.9756	6e-05	2	0.08408	23.7869	8e-05
homeobox	9	2.86598	3.14029	0.0008	RseA_C	1	0.0164	60.9756	6e-05	2	0.25198	7.93714	0.00196
Drf_FH1	11	4.28854	2.56498	0.00128	RseA_C	1	0.0164	60.9756	6e-05	2	0.37534	5.3285	0.00618
zf-C2H2	12	9.153	1.31105	0.12978	RseA_C	1	0.0164	60.9756	6e-05	2	0.79412	2.51851	0.04458
KIX	1	0.05938	16.8407	0.0009	SIR2	2	0.03908	51.1771	0	2	0.00396	505.051	<0.00002
Collagen	4	1.41778	2.82131	0.01426	SIR2	2	0.03908	51.1771	0	2	0.08914	22.4366	0.0004
homeobox	9	2.86598	3.14029	0.0008	SIR2	2	0.03908	51.1771	0	2	0.18462	10.8331	0.00178
Drf_FH1	11	4.28854	2.56498	0.00128	SIR2	2	0.03908	51.1771	0	2	0.2772	7.21501	0.00422
CesT	1	0.0299	33.4448	0	Skp1	4	0.05358	74.6547	0	2	0.00678	294.985	0.00038
FlaG	1	0.02796	35.7654	0	Skp1	4	0.05358	74.6547	0	2	0.00748	267.38	0.0006
Nop52	1	0.05976	16.7336	0.00082	Skp1	4	0.05358	74.6547	0	2	0.0141	141.844	0.00076
KIX	1	0.05938	16.8407	0.0009	Skp1	4	0.05358	74.6547	0	2	0.0136	147.059	0.00078
DUF1041	1	0.14764	6.77323	0.00776	Skp1	4	0.05358	74.6547	0	2	0.034	58.8235	0.00222
ACOX	2	0.20708	9.6581	0.00096	Skp1	4	0.05358	74.6547	0	2	0.04904	40.783	0.00316
Acyl-CoA_dh_M	2	0.38456	5.20075	0.00568	Skp1	4	0.05358	74.6547	0	2	0.08934	22.3864	0.00588
Acyl-CoA_dh	2	0.41398	4.83115	0.0072	Skp1	4	0.05358	74.6547	0	2	0.09652	20.7211	0.00646
B-tub_coD	1	0.41586	2.40466	0.06344	Skp1	4	0.05358	74.6547	0	2	0.0981	20.3874	0.0069
Kelch	2	0.53628	3.7294	0.01618	Skp1	4	0.05358	74.6547	0	2	0.12748	15.6887	0.009
zf-HIT	2	0.56712	3.52659	0.01792	Skp1	4	0.05358	74.6547	0	2	0.13254	15.0898	0.00958
arrestin_C	2	0.56224	3.5572	0.01718	Skp1	4	0.05358	74.6547	0	2	0.13292	15.0466	0.01012
arrestin	2	0.59106	3.38375	0.01924	Skp1	4	0.05358	74.6547	0	2	0.13916	14.3719	0.0107
thiored	3	0.94804	3.16442	0.01428	Skp1	4	0.05358	74.6547	0	2	0.22272	8.97989	0.01786
Collagen	4	1.41778	2.82131	0.01426	Skp1	4	0.05358	74.6547	0	2	0.33024	6.0562	0.02922
homeobox	9	2.86598	3.14029	0.0008	Skp1	4	0.05358	74.6547	0	2	0.68064	2.93841	0.07678
trypsin	3	6.82466	0.439582	0.9134	Skp1	4	0.05358	74.6547	0	2	1.61416	1.23903	0.25272
zf-C2H2	12	9.153	1.31105	0.12978	Skp1	4	0.05358	74.6547	0	2	2.151	0.9298	0.36402
Extensin_2	20	11.0252	1.81402	0.00316	Skp1	4	0.05358	74.6547	0	2	2.59776	0.769894	0.45396
CesT	1	0.0299	33.4448	0	Skp1_POZ	4	0.06112	65.445	0	2	0.00678	294.985	0.00038
FlaG	1	0.02796	35.7654	0	Skp1_POZ	4	0.06112	65.445	0	2	0.00748	267.38	0.0006
Nop52	1	0.05976	16.7336	0.00082	Skp1_POZ	4	0.06112	65.445	0	2	0.0141	141.844	0.00076
KIX	1	0.05938	16.8407	0.0009	Skp1_POZ	4	0.06112	65.445	0	2	0.0136	147.059	0.00078
DUF1041	1	0.14764	6.77323	0.00776	Skp1_POZ	4	0.06112	65.445	0	2	0.034	58.8235	0.00222
ACOX	2	0.20708	9.6581	0.00096	Skp1_POZ	4	0.06112	65.445	0	2	0.04904	40.783	0.00316
Acyl-CoA_dh_M	2	0.38456	5.20075	0.00568	Skp1_POZ	4	0.06112	65.445	0	2	0.08934	22.3864	0.00588
Acyl-CoA_dh	2	0.41398	4.83115	0.0072	Skp1_POZ	4	0.06112	65.445	0	2	0.09652	20.7211	0.00646
B-tub_coD	1	0.41586	2.40466	0.06344	Skp1_POZ	4	0.06112	65.445	0	2	0.0981	20.3874	0.0069
Kelch	2	0.53628	3.7294	0.01618	Skp1_POZ	4	0.06112	65.445	0	2	0.12748	15.6887	0.009
zf-HIT	2	0.56712	3.52659	0.01792	Skp1_POZ	4	0.06112	65.445	0	2	0.13254	15.0898	0.00958
arrestin_C	2	0.56224	3.5572	0.01718	Skp1_POZ	4	0.06112	65.445	0	2	0.13292	15.0466	0.01012
arrestin	2	0.59106	3.38375	0.01924	Skp1_POZ	4	0.06112	65.445	0	2	0.13916	14.3719	0.0107
thiored	3	0.94804	3.16442	0.01428	Skp1_POZ	4	0.06112	65.445	0	2	0.22272	8.97989	0.01786
Collagen	4	1.41778	2.82131	0.01426	Skp1_POZ	4	0.06112	65.445	0	2	0.33024	6.0562	0.02922
homeobox	9	2.86598	3.14029	0.0008	Skp1_POZ	4	0.06112	65.445	0	2	0.68064	2.93841	0.07678
trypsin	3	6.82466	0.439582	0.9134	Skp1_POZ	4	0.06112	65.445	0	2	1.61416	1.23903	0.25272
zf-C2H2	12	9.153	1.31105	0.12978	Skp1_POZ	4	0.06112	65.445	0	2	2.151	0.9298	0.36402
Extensin_2	20	11.0252	1.81402	0.00316	Skp1_POZ	4	0.06112	65.445	0	2	2.59776	0.769894	0.45396
homeobox	9	2.86598	3.14029	0.0008	SSDP	1	0.5733	1.74429	0.1147	2	0.1272	15.7233	0.00022
Drf_FH1	11	4.28854	2.56498	0.00128	SSDP	1	0.5733	1.74429	0.1147	2	0.18828	10.6225	0.00082
Extensin_2	20	11.0252	1.81402	0.00316	SSDP	1	0.5733	1.74429	0.1147	2	0.49112	4.07232	0.01244
HLH	3	1.68708	1.77822	0.08688	TPR	2	0.75344	2.65449	0.0404	2	0.13688	14.6113	0.00042
rrm	12	4.25874	2.81773	0.00032	TPR	2	0.75344	2.65449	0.0404	2	0.34962	5.7205	0.00446
Drf_FH1	11	4.28854	2.56498	0.00128	trypsin	1	1.79668	0.556582	0.5392	2	0.11762	17.0039	0.00014
pkinase	11	6.4869	1.69573	0.02938	trypsin	1	1.79668	0.556582	0.5392	2	0.1767	11.3186	0.00072
Extensin_2	20	11.0252	1.81402	0.00316	trypsin	1	1.79668	0.556582	0.5392	2	0.30404	6.57808	0.0024
Metallophos	3	1.00708	2.97891	0.01738	Tymo_45kd_70kd	1	0.24228	4.12746	0.02414	2	0.08408	23.7869	8e-05
homeobox	9	2.86598	3.14029	0.0008	Tymo_45kd_70kd	1	0.24228	4.12746	0.02414	2	0.25198	7.93714	0.00196
Drf_FH1	11	4.28854	2.56498	0.00128	Tymo_45kd_70kd	1	0.24228	4.12746	0.02414	2	0.37534	5.3285	0.00618
zf-C2H2	12	9.153	1.31105	0.12978	Tymo_45kd_70kd	1	0.24228	4.12746	0.02414	2	0.79412	2.51851	0.04458
HECT	2	0.40924	4.88711	0.00744	WHEP-TRS	1	0.03954	25.2908	0.0006	2	0.03076	65.0195	<0.00002
IMS	2	0.09006	22.2074	4e-05	WHEP-TRS	1	0.03954	25.2908	0.0006	2	0.0066	303.03	<0.00002
WW	3	0.70822	4.23597	0.00482	WHEP-TRS	1	0.03954	25.2908	0.0006	2	0.05316	37.6223	4e-05
C2	2	1.29318	1.54658	0.13838	WHEP-TRS	1	0.03954	25.2908	0.0006	2	0.09876	20.2511	0.0002
Drf_FH1	11	4.28854	2.56498	0.00128	WHEP-TRS	1	0.03954	25.2908	0.0006	2	0.31768	6.29564	0.00396
zf-C3HC4	9	6.62102	1.35931	0.1283	WHEP-TRS	1	0.03954	25.2908	0.0006	2	0.49646	4.02852	0.01268
Extensin_2	20	11.0252	1.81402	0.00316	WHEP-TRS	1	0.03954	25.2908	0.0006	2	0.81838	2.44385	0.04642
homeobox	9	2.86598	3.14029	0.0008	Y_phosphatase	1	0.21182	4.72099	0.01954	2	0.1272	15.7233	0.00022
Drf_FH1	11	4.28854	2.56498	0.00128	Y_phosphatase	1	0.21182	4.72099	0.01954	2	0.18828	10.6225	0.00082
Extensin_2	20	11.0252	1.81402	0.00316	Y_phosphatase	1	0.21182	4.72099	0.01954	2	0.49112	4.07232	0.01244
KIX	1	0.05938	16.8407	0.0009	zf-C3HC4	4	1.7485	2.28768	0.03154	2	0.00768	260.417	<0.00002
Ribosomal_L15	1	0.0884	11.3122	0.0023	zf-C3HC4	4	1.7485	2.28768	0.03154	2	0.01174	170.358	<0.00002
WH1	1	0.23518	4.25206	0.02124	zf-C3HC4	4	1.7485	2.28768	0.03154	2	0.03042	65.7462	4e-05
Ran_BP1	2	0.20872	9.58222	0.00082	zf-C3HC4	4	1.7485	2.28768	0.03154	2	0.02816	71.0227	8e-05
Nanos	2	0.49958	4.00336	0.01294	zf-C3HC4	4	1.7485	2.28768	0.03154	2	0.06604	30.2847	0.0002
Collagen	4	1.41778	2.82131	0.01426	zf-C3HC4	4	1.7485	2.28768	0.03154	2	0.18246	10.9613	0.00206
homeobox	9	2.86598	3.14029	0.0008	zf-C3HC4	4	1.7485	2.28768	0.03154	2	0.3807	5.25348	0.0106
zf-C3HC4	9	6.62102	1.35931	0.1283	zf-C3HC4	4	1.7485	2.28768	0.03154	2	0.86916	2.30107	0.06576
zf-C2H2	12	9.153	1.31105	0.12978	zf-C3HC4	4	1.7485	2.28768	0.03154	2	1.20844	1.65503	0.12896
zf-C4	3	0.68064	4.40762	0.00438	zf-CCHC	1	0.2567	3.8956	0.02626	2	0.04764	41.9815	<0.00002
hormone_rec	3	0.62598	4.79249	0.00306	zf-CCHC	1	0.2567	3.8956	0.02626	2	0.04298	46.5333	2e-05
homeobox	9	2.86598	3.14029	0.0008	zf-CCHC	1	0.2567	3.8956	0.02626	2	0.20162	9.91965	0.00096
DUF465	1	0.17546	5.6993	0.01176	AAA	2	0.553	3.61664	0.01872	1	0.00576	173.611	<0.00002
DnaB_C	1	0.0584	17.1233	0.00102	AAA	2	0.553	3.61664	0.01872	1	0.00202	495.05	<0.00002
Gag_spuma	1	0.29726	3.36406	0.03426	AAA	2	0.553	3.61664	0.01872	1	0.00954	104.822	<0.00002
HHH	1	0.14536	6.87947	0.00784	AAA	2	0.553	3.61664	0.01872	1	0.0073	136.986	<0.00002
Melibiase	1	0.05872	17.03	0.001	AAA	2	0.553	3.61664	0.01872	1	0.00186	537.634	<0.00002
RNA_pol_A_CTD	1	0.05854	17.0823	0.00086	AAA	2	0.553	3.61664	0.01872	1	0.00196	510.204	<0.00002
RasGAP_C	1	0.05858	17.0707	0.0007	AAA	2	0.553	3.61664	0.01872	1	0.002	500	<0.00002
recA	1	0.02854	35.0385	0	AAA	2	0.553	3.61664	0.01872	1	0.00104	961.538	<0.00002
Cdc37	1	0.44264	2.25917	0.07096	AAA	2	0.553	3.61664	0.01872	1	0.01508	66.313	2e-05
pp-binding	1	0.20904	4.78377	0.01654	AAA	2	0.553	3.61664	0.01872	1	0.00794	125.945	2e-05
SNF7	1	0.55842	1.79077	0.108	AAA	2	0.553	3.61664	0.01872	1	0.01806	55.371	4e-05
cyclin_C	4	0.268	14.9254	0	AAA	2	0.553	3.61664	0.01872	1	0.0094	106.383	4e-05
cyclin	8	0.50502	15.841	0	AAA	2	0.553	3.61664	0.01872	1	0.01722	58.072	8e-05
SAM_PNT	1	0.4439	2.25276	0.06948	AAA	2	0.553	3.61664	0.01872	1	0.01582	63.2111	0.00012
Prefoldin	1	0.41384	2.41639	0.06322	AAA	2	0.553	3.61664	0.01872	1	0.01454	68.7758	0.0002
spectrin	1	1.0911	0.916506	0.29698	AAA	2	0.553	3.61664	0.01872	1	0.0372	26.8817	0.00042
KE2	1	1.01684	0.983439	0.27104	AAA	2	0.553	3.61664	0.01872	1	0.03398	29.4291	0.00046
SAM	1	0.91612	1.09156	0.23176	AAA	2	0.553	3.61664	0.01872	1	0.03312	30.1932	0.00048
MARCKS	2	0.88312	2.2647	0.05806	AAA	2	0.553	3.61664	0.01872	1	0.0304	32.8947	0.00056
Pox_A_type_inc	1	1.23858	0.807376	0.35362	AAA	2	0.553	3.61664	0.01872	1	0.04336	23.0627	0.00072
DAG_PE-bind	1	1.18116	0.846625	0.33058	AAA	2	0.553	3.61664	0.01872	1	0.04132	24.2014	0.0008
DUF164	1	1.56386	0.639443	0.46636	AAA	2	0.553	3.61664	0.01872	1	0.05342	18.7196	0.0011
Laminin_I	1	1.89338	0.528156	0.56626	AAA	2	0.553	3.61664	0.01872	1	0.06518	15.3421	0.00146
ERM	3	1.8263	1.64267	0.11068	AAA	2	0.553	3.61664	0.01872	1	0.0627	15.949	0.00158
LIM	2	1.8893	1.05859	0.29204	AAA	2	0.553	3.61664	0.01872	1	0.06486	15.4178	0.0018
homeobox	9	2.86598	3.14029	0.0008	AAA	2	0.553	3.61664	0.01872	1	0.0978	10.2249	0.0037
E-MAP-115	4	3.00828	1.32966	0.183	AAA	2	0.553	3.61664	0.01872	1	0.1038	9.63391	0.00474
efhand	3	2.93558	1.02194	0.33796	AAA	2	0.553	3.61664	0.01872	1	0.10234	9.77135	0.0049
PHD	4	4.61802	0.866172	0.49276	AAA	2	0.553	3.61664	0.01872	1	0.16428	6.08717	0.0111
zf-C3HC4	9	6.62102	1.35931	0.1283	AAA	2	0.553	3.61664	0.01872	1	0.22966	4.35426	0.0231
DUF465	1	0.17546	5.6993	0.01176	ABC_tran	1	0.57988	1.72449	0.11488	1	0.00492	203.252	<0.00002
DnaB_C	1	0.0584	17.1233	0.00102	ABC_tran	1	0.57988	1.72449	0.11488	1	0.00176	568.182	<0.00002
Gag_spuma	1	0.29726	3.36406	0.03426	ABC_tran	1	0.57988	1.72449	0.11488	1	0.00826	121.065	<0.00002
HHH	1	0.14536	6.87947	0.00784	ABC_tran	1	0.57988	1.72449	0.11488	1	0.0063	158.73	<0.00002
Melibiase	1	0.05872	17.03	0.001	ABC_tran	1	0.57988	1.72449	0.11488	1	0.0017	588.235	<0.00002
RNA_pol_A_CTD	1	0.05854	17.0823	0.00086	ABC_tran	1	0.57988	1.72449	0.11488	1	0.0017	588.235	<0.00002
RasGAP_C	1	0.05858	17.0707	0.0007	ABC_tran	1	0.57988	1.72449	0.11488	1	0.00172	581.395	<0.00002
pp-binding	1	0.20904	4.78377	0.01654	ABC_tran	1	0.57988	1.72449	0.11488	1	0.00676	147.929	<0.00002
recA	1	0.02854	35.0385	0	ABC_tran	1	0.57988	1.72449	0.11488	1	0.0009	1111.11	<0.00002
Cdc37	1	0.44264	2.25917	0.07096	ABC_tran	1	0.57988	1.72449	0.11488	1	0.01304	76.6871	2e-05
SNF7	1	0.55842	1.79077	0.108	ABC_tran	1	0.57988	1.72449	0.11488	1	0.01568	63.7755	4e-05
cyclin_C	4	0.268	14.9254	0	ABC_tran	1	0.57988	1.72449	0.11488	1	0.00824	121.359	4e-05
cyclin	8	0.50502	15.841	0	ABC_tran	1	0.57988	1.72449	0.11488	1	0.0149	67.1141	6e-05
Prefoldin	1	0.41384	2.41639	0.06322	ABC_tran	1	0.57988	1.72449	0.11488	1	0.01252	79.8722	0.0001
SAM_PNT	1	0.4439	2.25276	0.06948	ABC_tran	1	0.57988	1.72449	0.11488	1	0.0136	73.5294	0.0001
spectrin	1	1.0911	0.916506	0.29698	ABC_tran	1	0.57988	1.72449	0.11488	1	0.03202	31.2305	0.00028
KE2	1	1.01684	0.983439	0.27104	ABC_tran	1	0.57988	1.72449	0.11488	1	0.0294	34.0136	0.00034
SAM	1	0.91612	1.09156	0.23176	ABC_tran	1	0.57988	1.72449	0.11488	1	0.02846	35.137	0.00036
MARCKS	2	0.88312	2.2647	0.05806	ABC_tran	1	0.57988	1.72449	0.11488	1	0.02632	37.9939	0.00046
DAG_PE-bind	1	1.18116	0.846625	0.33058	ABC_tran	1	0.57988	1.72449	0.11488	1	0.03502	28.5551	0.00054
Pox_A_type_inc	1	1.23858	0.807376	0.35362	ABC_tran	1	0.57988	1.72449	0.11488	1	0.03772	26.5111	0.00058
DUF164	1	1.56386	0.639443	0.46636	ABC_tran	1	0.57988	1.72449	0.11488	1	0.04608	21.7014	0.0009
Laminin_I	1	1.89338	0.528156	0.56626	ABC_tran	1	0.57988	1.72449	0.11488	1	0.05602	17.8508	0.001
ERM	3	1.8263	1.64267	0.11068	ABC_tran	1	0.57988	1.72449	0.11488	1	0.05412	18.4775	0.00118
LIM	2	1.8893	1.05859	0.29204	ABC_tran	1	0.57988	1.72449	0.11488	1	0.05438	18.3891	0.00142
homeobox	9	2.86598	3.14029	0.0008	ABC_tran	1	0.57988	1.72449	0.11488	1	0.08416	11.8821	0.00274
E-MAP-115	4	3.00828	1.32966	0.183	ABC_tran	1	0.57988	1.72449	0.11488	1	0.0887	11.274	0.00356
efhand	3	2.93558	1.02194	0.33796	ABC_tran	1	0.57988	1.72449	0.11488	1	0.08826	11.3302	0.00356
PHD	4	4.61802	0.866172	0.49276	ABC_tran	1	0.57988	1.72449	0.11488	1	0.14	7.14286	0.00808
zf-C3HC4	9	6.62102	1.35931	0.1283	ABC_tran	1	0.57988	1.72449	0.11488	1	0.19724	5.06997	0.0167
Pkinase-2			#DIV/0!		ABC1	2	0.03916	51.0725	4e-05	1	0	#DIV/0!	<0.00002
Voltage_CLC	2	0.47322	4.22636	0.0104	ABC1	2	0.03916	51.0725	4e-05	1	0	#DIV/0!	<0.00002
MutH	1	0.03002	33.3111	0	ABC1	2	0.03916	51.0725	4e-05	1	0.00276	362.319	2e-05
Borrelia_lipo	1	0.08802	11.3611	0.00242	ABC1	2	0.03916	51.0725	4e-05	1	0.0077	129.87	0.00028
transcript_fac2	2	0.11782	16.975	6e-05	ABC1	2	0.03916	51.0725	4e-05	1	0.01034	96.7118	0.0003
dickkopf_N	1	0.17954	5.56979	0.01254	ABC1	2	0.03916	51.0725	4e-05	1	0.01632	61.2745	0.00046
GATase_2	1	0.15014	6.66045	0.00918	ABC1	2	0.03916	51.0725	4e-05	1	0.0129	77.5194	0.0005
Kdo	1	0.20722	4.82579	0.01622	ABC1	2	0.03916	51.0725	4e-05	1	0.01856	53.8793	0.00054
CK_II_beta	1	0.17752	5.63317	0.0118	ABC1	2	0.03916	51.0725	4e-05	1	0.01536	65.1042	0.00056
Pribosyltran	1	0.20542	4.86808	0.01708	ABC1	2	0.03916	51.0725	4e-05	1	0.01916	52.1921	0.00068
Arthro_defensin	1	0.26608	3.75827	0.02726	ABC1	2	0.03916	51.0725	4e-05	1	0.02286	43.7445	0.00092
cyclin_C	4	0.268	14.9254	0	ABC1	2	0.03916	51.0725	4e-05	1	0.02468	40.5186	0.00092
C_tripleX	1	0.3565	2.80505	0.04744	ABC1	2	0.03916	51.0725	4e-05	1	0.03178	31.4663	0.00144
Sterile	1	0.44676	2.23834	0.07318	ABC1	2	0.03916	51.0725	4e-05	1	0.03828	26.1233	0.00166
cyclin	8	0.50502	15.841	0	ABC1	2	0.03916	51.0725	4e-05	1	0.04602	21.7297	0.00206
HSP70	2	0.4712	4.24448	0.0103	ABC1	2	0.03916	51.0725	4e-05	1	0.04182	23.912	0.00208
arrestin_C	2	0.56224	3.5572	0.01718	ABC1	2	0.03916	51.0725	4e-05	1	0.04928	20.2922	0.00224
pkinase_C	3	0.56264	5.33201	0.0021	ABC1	2	0.03916	51.0725	4e-05	1	0.04984	20.0642	0.00244
arrestin	2	0.59106	3.38375	0.01924	ABC1	2	0.03916	51.0725	4e-05	1	0.05176	19.3199	0.00246
hormone_rec	3	0.62598	4.79249	0.00306	ABC1	2	0.03916	51.0725	4e-05	1	0.05696	17.5562	0.0028
zf-C4	3	0.68064	4.40762	0.00438	ABC1	2	0.03916	51.0725	4e-05	1	0.06242	16.0205	0.00326
ATP-bind	2	0.7962	2.51193	0.04432	ABC1	2	0.03916	51.0725	4e-05	1	0.06924	14.4425	0.00386
UQ_con	1	0.98346	1.01682	0.2566	ABC1	2	0.03916	51.0725	4e-05	1	0.08696	11.4995	0.00544
metalthio	1	0.95368	1.04857	0.24648	ABC1	2	0.03916	51.0725	4e-05	1	0.08486	11.7841	0.00562
TIL	1	1.08796	0.919151	0.29942	ABC1	2	0.03916	51.0725	4e-05	1	0.09804	10.1999	0.0065
GST_C	2	1.18438	1.68865	0.11466	ABC1	2	0.03916	51.0725	4e-05	1	0.10408	9.60799	0.0069
GST_N	2	1.18366	1.68967	0.1143	ABC1	2	0.03916	51.0725	4e-05	1	0.1041	9.60615	0.00708
DUF227	2	1.59898	1.2508	0.2148	ABC1	2	0.03916	51.0725	4e-05	1	0.1419	7.04722	0.0116
HLH	3	1.68708	1.77822	0.08688	ABC1	2	0.03916	51.0725	4e-05	1	0.15122	6.61288	0.0121
adh_short	5	1.9498	2.56437	0.01288	ABC1	2	0.03916	51.0725	4e-05	1	0.17234	5.80248	0.01666
GTP_EFTU	2	2.1735	0.920175	0.37056	ABC1	2	0.03916	51.0725	4e-05	1	0.19382	5.15943	0.01906
helicase_C	1	2.20416	0.453688	0.6532	ABC1	2	0.03916	51.0725	4e-05	1	0.19744	5.06483	0.0198
DEAD	1	2.23596	0.447235	0.66142	ABC1	2	0.03916	51.0725	4e-05	1	0.19978	5.00551	0.0205
arf	3	2.3552	1.27378	0.21026	ABC1	2	0.03916	51.0725	4e-05	1	0.21084	4.74293	0.02216
EGF	1	2.39672	0.417237	0.69844	ABC1	2	0.03916	51.0725	4e-05	1	0.21152	4.72769	0.02286
p450	1	2.56502	0.389861	0.72848	ABC1	2	0.03916	51.0725	4e-05	1	0.2335	4.28266	0.0265
ras	3	2.62436	1.14314	0.26834	ABC1	2	0.03916	51.0725	4e-05	1	0.2375	4.21053	0.02706
LRR	7	3.73698	1.87317	0.03264	ABC1	2	0.03916	51.0725	4e-05	1	0.33204	3.01169	0.04846
WD40	7	5.12792	1.36508	0.14112	ABC1	2	0.03916	51.0725	4e-05	1	0.45722	2.18713	0.07908
pkinase	11	6.4869	1.69573	0.02938	ABC1	2	0.03916	51.0725	4e-05	1	0.57932	1.72616	0.11818
trypsin	3	6.82466	0.439582	0.9134	ABC1	2	0.03916	51.0725	4e-05	1	0.61714	1.62038	0.12884
Myosin_tail	5	8.20932	0.609064	0.83518	ABC1	2	0.03916	51.0725	4e-05	1	0.73292	1.36441	0.16944
14-3-3	1	0.05912	16.9147	0.00086	Acetyltransf	1	0.26292	3.80344	0.02894	1	0.0018	555.556	<0.00002
DnaB_C	1	0.0584	17.1233	0.00102	Acetyltransf	1	0.26292	3.80344	0.02894	1	0.00192	520.833	<0.00002
FlaG	1	0.02796	35.7654	0	Acetyltransf	1	0.26292	3.80344	0.02894	1	0.00116	862.069	<0.00002
RNA_pol_A_CTD	1	0.05854	17.0823	0.00086	Acetyltransf	1	0.26292	3.80344	0.02894	1	0.00166	602.41	<0.00002
RseA_C	1	0.06034	16.5728	0.00096	Acetyltransf	1	0.26292	3.80344	0.02894	1	0.0015	666.667	<0.00002
recA	1	0.02854	35.0385	0	Acetyltransf	1	0.26292	3.80344	0.02894	1	0.00092	1086.96	<0.00002
transcript_fac2	2	0.11782	16.975	6e-05	Acetyltransf	1	0.26292	3.80344	0.02894	1	0.00318	314.465	<0.00002
HHH	1	0.14536	6.87947	0.00784	Acetyltransf	1	0.26292	3.80344	0.02894	1	0.00604	165.563	4e-05
Tymo_45kd_70kd	1	0.91216	1.0963	0.23292	Acetyltransf	1	0.26292	3.80344	0.02894	1	0.02674	37.3972	0.00026
DUF233	1	0.82292	1.21518	0.19832	Acetyltransf	1	0.26292	3.80344	0.02894	1	0.02454	40.7498	0.00034
F-box	17	1.17178	14.5078	0	Acetyltransf	1	0.26292	3.80344	0.02894	1	0.0369	27.1003	0.00046
homeobox	9	2.86598	3.14029	0.0008	Acetyltransf	1	0.26292	3.80344	0.02894	1	0.08452	11.8315	0.00286
pkinase	11	6.4869	1.69573	0.02938	Acetyltransf	1	0.26292	3.80344	0.02894	1	0.19188	5.21159	0.01472
zf-C3HC4	9	6.62102	1.35931	0.1283	Acetyltransf	1	0.26292	3.80344	0.02894	1	0.19728	5.06894	0.01592
WW	3	0.70822	4.23597	0.00482	Activin_recp	2	0.07064	28.3126	4e-05	1	0.00352	284.091	<0.00002
PDZ	4	1.95608	2.04491	0.04512	Activin_recp	2	0.07064	28.3126	4e-05	1	0.01018	98.2318	2e-05
DUF1019	1	0.03048	32.8084	0	ank	1	0.66128	1.51222	0.14154	1	0.00236	423.729	<0.00002
DUF987	1	0.0291	34.3643	0	ank	1	0.66128	1.51222	0.14154	1	0.00232	431.034	<0.00002
DnaB_C	1	0.0584	17.1233	0.00102	ank	1	0.66128	1.51222	0.14154	1	0.00488	204.918	<0.00002
RNA_pol_A_CTD	1	0.05854	17.0823	0.00086	ank	1	0.66128	1.51222	0.14154	1	0.00492	203.252	<0.00002
TT_ORF2	1	0.08782	11.3869	0.00258	ank	1	0.66128	1.51222	0.14154	1	0.0074	135.135	<0.00002
recA	1	0.02854	35.0385	0	ank	1	0.66128	1.51222	0.14154	1	0.00264	378.788	<0.00002
CPSF_A	1	0.1473	6.78887	0.00798	ank	1	0.66128	1.51222	0.14154	1	0.0118	84.7458	4e-05
HHH	1	0.14536	6.87947	0.00784	ank	1	0.66128	1.51222	0.14154	1	0.01778	56.243	4e-05
HORMA	1	0.11966	8.35701	0.00526	ank	1	0.66128	1.51222	0.14154	1	0.01028	97.2763	4e-05
VHS	1	0.11946	8.371	0.00534	ank	1	0.66128	1.51222	0.14154	1	0.00984	101.626	4e-05
transcript_fac2	2	0.11782	16.975	6e-05	ank	1	0.66128	1.51222	0.14154	1	0.00988	101.215	4e-05
ACOX	2	0.20708	9.6581	0.00096	ank	1	0.66128	1.51222	0.14154	1	0.01766	56.6251	0.00014
dickkopf_N	1	0.17954	5.56979	0.01254	ank	1	0.66128	1.51222	0.14154	1	0.01546	64.6831	0.00016
ENTH	1	0.17662	5.66187	0.01192	ank	1	0.66128	1.51222	0.14154	1	0.01544	64.7668	0.0002
UIM	1	0.29532	3.38616	0.03382	ank	1	0.66128	1.51222	0.14154	1	0.02544	39.3082	0.00028
Arthro_defensin	1	0.26608	3.75827	0.02726	ank	1	0.66128	1.51222	0.14154	1	0.0217	46.0829	0.00034
C_tripleX	1	0.3565	2.80505	0.04744	ank	1	0.66128	1.51222	0.14154	1	0.02856	35.014	0.00042
Acyl-CoA_dh_M	2	0.38456	5.20075	0.00568	ank	1	0.66128	1.51222	0.14154	1	0.03212	31.1333	0.00046
Prefoldin	1	0.41384	2.41639	0.06322	ank	1	0.66128	1.51222	0.14154	1	0.03558	28.1057	0.0005
Acyl-CoA_dh	2	0.41398	4.83115	0.0072	ank	1	0.66128	1.51222	0.14154	1	0.03482	28.7191	0.00054
arrestin_C	2	0.56224	3.5572	0.01718	ank	1	0.66128	1.51222	0.14154	1	0.04536	22.0459	0.00116
arrestin	2	0.59106	3.38375	0.01924	ank	1	0.66128	1.51222	0.14154	1	0.04816	20.7641	0.0012
hormone_rec	3	0.62598	4.79249	0.00306	ank	1	0.66128	1.51222	0.14154	1	0.05254	19.0331	0.00134
zf-C4	3	0.68064	4.40762	0.00438	ank	1	0.66128	1.51222	0.14154	1	0.05732	17.4459	0.0015
AMP-binding	1	0.82668	1.20966	0.20044	ank	1	0.66128	1.51222	0.14154	1	0.06572	15.2161	0.00164
DUF243	2	0.79652	2.51092	0.04394	ank	1	0.66128	1.51222	0.14154	1	0.0654	15.2905	0.00172
HMG_box	2	0.8316	2.405	0.04756	ank	1	0.66128	1.51222	0.14154	1	0.06972	14.3431	0.00238
metalthio	1	0.95368	1.04857	0.24648	ank	1	0.66128	1.51222	0.14154	1	0.07906	12.6486	0.00278
zf-CCHC	2	0.96832	2.06543	0.07188	ank	1	0.66128	1.51222	0.14154	1	0.08148	12.273	0.0033
TIL	1	1.08796	0.919151	0.29942	ank	1	0.66128	1.51222	0.14154	1	0.09138	10.9433	0.00358
DAG_PE-bind	1	1.18116	0.846625	0.33058	ank	1	0.66128	1.51222	0.14154	1	0.09878	10.1235	0.00414
Collagen	4	1.41778	2.82131	0.01426	ank	1	0.66128	1.51222	0.14154	1	0.1199	8.34028	0.00626
HLH	3	1.68708	1.77822	0.08688	ank	1	0.66128	1.51222	0.14154	1	0.13984	7.15103	0.00854
LIM	2	1.8893	1.05859	0.29204	ank	1	0.66128	1.51222	0.14154	1	0.1596	6.26566	0.01104
SH3	2	1.92742	1.03766	0.30328	ank	1	0.66128	1.51222	0.14154	1	0.16228	6.16219	0.01162
EGF	1	2.39672	0.417237	0.69844	ank	1	0.66128	1.51222	0.14154	1	0.20024	4.99401	0.01702
CBM_14	2	2.47698	0.807435	0.45244	ank	1	0.66128	1.51222	0.14154	1	0.20902	4.78423	0.01818
Drf_FH1	11	4.28854	2.56498	0.00128	ank	1	0.66128	1.51222	0.14154	1	0.35964	2.78056	0.0508
pkinase	11	6.4869	1.69573	0.02938	ank	1	0.66128	1.51222	0.14154	1	0.54572	1.83244	0.10274
trypsin	3	6.82466	0.439582	0.9134	ank	1	0.66128	1.51222	0.14154	1	0.57852	1.72855	0.11318
Borrelia_lipo	1	0.08802	11.3611	0.00242	APH	1	0.16464	6.07386	0.01164	1	0.00598	167.224	<0.00002
MutH	1	0.03002	33.3111	0	APH	1	0.16464	6.07386	0.01164	1	0.00202	495.05	<0.00002
Voltage_CLC	2	0.47322	4.22636	0.0104	APH	1	0.16464	6.07386	0.01164	1	0	#DIV/0!	<0.00002
transcript_fac2	2	0.11782	16.975	6e-05	APH	1	0.16464	6.07386	0.01164	1	0.00818	122.249	<0.00002
GATase_2	1	0.15014	6.66045	0.00918	APH	1	0.16464	6.07386	0.01164	1	0.00992	100.806	4e-05
dickkopf_N	1	0.17954	5.56979	0.01254	APH	1	0.16464	6.07386	0.01164	1	0.01242	80.5153	4e-05
Pribosyltran	1	0.20542	4.86808	0.01708	APH	1	0.16464	6.07386	0.01164	1	0.01446	69.1563	6e-05
Kdo	1	0.20722	4.82579	0.01622	APH	1	0.16464	6.07386	0.01164	1	0.01436	69.6379	0.0001
cyclin_C	4	0.268	14.9254	0	APH	1	0.16464	6.07386	0.01164	1	0.01924	51.9751	0.00018
Arthro_defensin	1	0.26608	3.75827	0.02726	APH	1	0.16464	6.07386	0.01164	1	0.01782	56.1167	0.00024
Sterile	1	0.44676	2.23834	0.07318	APH	1	0.16464	6.07386	0.01164	1	0.02918	34.27	0.00034
C_tripleX	1	0.3565	2.80505	0.04744	APH	1	0.16464	6.07386	0.01164	1	0.02506	39.9042	0.0004
pkinase_C	3	0.56264	5.33201	0.0021	APH	1	0.16464	6.07386	0.01164	1	0.0391	25.5754	0.00058
HSP70	2	0.4712	4.24448	0.0103	APH	1	0.16464	6.07386	0.01164	1	0.03258	30.6937	0.0006
arrestin_C	2	0.56224	3.5572	0.01718	APH	1	0.16464	6.07386	0.01164	1	0.03822	26.1643	0.0006
cyclin	8	0.50502	15.841	0	APH	1	0.16464	6.07386	0.01164	1	0.03562	28.0741	0.00064
arrestin	2	0.59106	3.38375	0.01924	APH	1	0.16464	6.07386	0.01164	1	0.04008	24.9501	0.00066
hormone_rec	3	0.62598	4.79249	0.00306	APH	1	0.16464	6.07386	0.01164	1	0.0448	22.3214	0.00078
zf-C4	3	0.68064	4.40762	0.00438	APH	1	0.16464	6.07386	0.01164	1	0.0495	20.202	0.00104
UQ_con	1	0.98346	1.01682	0.2566	APH	1	0.16464	6.07386	0.01164	1	0.06722	14.8765	0.00218
metalthio	1	0.95368	1.04857	0.24648	APH	1	0.16464	6.07386	0.01164	1	0.06654	15.0286	0.00234
TIL	1	1.08796	0.919151	0.29942	APH	1	0.16464	6.07386	0.01164	1	0.0768	13.0208	0.00274
GST_C	2	1.18438	1.68865	0.11466	APH	1	0.16464	6.07386	0.01164	1	0.07996	12.5063	0.00278
GST_N	2	1.18366	1.68967	0.1143	APH	1	0.16464	6.07386	0.01164	1	0.07968	12.5502	0.0029
HLH	3	1.68708	1.77822	0.08688	APH	1	0.16464	6.07386	0.01164	1	0.1176	8.5034	0.00584
adh_short	5	1.9498	2.56437	0.01288	APH	1	0.16464	6.07386	0.01164	1	0.13238	7.55401	0.00808
helicase_C	1	2.20416	0.453688	0.6532	APH	1	0.16464	6.07386	0.01164	1	0.15274	6.54707	0.00992
DEAD	1	2.23596	0.447235	0.66142	APH	1	0.16464	6.07386	0.01164	1	0.15434	6.4792	0.0102
EGF	1	2.39672	0.417237	0.69844	APH	1	0.16464	6.07386	0.01164	1	0.16546	6.04376	0.01246
p450	1	2.56502	0.389861	0.72848	APH	1	0.16464	6.07386	0.01164	1	0.18008	5.55309	0.01404
homeobox	9	2.86598	3.14029	0.0008	APH	1	0.16464	6.07386	0.01164	1	0.20006	4.9985	0.0174
LRR	7	3.73698	1.87317	0.03264	APH	1	0.16464	6.07386	0.01164	1	0.25744	3.8844	0.02778
WD40	7	5.12792	1.36508	0.14112	APH	1	0.16464	6.07386	0.01164	1	0.35516	2.81563	0.04684
pkinase	11	6.4869	1.69573	0.02938	APH	1	0.16464	6.07386	0.01164	1	0.45332	2.20595	0.0763
trypsin	3	6.82466	0.439582	0.9134	APH	1	0.16464	6.07386	0.01164	1	0.4791	2.08725	0.08184
Myosin_tail	5	8.20932	0.609064	0.83518	APH	1	0.16464	6.07386	0.01164	1	0.57158	1.74954	0.11152
DUF465	1	0.17546	5.6993	0.01176	ATP-bind	1	0.20752	4.81881	0.0184	1	0.00492	203.252	<0.00002
DnaB_C	1	0.0584	17.1233	0.00102	ATP-bind	1	0.20752	4.81881	0.0184	1	0.00176	568.182	<0.00002
Gag_spuma	1	0.29726	3.36406	0.03426	ATP-bind	1	0.20752	4.81881	0.0184	1	0.00826	121.065	<0.00002
HHH	1	0.14536	6.87947	0.00784	ATP-bind	1	0.20752	4.81881	0.0184	1	0.0063	158.73	<0.00002
Melibiase	1	0.05872	17.03	0.001	ATP-bind	1	0.20752	4.81881	0.0184	1	0.0017	588.235	<0.00002
RNA_pol_A_CTD	1	0.05854	17.0823	0.00086	ATP-bind	1	0.20752	4.81881	0.0184	1	0.0017	588.235	<0.00002
RasGAP_C	1	0.05858	17.0707	0.0007	ATP-bind	1	0.20752	4.81881	0.0184	1	0.00172	581.395	<0.00002
pp-binding	1	0.20904	4.78377	0.01654	ATP-bind	1	0.20752	4.81881	0.0184	1	0.00676	147.929	<0.00002
recA	1	0.02854	35.0385	0	ATP-bind	1	0.20752	4.81881	0.0184	1	0.0009	1111.11	<0.00002
Cdc37	1	0.44264	2.25917	0.07096	ATP-bind	1	0.20752	4.81881	0.0184	1	0.01304	76.6871	2e-05
SNF7	1	0.55842	1.79077	0.108	ATP-bind	1	0.20752	4.81881	0.0184	1	0.01568	63.7755	4e-05
cyclin_C	4	0.268	14.9254	0	ATP-bind	1	0.20752	4.81881	0.0184	1	0.00824	121.359	4e-05
cyclin	8	0.50502	15.841	0	ATP-bind	1	0.20752	4.81881	0.0184	1	0.0149	67.1141	6e-05
Prefoldin	1	0.41384	2.41639	0.06322	ATP-bind	1	0.20752	4.81881	0.0184	1	0.01252	79.8722	0.0001
SAM_PNT	1	0.4439	2.25276	0.06948	ATP-bind	1	0.20752	4.81881	0.0184	1	0.0136	73.5294	0.0001
spectrin	1	1.0911	0.916506	0.29698	ATP-bind	1	0.20752	4.81881	0.0184	1	0.03202	31.2305	0.00028
KE2	1	1.01684	0.983439	0.27104	ATP-bind	1	0.20752	4.81881	0.0184	1	0.0294	34.0136	0.00034
SAM	1	0.91612	1.09156	0.23176	ATP-bind	1	0.20752	4.81881	0.0184	1	0.02846	35.137	0.00036
MARCKS	2	0.88312	2.2647	0.05806	ATP-bind	1	0.20752	4.81881	0.0184	1	0.02632	37.9939	0.00046
DAG_PE-bind	1	1.18116	0.846625	0.33058	ATP-bind	1	0.20752	4.81881	0.0184	1	0.03502	28.5551	0.00054
Pox_A_type_inc	1	1.23858	0.807376	0.35362	ATP-bind	1	0.20752	4.81881	0.0184	1	0.03772	26.5111	0.00058
DUF164	1	1.56386	0.639443	0.46636	ATP-bind	1	0.20752	4.81881	0.0184	1	0.04608	21.7014	0.0009
Laminin_I	1	1.89338	0.528156	0.56626	ATP-bind	1	0.20752	4.81881	0.0184	1	0.05602	17.8508	0.001
ERM	3	1.8263	1.64267	0.11068	ATP-bind	1	0.20752	4.81881	0.0184	1	0.05412	18.4775	0.00118
LIM	2	1.8893	1.05859	0.29204	ATP-bind	1	0.20752	4.81881	0.0184	1	0.05438	18.3891	0.00142
homeobox	9	2.86598	3.14029	0.0008	ATP-bind	1	0.20752	4.81881	0.0184	1	0.08416	11.8821	0.00274
E-MAP-115	4	3.00828	1.32966	0.183	ATP-bind	1	0.20752	4.81881	0.0184	1	0.0887	11.274	0.00356
efhand	3	2.93558	1.02194	0.33796	ATP-bind	1	0.20752	4.81881	0.0184	1	0.08826	11.3302	0.00356
PHD	4	4.61802	0.866172	0.49276	ATP-bind	1	0.20752	4.81881	0.0184	1	0.14	7.14286	0.00808
zf-C3HC4	9	6.62102	1.35931	0.1283	ATP-bind	1	0.20752	4.81881	0.0184	1	0.19724	5.06997	0.0167
Mob1_phocein	1	0.14742	6.78334	0.0082	ATP-grasp	1	0.0159	62.8931	4e-05	1	0.00478	209.205	<0.00002
Kdo	1	0.20722	4.82579	0.01622	ATP-grasp	1	0.0159	62.8931	4e-05	1	0.00648	154.321	2e-05
HECT	2	0.40924	4.88711	0.00744	ATP-grasp	1	0.0159	62.8931	4e-05	1	0.01318	75.8725	6e-05
pkinase_C	3	0.56264	5.33201	0.0021	ATP-grasp	1	0.0159	62.8931	4e-05	1	0.01786	55.991	0.00014
abhydro_lipase	2	0.62218	3.2145	0.0241	ATP-grasp	1	0.0159	62.8931	4e-05	1	0.0204	49.0196	0.00016
WW	3	0.70822	4.23597	0.00482	ATP-grasp	1	0.0159	62.8931	4e-05	1	0.02334	42.8449	0.00022
UQ_con	1	0.98346	1.01682	0.2566	ATP-grasp	1	0.0159	62.8931	4e-05	1	0.03184	31.407	0.00046
zf-CCCH	1	1.00476	0.995263	0.26774	ATP-grasp	1	0.0159	62.8931	4e-05	1	0.03362	29.7442	0.00046
SH2	1	0.95158	1.05088	0.24582	ATP-grasp	1	0.0159	62.8931	4e-05	1	0.03096	32.2997	0.00048
AT_hook	1	1.17462	0.851339	0.32904	ATP-grasp	1	0.0159	62.8931	4e-05	1	0.03746	26.6951	0.00072
C2	2	1.29318	1.54658	0.13838	ATP-grasp	1	0.0159	62.8931	4e-05	1	0.04282	23.3536	0.00084
abhydrolase	3	1.44448	2.07687	0.05698	ATP-grasp	1	0.0159	62.8931	4e-05	1	0.04606	21.7108	0.00116
PH	1	2.42228	0.412834	0.70288	ATP-grasp	1	0.0159	62.8931	4e-05	1	0.07696	12.9938	0.00264
homeobox	9	2.86598	3.14029	0.0008	ATP-grasp	1	0.0159	62.8931	4e-05	1	0.09262	10.7968	0.00384
Drf_FH1	11	4.28854	2.56498	0.00128	ATP-grasp	1	0.0159	62.8931	4e-05	1	0.13704	7.29714	0.00798
WD40	7	5.12792	1.36508	0.14112	ATP-grasp	1	0.0159	62.8931	4e-05	1	0.1649	6.06428	0.01132
Myosin_tail	5	8.20932	0.609064	0.83518	ATP-grasp	1	0.0159	62.8931	4e-05	1	0.26662	3.75066	0.02768
zf-C2H2	12	9.153	1.31105	0.12978	ATP-grasp	1	0.0159	62.8931	4e-05	1	0.29794	3.35638	0.03488
Carn_acyltransf	1	0.23562	4.24412	0.02116	BRCT	1	0.1081	9.25069	0.005	1	0.0019	526.316	<0.00002
OATP	1	0	#DIV/0!	0	BRCT	1	0.1081	9.25069	0.005	1	0	#DIV/0!	<0.00002
mito_carr	1	1.47144	0.679606	0.43684	BRCT	1	0.1081	9.25069	0.005	1	0.01102	90.7441	<0.00002
DnaB_C	1	0.0584	17.1233	0.00102	bromodomain	1	0.14634	6.8334	0.0096	1	0.00482	207.469	<0.00002
Endonuclease_NS	1	0	#DIV/0!	0	bromodomain	1	0.14634	6.8334	0.0096	1	0	#DIV/0!	<0.00002
KIX	1	0.05938	16.8407	0.0009	bromodomain	1	0.14634	6.8334	0.0096	1	0.0056	178.571	<0.00002
Melibiase	1	0.05872	17.03	0.001	bromodomain	1	0.14634	6.8334	0.0096	1	0.00498	200.803	<0.00002
MutH	1	0.03002	33.3111	0	bromodomain	1	0.14634	6.8334	0.0096	1	0.00222	450.45	<0.00002
RNA_pol_A_CTD	1	0.05854	17.0823	0.00086	bromodomain	1	0.14634	6.8334	0.0096	1	0.00468	213.675	<0.00002
RRM_1	1	0	#DIV/0!	0	bromodomain	1	0.14634	6.8334	0.0096	1	0	#DIV/0!	<0.00002
RVT	1	0.02968	33.6927	0	bromodomain	1	0.14634	6.8334	0.0096	1	0	#DIV/0!	<0.00002
recA	1	0.02854	35.0385	0	bromodomain	1	0.14634	6.8334	0.0096	1	0.00218	458.716	<0.00002
zf-NPL4	1	0.06026	16.5948	0.00106	bromodomain	1	0.14634	6.8334	0.0096	1	0.00488	204.918	<0.00002
Ribosomal_L15	1	0.0884	11.3122	0.0023	bromodomain	1	0.14634	6.8334	0.0096	1	0.00732	136.612	2e-05
SERTA	1	0.05722	17.4764	0.00082	bromodomain	1	0.14634	6.8334	0.0096	1	0.0052	192.308	2e-05
GATase_2	1	0.15014	6.66045	0.00918	bromodomain	1	0.14634	6.8334	0.0096	1	0.01338	74.7384	6e-05
HHH	1	0.14536	6.87947	0.00784	bromodomain	1	0.14634	6.8334	0.0096	1	0.01824	54.8246	6e-05
Pribosyltran	1	0.20542	4.86808	0.01708	bromodomain	1	0.14634	6.8334	0.0096	1	0.01806	55.371	8e-05
CBS	2	0.177	11.2994	0.00042	bromodomain	1	0.14634	6.8334	0.0096	1	0.01558	64.1849	0.00012
dickkopf_N	1	0.17954	5.56979	0.01254	bromodomain	1	0.14634	6.8334	0.0096	1	0.01452	68.8705	0.00012
Arthro_defensin	1	0.26608	3.75827	0.02726	bromodomain	1	0.14634	6.8334	0.0096	1	0.02222	45.0045	0.00018
PGAM	1	0.2372	4.21585	0.02164	bromodomain	1	0.14634	6.8334	0.0096	1	0.02106	47.4834	0.00018
Ran_BP1	2	0.20872	9.58222	0.00082	bromodomain	1	0.14634	6.8334	0.0096	1	0.01756	56.9476	0.0002
cyclin_C	4	0.268	14.9254	0	bromodomain	1	0.14634	6.8334	0.0096	1	0.02334	42.8449	0.0002
WH1	1	0.23518	4.25206	0.02124	bromodomain	1	0.14634	6.8334	0.0096	1	0.01994	50.1505	0.00026
C_tripleX	1	0.3565	2.80505	0.04744	bromodomain	1	0.14634	6.8334	0.0096	1	0.02926	34.1763	0.00036
voltage_CLC	2	0.47322	4.22636	0.0104	bromodomain	1	0.14634	6.8334	0.0096	1	0.0407	24.57	0.00046
cyclin	8	0.50502	15.841	0	bromodomain	1	0.14634	6.8334	0.0096	1	0.04372	22.8728	0.00076
DUF243	2	0.79652	2.51092	0.04394	bromodomain	1	0.14634	6.8334	0.0096	1	0.06766	14.7798	0.00238
HMG_box	2	0.8316	2.405	0.04756	bromodomain	1	0.14634	6.8334	0.0096	1	0.07222	13.8466	0.0024
AMP-binding	1	0.82668	1.20966	0.20044	bromodomain	1	0.14634	6.8334	0.0096	1	0.07112	14.0607	0.00266
Metallophos	3	1.00708	2.97891	0.01738	bromodomain	1	0.14634	6.8334	0.0096	1	0.08408	11.8934	0.00304
metalthio	1	0.95368	1.04857	0.24648	bromodomain	1	0.14634	6.8334	0.0096	1	0.08078	12.3793	0.00318
TIL	1	1.08796	0.919151	0.29942	bromodomain	1	0.14634	6.8334	0.0096	1	0.09204	10.8648	0.00388
DAG_PE-bind	1	1.18116	0.846625	0.33058	bromodomain	1	0.14634	6.8334	0.0096	1	0.10118	9.88338	0.00418
F-box	17	1.17178	14.5078	0	bromodomain	1	0.14634	6.8334	0.0096	1	0.10284	9.72384	0.0046
Collagen	4	1.41778	2.82131	0.01426	bromodomain	1	0.14634	6.8334	0.0096	1	0.12112	8.25627	0.00652
HLH	3	1.68708	1.77822	0.08688	bromodomain	1	0.14634	6.8334	0.0096	1	0.14358	6.96476	0.00842
LIM	2	1.8893	1.05859	0.29204	bromodomain	1	0.14634	6.8334	0.0096	1	0.16224	6.16371	0.01204
EGF	1	2.39672	0.417237	0.69844	bromodomain	1	0.14634	6.8334	0.0096	1	0.20526	4.87187	0.01778
CBM_14	2	2.47698	0.807435	0.45244	bromodomain	1	0.14634	6.8334	0.0096	1	0.21538	4.64296	0.02014
p450	1	2.56502	0.389861	0.72848	bromodomain	1	0.14634	6.8334	0.0096	1	0.22606	4.4236	0.02126
Drf_FH1	11	4.28854	2.56498	0.00128	bromodomain	1	0.14634	6.8334	0.0096	1	0.37456	2.6698	0.05354
WD40	7	5.12792	1.36508	0.14112	bromodomain	1	0.14634	6.8334	0.0096	1	0.4458	2.24316	0.07308
trypsin	3	6.82466	0.439582	0.9134	bromodomain	1	0.14634	6.8334	0.0096	1	0.60096	1.664	0.12092
RseA_C	1	0.06034	16.5728	0.00096	BSP_II	1	0.11098	9.01063	0.00562	1	0.00186	537.634	<0.00002
Nanos	2	0.49958	4.00336	0.01294	BSP_II	1	0.11098	9.01063	0.00562	1	0.0145	68.9655	4e-05
ZnF_P11	2	0.23632	8.4631	0.0011	BSP_II	1	0.11098	9.01063	0.00562	1	0.00648	154.321	4e-05
arrestin	2	0.59106	3.38375	0.01924	BSP_II	1	0.11098	9.01063	0.00562	1	0.0175	57.1429	0.0001
arrestin_C	2	0.56224	3.5572	0.01718	BSP_II	1	0.11098	9.01063	0.00562	1	0.01668	59.952	0.00012
zf-AN1	1	0.55988	1.7861	0.1079	BSP_II	1	0.11098	9.01063	0.00562	1	0.01578	63.3714	0.00012
TBC	2	0.71076	2.81389	0.03242	BSP_II	1	0.11098	9.01063	0.00562	1	0.02042	48.9716	0.00014
Tymo_45kd_70kd	1	0.91216	1.0963	0.23292	BSP_II	1	0.11098	9.01063	0.00562	1	0.02622	38.1388	0.00026
FYVE	1	1.38212	0.723526	0.40402	BSP_II	1	0.11098	9.01063	0.00562	1	0.04086	24.4738	0.00068
zf-TRAF	4	1.85536	2.15592	0.03832	BSP_II	1	0.11098	9.01063	0.00562	1	0.05478	18.2548	0.00118
zf-BED	2	2.9078	0.687805	0.5614	BSP_II	1	0.11098	9.01063	0.00562	1	0.08486	11.7841	0.00288
pkinase	11	6.4869	1.69573	0.02938	BSP_II	1	0.11098	9.01063	0.00562	1	0.19178	5.21431	0.01544
zf-C2H2	12	9.153	1.31105	0.12978	BSP_II	1	0.11098	9.01063	0.00562	1	0.27228	3.67269	0.02912
Extensin_2	20	11.0252	1.81402	0.00316	BSP_II	1	0.11098	9.01063	0.00562	1	0.32834	3.04562	0.04156
ATP-grasp	1	0.06058	16.5071	0.00076	BTB	1	0.62984	1.5877	0.1302	1	0.0059	169.492	<0.00002
Borrelia_lipo	1	0.08802	11.3611	0.00242	BTB	1	0.62984	1.5877	0.1302	1	0.00788	126.904	<0.00002
CesT	1	0.0299	33.4448	0	BTB	1	0.62984	1.5877	0.1302	1	0.00264	378.788	<0.00002
ER	1	0.02836	35.2609	0	BTB	1	0.62984	1.5877	0.1302	1	0.00246	406.504	<0.00002
FlaG	1	0.02796	35.7654	0	BTB	1	0.62984	1.5877	0.1302	1	0.00286	349.65	<0.00002
MAGE	1	0.05948	16.8124	0.0007	BTB	1	0.62984	1.5877	0.1302	1	0.00632	158.228	<0.00002
Nop52	1	0.05976	16.7336	0.00082	BTB	1	0.62984	1.5877	0.1302	1	0.00574	174.216	<0.00002
NosD	1	0.02964	33.7382	0	BTB	1	0.62984	1.5877	0.1302	1	0.00318	314.465	<0.00002
PAPA-1	1	0.0297	33.67	0	BTB	1	0.62984	1.5877	0.1302	1	0.0027	370.37	<0.00002
RseA_C	1	0.06034	16.5728	0.00096	BTB	1	0.62984	1.5877	0.1302	1	0.006	166.667	<0.00002
Sec15	1	0.0587	17.0358	0.0011	BTB	1	0.62984	1.5877	0.1302	1	0.00508	196.85	<0.00002
TH1	1	0.03024	33.0688	0	BTB	1	0.62984	1.5877	0.1302	1	0.0029	344.828	<0.00002
DUF1041	1	0.14764	6.77323	0.00776	BTB	1	0.62984	1.5877	0.1302	1	0.0138	72.4638	2e-05
Suf	1	0.12082	8.27678	0.00548	BTB	1	0.62984	1.5877	0.1302	1	0.01206	82.9187	2e-05
HAT	1	0.14944	6.69165	0.00846	BTB	1	0.62984	1.5877	0.1302	1	0.0149	67.1141	6e-05
DSS1_SEM1	1	0.17746	5.63507	0.01204	BTB	1	0.62984	1.5877	0.1302	1	0.01668	59.952	0.0001
GARS_B	1	0.1796	5.56793	0.01288	BTB	1	0.62984	1.5877	0.1302	1	0.0162	61.7284	0.0001
Ran_BP1	2	0.20872	9.58222	0.00082	BTB	1	0.62984	1.5877	0.1302	1	0.01834	54.5256	0.0001
Podocalyxin	1	0.14612	6.84369	0.00846	BTB	1	0.62984	1.5877	0.1302	1	0.01384	72.2543	0.00012
ligase-CoA	1	0.17938	5.57476	0.01282	BTB	1	0.62984	1.5877	0.1302	1	0.01678	59.5948	0.00014
SPRY	2	0.38346	5.21567	0.00544	BTB	1	0.62984	1.5877	0.1302	1	0.0363	27.5482	0.00074
zf-UBR1	1	0.44254	2.25968	0.07042	BTB	1	0.62984	1.5877	0.1302	1	0.04096	24.4141	0.00076
B-tub_coD	1	0.41586	2.40466	0.06344	BTB	1	0.62984	1.5877	0.1302	1	0.0386	25.9067	0.00078
Nanos	2	0.49958	4.00336	0.01294	BTB	1	0.62984	1.5877	0.1302	1	0.04792	20.8681	0.0011
arrestin_C	2	0.56224	3.5572	0.01718	BTB	1	0.62984	1.5877	0.1302	1	0.05376	18.6012	0.0012
arrestin	2	0.59106	3.38375	0.01924	BTB	1	0.62984	1.5877	0.1302	1	0.05564	17.9727	0.00122
Kelch	2	0.53628	3.7294	0.01618	BTB	1	0.62984	1.5877	0.1302	1	0.05172	19.3349	0.0013
zf-HIT	2	0.56712	3.52659	0.01792	BTB	1	0.62984	1.5877	0.1302	1	0.05256	19.0259	0.00144
zf-B_box	1	0.70538	1.41768	0.15658	BTB	1	0.62984	1.5877	0.1302	1	0.06606	15.1378	0.0021
SCP	1	0.77038	1.29806	0.17806	BTB	1	0.62984	1.5877	0.1302	1	0.07274	13.7476	0.00228
S-antigen	1	0.8299	1.20496	0.20266	BTB	1	0.62984	1.5877	0.1302	1	0.0786	12.7226	0.0028
Tymo_45kd_70kd	1	0.91216	1.0963	0.23292	BTB	1	0.62984	1.5877	0.1302	1	0.08644	11.5687	0.00298
thiored	3	0.94804	3.16442	0.01428	BTB	1	0.62984	1.5877	0.1302	1	0.09052	11.0473	0.00368
helicase_C	1	2.20416	0.453688	0.6532	BTB	1	0.62984	1.5877	0.1302	1	0.20558	4.86429	0.01718
DEAD	1	2.23596	0.447235	0.66142	BTB	1	0.62984	1.5877	0.1302	1	0.2096	4.77099	0.0179
homeobox	9	2.86598	3.14029	0.0008	BTB	1	0.62984	1.5877	0.1302	1	0.27126	3.6865	0.03008
ig	3	3.63696	0.824865	0.49614	BTB	1	0.62984	1.5877	0.1302	1	0.33796	2.95893	0.04426
PHD	4	4.61802	0.866172	0.49276	BTB	1	0.62984	1.5877	0.1302	1	0.4381	2.28258	0.07066
zf-C3HC4	9	6.62102	1.35931	0.1283	BTB	1	0.62984	1.5877	0.1302	1	0.6269	1.59515	0.13028
Myosin_tail	5	8.20932	0.609064	0.83518	BTB	1	0.62984	1.5877	0.1302	1	0.77152	1.29614	0.181
Extensin_2	20	11.0252	1.81402	0.00316	BTB	1	0.62984	1.5877	0.1302	1	1.03894	0.962519	0.27792
G-patch	2	0.50346	3.97251	0.01226	CBS	1	0.04482	22.3115	0.00076	1	0.0023	434.783	<0.00002
ank	1	2.51032	0.398356	0.72204	CBS	1	0.04482	22.3115	0.00076	1	0.0126	79.3651	2e-05
7kD_DNA_binding	1	0.0301	33.2226	0	Cdc37	2	0.11564	17.2951	0.0002	1	0.00416	240.385	<0.00002
CPSase_sm_chain	1	0.0297	33.67	0	Cdc37	2	0.11564	17.2951	0.0002	1	0.00396	252.525	<0.00002
Exci_endo_N	1	0.02896	34.5304	0	Cdc37	2	0.11564	17.2951	0.0002	1	0.00444	225.225	<0.00002
Lant_dehyd_N	1	0.0289	34.6021	0	Cdc37	2	0.11564	17.2951	0.0002	1	0.00434	230.415	<0.00002
Neocarzinostat	1	0.03074	32.5309	0	Cdc37	2	0.11564	17.2951	0.0002	1	0.004	250	<0.00002
OTCace	1	0.05894	16.9664	0.001	Cdc37	2	0.11564	17.2951	0.0002	1	0.00798	125.313	<0.00002
OTCace_N	1	0.0297	33.67	0	Cdc37	2	0.11564	17.2951	0.0002	1	0.00396	252.525	<0.00002
UPF0122	1	0.02844	35.1617	0	Cdc37	2	0.11564	17.2951	0.0002	1	0.0043	232.558	<0.00002
AIRC	1	0.0604	16.5563	0.00084	Cdc37	2	0.11564	17.2951	0.0002	1	0.00778	128.535	2e-05
CPSase_L_D3	1	0.05844	17.1116	0.00078	Cdc37	2	0.11564	17.2951	0.0002	1	0.00788	126.904	2e-05
SAICAR_synt	1	0.0604	16.5563	0.00084	Cdc37	2	0.11564	17.2951	0.0002	1	0.00778	128.535	2e-05
Agenet	1	0.05898	16.9549	0.00082	Cdc37	2	0.11564	17.2951	0.0002	1	0.0085	117.647	4e-05
Amidohydro_1	1	0.14946	6.69075	0.00806	Cdc37	2	0.11564	17.2951	0.0002	1	0.01938	51.5996	4e-05
Archaeal_ATPase	1	0.0886	11.2867	0.00262	Cdc37	2	0.11564	17.2951	0.0002	1	0.01192	83.8926	4e-05
Cadherin_C_term	1	0.11984	8.34446	0.0055	Cdc37	2	0.11564	17.2951	0.0002	1	0.01534	65.189	4e-05
MGS	1	0.05906	16.9319	0.0008	Cdc37	2	0.11564	17.2951	0.0002	1	0.00794	125.945	4e-05
TonB_dep_Rec	1	0.09026	11.0791	0.00246	Cdc37	2	0.11564	17.2951	0.0002	1	0.0119	84.0336	4e-05
Yippee	1	0.08912	11.2208	0.00258	Cdc37	2	0.11564	17.2951	0.0002	1	0.0119	84.0336	4e-05
CPSase_L_chain	1	0.14962	6.6836	0.00816	Cdc37	2	0.11564	17.2951	0.0002	1	0.01946	51.3875	8e-05
HORMA	1	0.11966	8.35701	0.00526	Cdc37	2	0.11564	17.2951	0.0002	1	0.01538	65.0195	8e-05
B1	1	0.09158	10.9194	0.00306	Cdc37	2	0.11564	17.2951	0.0002	1	0.01148	87.108	0.0001
CPSase_L_D2	1	0.14976	6.67735	0.0075	Cdc37	2	0.11564	17.2951	0.0002	1	0.01896	52.7426	0.0001
GATase	1	0.1468	6.81199	0.00852	Cdc37	2	0.11564	17.2951	0.0002	1	0.02032	49.2126	0.00012
Attacin_N	1	0.14708	6.79902	0.00782	Cdc37	2	0.11564	17.2951	0.0002	1	0.01866	53.5906	0.00014
Mob1_phocein	1	0.14742	6.78334	0.0082	Cdc37	2	0.11564	17.2951	0.0002	1	0.02112	47.3485	0.00014
Asparaginase_2	1	0.14798	6.75767	0.00816	Cdc37	2	0.11564	17.2951	0.0002	1	0.01998	50.0501	0.00016
Dala_Dala_ligas	1	0.18084	5.52975	0.01162	Cdc37	2	0.11564	17.2951	0.0002	1	0.02292	43.63	0.00016
Kdo	1	0.20722	4.82579	0.01622	Cdc37	2	0.11564	17.2951	0.0002	1	0.02762	36.2056	0.00028
MORN	1	0.23724	4.21514	0.02086	Cdc37	2	0.11564	17.2951	0.0002	1	0.03224	31.0174	0.00028
Attacin_C	1	0.20472	4.88472	0.01572	Cdc37	2	0.11564	17.2951	0.0002	1	0.02706	36.9549	0.0003
Acylphosphatase	1	0.2018	4.9554	0.01622	Cdc37	2	0.11564	17.2951	0.0002	1	0.02772	36.075	0.00032
Choline_kinase	1	0.149	6.71141	0.00802	Cdc37	2	0.11564	17.2951	0.0002	1	0.01948	51.3347	0.00036
PWWP	1	0.26408	3.78673	0.0271	Cdc37	2	0.11564	17.2951	0.0002	1	0.03718	26.8962	0.00052
CNH	1	0.26512	3.77188	0.02642	Cdc37	2	0.11564	17.2951	0.0002	1	0.03562	28.0741	0.00068
HECT	2	0.40924	4.88711	0.00744	Cdc37	2	0.11564	17.2951	0.0002	1	0.0548	18.2482	0.00108
SPRY	2	0.38346	5.21567	0.00544	Cdc37	2	0.11564	17.2951	0.0002	1	0.05084	19.6696	0.00112
TUDOR	2	0.44422	4.50227	0.00908	Cdc37	2	0.11564	17.2951	0.0002	1	0.0595	16.8067	0.00148
PAS	1	0.44692	2.23754	0.07146	Cdc37	2	0.11564	17.2951	0.0002	1	0.06032	16.5782	0.0015
PCI	2	0.55994	3.57181	0.01804	Cdc37	2	0.11564	17.2951	0.0002	1	0.07234	13.8236	0.00216
cadherin	1	0.50516	1.97957	0.09018	Cdc37	2	0.11564	17.2951	0.0002	1	0.06728	14.8633	0.00228
arrestin_C	2	0.56224	3.5572	0.01718	Cdc37	2	0.11564	17.2951	0.0002	1	0.07286	13.725	0.0023
arrestin	2	0.59106	3.38375	0.01924	Cdc37	2	0.11564	17.2951	0.0002	1	0.07676	13.0276	0.00274
RhoGAP	1	0.64686	1.54593	0.1353	Cdc37	2	0.11564	17.2951	0.0002	1	0.0886	11.2867	0.00334
WW	3	0.70822	4.23597	0.00482	Cdc37	2	0.11564	17.2951	0.0002	1	0.09474	10.5552	0.0038
Tektin	1	0.73728	1.35634	0.16646	Cdc37	2	0.11564	17.2951	0.0002	1	0.0978	10.2249	0.00422
SCP	1	0.77038	1.29806	0.17806	Cdc37	2	0.11564	17.2951	0.0002	1	0.10246	9.75991	0.00442
ATP-bind	2	0.7962	2.51193	0.04432	Cdc37	2	0.11564	17.2951	0.0002	1	0.10822	9.24044	0.00514
CRAL_TRIO	2	0.82014	2.43861	0.04614	Cdc37	2	0.11564	17.2951	0.0002	1	0.11178	8.94614	0.00562
zf-MYND	2	0.88408	2.26224	0.05658	Cdc37	2	0.11564	17.2951	0.0002	1	0.11824	8.45737	0.0061
C2	2	1.29318	1.54658	0.13838	Cdc37	2	0.11564	17.2951	0.0002	1	0.1732	5.77367	0.01186
Collagen	4	1.41778	2.82131	0.01426	Cdc37	2	0.11564	17.2951	0.0002	1	0.1902	5.25762	0.0155
DUF227	2	1.59898	1.2508	0.2148	Cdc37	2	0.11564	17.2951	0.0002	1	0.21622	4.62492	0.02106
GTP_EFTU	2	2.1735	0.920175	0.37056	Cdc37	2	0.11564	17.2951	0.0002	1	0.29504	3.38937	0.035
arf	3	2.3552	1.27378	0.21026	Cdc37	2	0.11564	17.2951	0.0002	1	0.31962	3.12872	0.04096
PH	1	2.42228	0.412834	0.70288	Cdc37	2	0.11564	17.2951	0.0002	1	0.3234	3.09215	0.04188
ras	3	2.62436	1.14314	0.26834	Cdc37	2	0.11564	17.2951	0.0002	1	0.35278	2.83463	0.04944
efhand	3	2.93558	1.02194	0.33796	Cdc37	2	0.11564	17.2951	0.0002	1	0.38956	2.567	0.05666
Chitin_bind_4	2	3.21488	0.622107	0.62694	Cdc37	2	0.11564	17.2951	0.0002	1	0.43266	2.31128	0.06944
ig	3	3.63696	0.824865	0.49614	Cdc37	2	0.11564	17.2951	0.0002	1	0.48478	2.06279	0.08466
PHD	4	4.61802	0.866172	0.49276	Cdc37	2	0.11564	17.2951	0.0002	1	0.6241	1.60231	0.13046
zf-C3HC4	9	6.62102	1.35931	0.1283	Cdc37	2	0.11564	17.2951	0.0002	1	0.8883	1.12575	0.22322
DUF1019	1	0.03048	32.8084	0	CDI	1	0.01592	62.8141	4e-05	1	0.00252	396.825	<0.00002
DUF987	1	0.0291	34.3643	0	CDI	1	0.01592	62.8141	4e-05	1	0.003	333.333	<0.00002
DnaB_C	1	0.0584	17.1233	0.00102	CDI	1	0.01592	62.8141	4e-05	1	0.00518	193.05	<0.00002
HORMA	1	0.11966	8.35701	0.00526	CDI	1	0.01592	62.8141	4e-05	1	0.0116	86.2069	<0.00002
KAP	1	0.0293	34.1297	0	CDI	1	0.01592	62.8141	4e-05	1	0.0028	357.143	<0.00002
Melibiase	1	0.05872	17.03	0.001	CDI	1	0.01592	62.8141	4e-05	1	0.00568	176.056	<0.00002
Pep3_Vps18	1	0.03126	31.9898	0	CDI	1	0.01592	62.8141	4e-05	1	0.00286	349.65	<0.00002
Peptidase_C53	1	0.0304	32.8947	0	CDI	1	0.01592	62.8141	4e-05	1	0.00324	308.642	<0.00002
TT_ORF2	1	0.08782	11.3869	0.00258	CDI	1	0.01592	62.8141	4e-05	1	0.0081	123.457	<0.00002
recA	1	0.02854	35.0385	0	CDI	1	0.01592	62.8141	4e-05	1	0.0027	370.37	<0.00002
RNA_pol_A_CTD	1	0.05854	17.0823	0.00086	CDI	1	0.01592	62.8141	4e-05	1	0.0056	178.571	2e-05
zf-NPL4	1	0.06026	16.5948	0.00106	CDI	1	0.01592	62.8141	4e-05	1	0.00656	152.439	2e-05
VHS	1	0.11946	8.371	0.00534	CDI	1	0.01592	62.8141	4e-05	1	0.0116	86.2069	4e-05
Clathrin	1	0.17654	5.66444	0.01286	CDI	1	0.01592	62.8141	4e-05	1	0.01712	58.4112	6e-05
Suf	1	0.12082	8.27678	0.00548	CDI	1	0.01592	62.8141	4e-05	1	0.01148	87.108	6e-05
CPSF_A	1	0.1473	6.78887	0.00798	CDI	1	0.01592	62.8141	4e-05	1	0.01468	68.1199	8e-05
DSS1_SEM1	1	0.17746	5.63507	0.01204	CDI	1	0.01592	62.8141	4e-05	1	0.01708	58.548	8e-05
HAT	1	0.14944	6.69165	0.00846	CDI	1	0.01592	62.8141	4e-05	1	0.01478	67.659	8e-05
MATH	1	0.14702	6.8018	0.00896	CDI	1	0.01592	62.8141	4e-05	1	0.01546	64.6831	8e-05
HHH	1	0.14536	6.87947	0.00784	CDI	1	0.01592	62.8141	4e-05	1	0.02064	48.4496	0.00012
transcript_fac2	2	0.11782	16.975	6e-05	CDI	1	0.01592	62.8141	4e-05	1	0.0117	85.4701	0.00012
ACOX	2	0.20708	9.6581	0.00096	CDI	1	0.01592	62.8141	4e-05	1	0.02088	47.8927	0.00018
ENTH	1	0.17662	5.66187	0.01192	CDI	1	0.01592	62.8141	4e-05	1	0.01784	56.0538	0.00018
UIM	1	0.29532	3.38616	0.03382	CDI	1	0.01592	62.8141	4e-05	1	0.02936	34.0599	0.00028
Acyl-CoA_dh_M	2	0.38456	5.20075	0.00568	CDI	1	0.01592	62.8141	4e-05	1	0.03884	25.7467	0.00068
Acyl-CoA_dh	2	0.41398	4.83115	0.0072	CDI	1	0.01592	62.8141	4e-05	1	0.04164	24.0154	0.00078
TUDOR	2	0.44422	4.50227	0.00908	CDI	1	0.01592	62.8141	4e-05	1	0.04484	22.3015	0.00096
zf-HIT	2	0.56712	3.52659	0.01792	CDI	1	0.01592	62.8141	4e-05	1	0.05678	17.6118	0.00132
IBR	1	0.55598	1.79863	0.1046	CDI	1	0.01592	62.8141	4e-05	1	0.05852	17.0882	0.0014
hormone_rec	3	0.62598	4.79249	0.00306	CDI	1	0.01592	62.8141	4e-05	1	0.0607	16.4745	0.00142
zf-C4	3	0.68064	4.40762	0.00438	CDI	1	0.01592	62.8141	4e-05	1	0.06668	14.997	0.00174
AMP-binding	1	0.82668	1.20966	0.20044	CDI	1	0.01592	62.8141	4e-05	1	0.0799	12.5156	0.0026
HMG_box	2	0.8316	2.405	0.04756	CDI	1	0.01592	62.8141	4e-05	1	0.08232	12.1477	0.00264
DUF243	2	0.79652	2.51092	0.04394	CDI	1	0.01592	62.8141	4e-05	1	0.07866	12.7129	0.00292
zf-MYND	2	0.88408	2.26224	0.05658	CDI	1	0.01592	62.8141	4e-05	1	0.08824	11.3327	0.00362
UQ_con	1	0.98346	1.01682	0.2566	CDI	1	0.01592	62.8141	4e-05	1	0.09402	10.636	0.00378
DAG_PE-bind	1	1.18116	0.846625	0.33058	CDI	1	0.01592	62.8141	4e-05	1	0.1169	8.55432	0.00552
HLH	3	1.68708	1.77822	0.08688	CDI	1	0.01592	62.8141	4e-05	1	0.16648	6.00673	0.01188
LIM	2	1.8893	1.05859	0.29204	CDI	1	0.01592	62.8141	4e-05	1	0.188	5.31915	0.01464
zf-TRAF	4	1.85536	2.15592	0.03832	CDI	1	0.01592	62.8141	4e-05	1	0.18792	5.32141	0.01468
SH3	2	1.92742	1.03766	0.30328	CDI	1	0.01592	62.8141	4e-05	1	0.18894	5.29269	0.0158
homeobox	9	2.86598	3.14029	0.0008	CDI	1	0.01592	62.8141	4e-05	1	0.2844	3.51617	0.03178
E-MAP-115	4	3.00828	1.32966	0.183	CDI	1	0.01592	62.8141	4e-05	1	0.29516	3.38799	0.03546
Drf_FH1	11	4.28854	2.56498	0.00128	CDI	1	0.01592	62.8141	4e-05	1	0.42488	2.35361	0.06758
PHD	4	4.61802	0.866172	0.49276	CDI	1	0.01592	62.8141	4e-05	1	0.46748	2.13913	0.07892
pkinase	11	6.4869	1.69573	0.02938	CDI	1	0.01592	62.8141	4e-05	1	0.64096	1.56016	0.13466
DnaB_C	1	0.0584	17.1233	0.00102	CKS	1	0.01574	63.5324	8e-05	1	0.0028	357.143	<0.00002
Melibiase	1	0.05872	17.03	0.001	CKS	1	0.01574	63.5324	8e-05	1	0.00218	458.716	<0.00002
RNA_pol_A_CTD	1	0.05854	17.0823	0.00086	CKS	1	0.01574	63.5324	8e-05	1	0.00228	438.596	<0.00002
RRM_1	1	0	#DIV/0!	0	CKS	1	0.01574	63.5324	8e-05	1	0	#DIV/0!	<0.00002
SERTA	1	0.05722	17.4764	0.00082	CKS	1	0.01574	63.5324	8e-05	1	0.0026	384.615	<0.00002
recA	1	0.02854	35.0385	0	CKS	1	0.01574	63.5324	8e-05	1	0.00138	724.638	<0.00002
HHH	1	0.14536	6.87947	0.00784	CKS	1	0.01574	63.5324	8e-05	1	0.00966	103.52	2e-05
Ribosomal_L15	1	0.0884	11.3122	0.0023	CKS	1	0.01574	63.5324	8e-05	1	0.00416	240.385	2e-05
transcript_fac2	2	0.11782	16.975	6e-05	CKS	1	0.01574	63.5324	8e-05	1	0.00516	193.798	4e-05
Ran_BP1	2	0.20872	9.58222	0.00082	CKS	1	0.01574	63.5324	8e-05	1	0.00966	103.52	8e-05
WH1	1	0.23518	4.25206	0.02124	CKS	1	0.01574	63.5324	8e-05	1	0.0103	97.0874	0.00012
hormone_rec	3	0.62598	4.79249	0.00306	CKS	1	0.01574	63.5324	8e-05	1	0.02806	35.6379	0.0002
HMG_box	2	0.8316	2.405	0.04756	CKS	1	0.01574	63.5324	8e-05	1	0.03686	27.1297	0.00048
DAG_PE-bind	1	1.18116	0.846625	0.33058	CKS	1	0.01574	63.5324	8e-05	1	0.05282	18.9322	0.00106
F-box	17	1.17178	14.5078	0	CKS	1	0.01574	63.5324	8e-05	1	0.0537	18.622	0.00124
HLH	3	1.68708	1.77822	0.08688	CKS	1	0.01574	63.5324	8e-05	1	0.07592	13.1718	0.00198
LIM	2	1.8893	1.05859	0.29204	CKS	1	0.01574	63.5324	8e-05	1	0.08224	12.1595	0.00306
LRR	7	3.73698	1.87317	0.03264	CKS	1	0.01574	63.5324	8e-05	1	0.16392	6.10054	0.01098
pkinase	11	6.4869	1.69573	0.02938	CKS	1	0.01574	63.5324	8e-05	1	0.28884	3.46212	0.03274
Extensin_2	20	11.0252	1.81402	0.00316	CKS	1	0.01574	63.5324	8e-05	1	0.48984	2.04148	0.08584
Metallophos	3	1.00708	2.97891	0.01738	CPSase_L_chain	1	0.03852	25.9605	0.00076	1	0.005	200	2e-05
CDC45	1	0.03042	32.8731	0	CRAL_TRIO	1	0.21384	4.67639	0.0195	1	0.0024	416.667	<0.00002
ERCC4	1	0.0868	11.5207	0.0024	CRAL_TRIO	1	0.21384	4.67639	0.0195	1	0.00732	136.612	<0.00002
GTF2I	1	0.02952	33.8753	0	CRAL_TRIO	1	0.21384	4.67639	0.0195	1	0.00248	403.226	<0.00002
MutH	1	0.03002	33.3111	0	CRAL_TRIO	1	0.21384	4.67639	0.0195	1	0.0023	434.783	<0.00002
RRM_1	1	0	#DIV/0!	0	CRAL_TRIO	1	0.21384	4.67639	0.0195	1	0	#DIV/0!	<0.00002
RVT	1	0.02968	33.6927	0	CRAL_TRIO	1	0.21384	4.67639	0.0195	1	0	#DIV/0!	<0.00002
Ribosomal_L14	1	0.05958	16.7842	0.00078	CRAL_TRIO	1	0.21384	4.67639	0.0195	1	0.00492	203.252	<0.00002
DUF709	1	0.0597	16.7504	0.00076	CRAL_TRIO	1	0.21384	4.67639	0.0195	1	0.00498	200.803	2e-05
GATase_2	1	0.15014	6.66045	0.00918	CRAL_TRIO	1	0.21384	4.67639	0.0195	1	0.01214	82.3723	6e-05
Arthro_defensin	1	0.26608	3.75827	0.02726	CRAL_TRIO	1	0.21384	4.67639	0.0195	1	0.02144	46.6418	8e-05
DUF747	1	0.17606	5.67988	0.01198	CRAL_TRIO	1	0.21384	4.67639	0.0195	1	0.0152	65.7895	8e-05
E1_DerP2_DerF2	1	0.2094	4.77555	0.01716	CRAL_TRIO	1	0.21384	4.67639	0.0195	1	0.01762	56.7537	8e-05
dickkopf_N	1	0.17954	5.56979	0.01254	CRAL_TRIO	1	0.21384	4.67639	0.0195	1	0.0148	67.5676	8e-05
Pribosyltran	1	0.20542	4.86808	0.01708	CRAL_TRIO	1	0.21384	4.67639	0.0195	1	0.01748	57.2082	0.00014
HEAT_PBS	1	0.35542	2.81357	0.04678	CRAL_TRIO	1	0.21384	4.67639	0.0195	1	0.03002	33.3111	0.00028
histone	1	0.29502	3.3896	0.03312	CRAL_TRIO	1	0.21384	4.67639	0.0195	1	0.0256	39.0625	0.00028
C_tripleX	1	0.3565	2.80505	0.04744	CRAL_TRIO	1	0.21384	4.67639	0.0195	1	0.02914	34.3171	0.00034
asp	1	0.38474	2.59916	0.05492	CRAL_TRIO	1	0.21384	4.67639	0.0195	1	0.03206	31.1915	0.00052
SPRY	2	0.38346	5.21567	0.00544	CRAL_TRIO	1	0.21384	4.67639	0.0195	1	0.03274	30.5437	0.00056
CBFD_NFYB_HMF	2	0.4755	4.2061	0.0109	CRAL_TRIO	1	0.21384	4.67639	0.0195	1	0.04038	24.7647	0.00066
Fz	1	0.44108	2.26716	0.06968	CRAL_TRIO	1	0.21384	4.67639	0.0195	1	0.03652	27.3823	0.00066
Sterile	1	0.44676	2.23834	0.07318	CRAL_TRIO	1	0.21384	4.67639	0.0195	1	0.03872	25.8264	0.00068
arrestin_C	2	0.56224	3.5572	0.01718	CRAL_TRIO	1	0.21384	4.67639	0.0195	1	0.04568	21.8914	0.00074
pro_isomerase	1	0.53348	1.87448	0.09782	CRAL_TRIO	1	0.21384	4.67639	0.0195	1	0.04308	23.2126	0.00084
arrestin	2	0.59106	3.38375	0.01924	CRAL_TRIO	1	0.21384	4.67639	0.0195	1	0.04878	20.5002	0.00092
abhydro_lipase	2	0.62218	3.2145	0.0241	CRAL_TRIO	1	0.21384	4.67639	0.0195	1	0.05326	18.7758	0.00124
ATP-bind	2	0.7962	2.51193	0.04432	CRAL_TRIO	1	0.21384	4.67639	0.0195	1	0.06524	15.328	0.00196
HALZ	2	0.8876	2.25327	0.0575	CRAL_TRIO	1	0.21384	4.67639	0.0195	1	0.07454	13.4156	0.00266
metalthio	1	0.95368	1.04857	0.24648	CRAL_TRIO	1	0.21384	4.67639	0.0195	1	0.07932	12.6072	0.00274
serpin	1	0.88692	1.1275	0.22028	CRAL_TRIO	1	0.21384	4.67639	0.0195	1	0.07602	13.1544	0.00282
Metallophos	3	1.00708	2.97891	0.01738	CRAL_TRIO	1	0.21384	4.67639	0.0195	1	0.08318	12.0221	0.0033
TIL	1	1.08796	0.919151	0.29942	CRAL_TRIO	1	0.21384	4.67639	0.0195	1	0.09036	11.0668	0.00356
abhydrolase	3	1.44448	2.07687	0.05698	CRAL_TRIO	1	0.21384	4.67639	0.0195	1	0.12296	8.13273	0.00634
Collagen	4	1.41778	2.82131	0.01426	CRAL_TRIO	1	0.21384	4.67639	0.0195	1	0.12008	8.32778	0.00708
GTP_EFTU	2	2.1735	0.920175	0.37056	CRAL_TRIO	1	0.21384	4.67639	0.0195	1	0.18192	5.49692	0.0138
arf	3	2.3552	1.27378	0.21026	CRAL_TRIO	1	0.21384	4.67639	0.0195	1	0.19978	5.00551	0.01746
EGF	1	2.39672	0.417237	0.69844	CRAL_TRIO	1	0.21384	4.67639	0.0195	1	0.20104	4.97413	0.018
p450	1	2.56502	0.389861	0.72848	CRAL_TRIO	1	0.21384	4.67639	0.0195	1	0.21504	4.6503	0.02016
ras	3	2.62436	1.14314	0.26834	CRAL_TRIO	1	0.21384	4.67639	0.0195	1	0.2252	4.4405	0.021
homeobox	9	2.86598	3.14029	0.0008	CRAL_TRIO	1	0.21384	4.67639	0.0195	1	0.24196	4.13291	0.02416
ig	3	3.63696	0.824865	0.49614	CRAL_TRIO	1	0.21384	4.67639	0.0195	1	0.30446	3.2845	0.0375
WD40	7	5.12792	1.36508	0.14112	CRAL_TRIO	1	0.21384	4.67639	0.0195	1	0.43622	2.29242	0.07146
zf-C3HC4	9	6.62102	1.35931	0.1283	CRAL_TRIO	1	0.21384	4.67639	0.0195	1	0.56344	1.77481	0.1088
Voltage_CLC	2	0.47322	4.22636	0.0104	Cullin	2	0.05612	35.6379	4e-05	1	0	#DIV/0!	<0.00002
recA	1	0.02854	35.0385	0	Cullin	2	0.05612	35.6379	4e-05	1	0.00268	373.134	0.0002
XPA_C	1	0.03128	31.9693	0	Cullin	2	0.05612	35.6379	4e-05	1	0.0032	312.5	0.0003
RNA_pol_A_CTD	1	0.05854	17.0823	0.00086	Cullin	2	0.05612	35.6379	4e-05	1	0.00516	193.798	0.0005
DnaB_C	1	0.0584	17.1233	0.00102	Cullin	2	0.05612	35.6379	4e-05	1	0.0056	178.571	0.00066
PCNA_C	1	0.05814	17.1999	0.00084	Cullin	2	0.05612	35.6379	4e-05	1	0.00644	155.28	0.0008
CDI	1	0.05946	16.818	0.0008	Cullin	2	0.05612	35.6379	4e-05	1	0.00582	171.821	0.00086
mRNA_cap_enzyme	1	0.06048	16.5344	0.00092	Cullin	2	0.05612	35.6379	4e-05	1	0.00606	165.017	0.00086
DNA_ligase_A_C	1	0.08808	11.3533	0.00242	Cullin	2	0.05612	35.6379	4e-05	1	0.00826	121.065	0.001
DNA_ligase_A_N	1	0.08808	11.3533	0.00242	Cullin	2	0.05612	35.6379	4e-05	1	0.00826	121.065	0.001
PCNA	1	0.08836	11.3173	0.00266	Cullin	2	0.05612	35.6379	4e-05	1	0.00912	109.649	0.00112
Hus1	1	0.08764	11.4103	0.00244	Cullin	2	0.05612	35.6379	4e-05	1	0.00938	106.61	0.00118
IMS	2	0.09006	22.2074	4e-05	Cullin	2	0.05612	35.6379	4e-05	1	0.00892	112.108	0.0014
DNA_ligase	1	0.1193	8.38223	0.00534	Cullin	2	0.05612	35.6379	4e-05	1	0.0114	87.7193	0.00146
Suf	1	0.12082	8.27678	0.00548	Cullin	2	0.05612	35.6379	4e-05	1	0.01166	85.7633	0.00174
DSS1_SEM1	1	0.17746	5.63507	0.01204	Cullin	2	0.05612	35.6379	4e-05	1	0.01738	57.5374	0.00208
HAT	1	0.14944	6.69165	0.00846	Cullin	2	0.05612	35.6379	4e-05	1	0.01486	67.2948	0.00218
HHH	1	0.14536	6.87947	0.00784	Cullin	2	0.05612	35.6379	4e-05	1	0.02054	48.6855	0.00254
XPA_N	1	0.2105	4.75059	0.01602	Cullin	2	0.05612	35.6379	4e-05	1	0.0208	48.0769	0.00262
Nanos	2	0.49958	4.00336	0.01294	Cullin	2	0.05612	35.6379	4e-05	1	0.05	20	0.0067
abhydro_lipase	2	0.62218	3.2145	0.0241	Cullin	2	0.05612	35.6379	4e-05	1	0.05972	16.7448	0.008
RhoGEF	1	0.67602	1.47925	0.14612	Cullin	2	0.05612	35.6379	4e-05	1	0.06618	15.1103	0.00932
hormone_rec	3	0.62598	4.79249	0.00306	Cullin	2	0.05612	35.6379	4e-05	1	0.06246	16.0102	0.00952
zf-C4	3	0.68064	4.40762	0.00438	Cullin	2	0.05612	35.6379	4e-05	1	0.0681	14.6843	0.01014
DUF243	2	0.79652	2.51092	0.04394	Cullin	2	0.05612	35.6379	4e-05	1	0.07884	12.6839	0.01122
HMG_box	2	0.8316	2.405	0.04756	Cullin	2	0.05612	35.6379	4e-05	1	0.08046	12.4285	0.0113
S-antigen	1	0.8299	1.20496	0.20266	Cullin	2	0.05612	35.6379	4e-05	1	0.08434	11.8568	0.01198
AMP-binding	1	0.82668	1.20966	0.20044	Cullin	2	0.05612	35.6379	4e-05	1	0.08102	12.3426	0.01226
MARCKS	2	0.88312	2.2647	0.05806	Cullin	2	0.05612	35.6379	4e-05	1	0.08792	11.374	0.01266
UQ_con	1	0.98346	1.01682	0.2566	Cullin	2	0.05612	35.6379	4e-05	1	0.09386	10.6542	0.0136
Metallophos	3	1.00708	2.97891	0.01738	Cullin	2	0.05612	35.6379	4e-05	1	0.09654	10.3584	0.0138
F-box	17	1.17178	14.5078	0	Cullin	2	0.05612	35.6379	4e-05	1	0.118	8.47458	0.01826
abhydrolase	3	1.44448	2.07687	0.05698	Cullin	2	0.05612	35.6379	4e-05	1	0.14096	7.09421	0.02204
HLH	3	1.68708	1.77822	0.08688	Cullin	2	0.05612	35.6379	4e-05	1	0.16704	5.98659	0.02808
rrm	12	4.25874	2.81773	0.00032	Cullin	2	0.05612	35.6379	4e-05	1	0.42426	2.35705	0.08938
CKS	1	0.05826	17.1644	0.0007	cyclin	8	0.13108	61.0314	0	1	0.02348	42.5894	0.00666
TBCA	1	0.08868	11.2765	0.00282	cyclin	8	0.13108	61.0314	0	1	0.0348	28.7356	0.00974
B56	1	0.08868	11.2765	0.00286	cyclin	8	0.13108	61.0314	0	1	0.0337	29.6736	0.00996
Herpes_capsid	1	0.32064	3.11876	0.03852	cyclin	8	0.13108	61.0314	0	1	0.12968	7.71129	0.0362
SH2	1	0.95158	1.05088	0.24582	cyclin	8	0.13108	61.0314	0	1	0.38752	2.58051	0.10428
RIO1	1	1.06514	0.938844	0.28914	cyclin	8	0.13108	61.0314	0	1	0.4217	2.37135	0.11396
GST_C	2	1.18438	1.68865	0.11466	cyclin	8	0.13108	61.0314	0	1	0.47428	2.10846	0.1258
GST_N	2	1.18366	1.68967	0.1143	cyclin	8	0.13108	61.0314	0	1	0.47576	2.1019	0.12652
Chitin_bind_4	2	3.21488	0.622107	0.62694	cyclin	8	0.13108	61.0314	0	1	1.28916	0.775699	0.31284
recA	1	0.02854	35.0385	0	cyclin_C	6	0.06882	87.184	0	1	0.0066	151.515	0.00166
DUF1019	1	0.03048	32.8084	0	cyclin_C	6	0.06882	87.184	0	1	0.00684	146.199	0.00188
DnaB_C	1	0.0584	17.1233	0.00102	cyclin_C	6	0.06882	87.184	0	1	0.01356	73.7463	0.00356
RNA_pol_A_CTD	1	0.05854	17.0823	0.00086	cyclin_C	6	0.06882	87.184	0	1	0.01372	72.8863	0.00364
CKS	1	0.05826	17.1644	0.0007	cyclin_C	6	0.06882	87.184	0	1	0.01396	71.6332	0.0039
TBCA	1	0.08868	11.2765	0.00282	cyclin_C	6	0.06882	87.184	0	1	0.02024	49.4071	0.00558
transcript_fac2	2	0.11782	16.975	6e-05	cyclin_C	6	0.06882	87.184	0	1	0.02666	37.5094	0.00724
VHS	1	0.11946	8.371	0.00534	cyclin_C	6	0.06882	87.184	0	1	0.02854	35.0385	0.008
DUF747	1	0.17606	5.67988	0.01198	cyclin_C	6	0.06882	87.184	0	1	0.0417	23.9808	0.01178
ENTH	1	0.17662	5.66187	0.01192	cyclin_C	6	0.06882	87.184	0	1	0.04452	22.4618	0.01252
HHH	1	0.14536	6.87947	0.00784	cyclin_C	6	0.06882	87.184	0	1	0.0498	20.0803	0.01354
UIM	1	0.29532	3.38616	0.03382	cyclin_C	6	0.06882	87.184	0	1	0.07102	14.0805	0.01966
HEAT_PBS	1	0.35542	2.81357	0.04678	cyclin_C	6	0.06882	87.184	0	1	0.08122	12.3122	0.02234
Prefoldin	1	0.41384	2.41639	0.06322	cyclin_C	6	0.06882	87.184	0	1	0.10208	9.79624	0.02836
Fz	1	0.44108	2.26716	0.06968	cyclin_C	6	0.06882	87.184	0	1	0.10572	9.45895	0.02952
UCH	1	0.70578	1.41687	0.15634	cyclin_C	6	0.06882	87.184	0	1	0.17284	5.7857	0.04814
HMG_box	2	0.8316	2.405	0.04756	cyclin_C	6	0.06882	87.184	0	1	0.19766	5.05919	0.0551
GST_N	2	1.18366	1.68967	0.1143	cyclin_C	6	0.06882	87.184	0	1	0.28196	3.5466	0.07782
GST_C	2	1.18438	1.68865	0.11466	cyclin_C	6	0.06882	87.184	0	1	0.28192	3.54711	0.07808
SH3	2	1.92742	1.03766	0.30328	cyclin_C	6	0.06882	87.184	0	1	0.46164	2.16619	0.1259
E-MAP-115	4	3.00828	1.32966	0.183	cyclin_C	6	0.06882	87.184	0	1	0.71542	1.39778	0.19338
Chitin_bind_4	2	3.21488	0.622107	0.62694	cyclin_C	6	0.06882	87.184	0	1	0.7671	1.30361	0.20792
trypsin	3	6.82466	0.439582	0.9134	cyclin_C	6	0.06882	87.184	0	1	1.65386	0.604646	0.4198
BAR	1	0.08692	11.5048	0.0025	Cyclin_N	1	0	#DIV/0!	0	1	0.00298	335.57	<0.00002
DUF1019	1	0.03048	32.8084	0	Cyclin_N	1	0	#DIV/0!	0	1	0.00086	1162.79	<0.00002
DUF747	1	0.17606	5.67988	0.01198	Cyclin_N	1	0	#DIV/0!	0	1	0.00594	168.35	<0.00002
Ribosomal_L15	1	0.0884	11.3122	0.0023	Cyclin_N	1	0	#DIV/0!	0	1	0.00296	337.838	<0.00002
VHS	1	0.11946	8.371	0.00534	Cyclin_N	1	0	#DIV/0!	0	1	0.0041	243.902	<0.00002
ACOX	2	0.20708	9.6581	0.00096	Cyclin_N	1	0	#DIV/0!	0	1	0.00762	131.234	2e-05
HEAT_PBS	1	0.35542	2.81357	0.04678	Cyclin_N	1	0	#DIV/0!	0	1	0.0118	84.7458	2e-05
UIM	1	0.29532	3.38616	0.03382	Cyclin_N	1	0	#DIV/0!	0	1	0.0101	99.0099	2e-05
ENTH	1	0.17662	5.66187	0.01192	Cyclin_N	1	0	#DIV/0!	0	1	0.00606	165.017	4e-05
Ran_BP1	2	0.20872	9.58222	0.00082	Cyclin_N	1	0	#DIV/0!	0	1	0.00712	140.449	4e-05
WH1	1	0.23518	4.25206	0.02124	Cyclin_N	1	0	#DIV/0!	0	1	0.00802	124.688	4e-05
Fz	1	0.44108	2.26716	0.06968	Cyclin_N	1	0	#DIV/0!	0	1	0.01492	67.0241	6e-05
PGAM	1	0.2372	4.21585	0.02164	Cyclin_N	1	0	#DIV/0!	0	1	0.00844	118.483	6e-05
SPRY	2	0.38346	5.21567	0.00544	Cyclin_N	1	0	#DIV/0!	0	1	0.01328	75.3012	6e-05
UCH	1	0.70578	1.41687	0.15634	Cyclin_N	1	0	#DIV/0!	0	1	0.02478	40.3551	0.00012
Acyl-CoA_dh	2	0.41398	4.83115	0.0072	Cyclin_N	1	0	#DIV/0!	0	1	0.01504	66.4894	0.00014
Acyl-CoA_dh_M	2	0.38456	5.20075	0.00568	Cyclin_N	1	0	#DIV/0!	0	1	0.01402	71.3267	0.00014
PX	1	0.4723	2.1173	0.08	Cyclin_N	1	0	#DIV/0!	0	1	0.01658	60.3136	0.00014
hormone_rec	3	0.62598	4.79249	0.00306	Cyclin_N	1	0	#DIV/0!	0	1	0.02078	48.1232	0.00014
zf-C4	3	0.68064	4.40762	0.00438	Cyclin_N	1	0	#DIV/0!	0	1	0.02362	42.337	0.00026
SH2	1	0.95158	1.05088	0.24582	Cyclin_N	1	0	#DIV/0!	0	1	0.03402	29.3945	0.00046
DAG_PE-bind	1	1.18116	0.846625	0.33058	Cyclin_N	1	0	#DIV/0!	0	1	0.04054	24.667	0.00064
LIM	2	1.8893	1.05859	0.29204	Cyclin_N	1	0	#DIV/0!	0	1	0.06566	15.23	0.00156
SH3	2	1.92742	1.03766	0.30328	Cyclin_N	1	0	#DIV/0!	0	1	0.06504	15.3752	0.00202
pkinase	11	6.4869	1.69573	0.02938	Cyclin_N	1	0	#DIV/0!	0	1	0.22448	4.45474	0.02036
trypsin	3	6.82466	0.439582	0.9134	Cyclin_N	1	0	#DIV/0!	0	1	0.24012	4.16458	0.02242
ATP-grasp	1	0.06058	16.5071	0.00076	DEAD	1	0.58964	1.69595	0.11734	1	0.00384	260.417	<0.00002
CPSase_L_chain	1	0.14962	6.6836	0.00816	DEAD	1	0.58964	1.69595	0.11734	1	0.0106	94.3396	<0.00002
CPSase_sm_chain	1	0.0297	33.67	0	DEAD	1	0.58964	1.69595	0.11734	1	0.00212	471.698	<0.00002
DnaB_C	1	0.0584	17.1233	0.00102	DEAD	1	0.58964	1.69595	0.11734	1	0.00402	248.756	<0.00002
MGS	1	0.05906	16.9319	0.0008	DEAD	1	0.58964	1.69595	0.11734	1	0.00466	214.592	<0.00002
Melibiase	1	0.05872	17.03	0.001	DEAD	1	0.58964	1.69595	0.11734	1	0.00452	221.239	<0.00002
OTCace	1	0.05894	16.9664	0.001	DEAD	1	0.58964	1.69595	0.11734	1	0.0044	227.273	<0.00002
OTCace_N	1	0.0297	33.67	0	DEAD	1	0.58964	1.69595	0.11734	1	0.00212	471.698	<0.00002
RNA_pol_A_CTD	1	0.05854	17.0823	0.00086	DEAD	1	0.58964	1.69595	0.11734	1	0.00404	247.525	<0.00002
Sof1	1	0.14636	6.83247	0.00868	DEAD	1	0.58964	1.69595	0.11734	1	0.01036	96.5251	<0.00002
recA	1	0.02854	35.0385	0	DEAD	1	0.58964	1.69595	0.11734	1	0.00204	490.196	<0.00002
Amidohydro_1	1	0.14946	6.69075	0.00806	DEAD	1	0.58964	1.69595	0.11734	1	0.01036	96.5251	2e-05
CPSase_L_D2	1	0.14976	6.67735	0.0075	DEAD	1	0.58964	1.69595	0.11734	1	0.0104	96.1538	2e-05
CPSase_L_D3	1	0.05844	17.1116	0.00078	DEAD	1	0.58964	1.69595	0.11734	1	0.00444	225.225	2e-05
DUF602	1	0.12054	8.296	0.00504	DEAD	1	0.58964	1.69595	0.11734	1	0.00806	124.069	2e-05
Dala_Dala_ligas	1	0.18084	5.52975	0.01162	DEAD	1	0.58964	1.69595	0.11734	1	0.01226	81.5661	2e-05
GATase	1	0.1468	6.81199	0.00852	DEAD	1	0.58964	1.69595	0.11734	1	0.01044	95.7854	2e-05
sodcu	1	0.14926	6.69972	0.00796	DEAD	1	0.58964	1.69595	0.11734	1	0.00964	103.734	2e-05
GARS_B	1	0.1796	5.56793	0.01288	DEAD	1	0.58964	1.69595	0.11734	1	0.01226	81.5661	8e-05
HHH	1	0.14536	6.87947	0.00784	DEAD	1	0.58964	1.69595	0.11734	1	0.0145	68.9655	8e-05
ZnF_P11	2	0.23632	8.4631	0.0011	DEAD	1	0.58964	1.69595	0.11734	1	0.01696	58.9623	0.0001
ACOX	2	0.20708	9.6581	0.00096	DEAD	1	0.58964	1.69595	0.11734	1	0.01426	70.1262	0.00012
ligase-CoA	1	0.17938	5.57476	0.01282	DEAD	1	0.58964	1.69595	0.11734	1	0.01164	85.9107	0.00012
Carn_acyltransf	1	0.23562	4.24412	0.02116	DEAD	1	0.58964	1.69595	0.11734	1	0.01816	55.0661	0.00014
Acyl-CoA_dh_M	2	0.38456	5.20075	0.00568	DEAD	1	0.58964	1.69595	0.11734	1	0.02698	37.0645	0.00042
Prefoldin	1	0.41384	2.41639	0.06322	DEAD	1	0.58964	1.69595	0.11734	1	0.02828	35.3607	0.00042
Acyl-CoA_dh	2	0.41398	4.83115	0.0072	DEAD	1	0.58964	1.69595	0.11734	1	0.02888	34.626	0.00046
abhydro_lipase	2	0.62218	3.2145	0.0241	DEAD	1	0.58964	1.69595	0.11734	1	0.04276	23.3863	0.00078
AMP-binding	1	0.82668	1.20966	0.20044	DEAD	1	0.58964	1.69595	0.11734	1	0.05654	17.6866	0.0013
DUF243	2	0.79652	2.51092	0.04394	DEAD	1	0.58964	1.69595	0.11734	1	0.0536	18.6567	0.00148
MARCKS	2	0.88312	2.2647	0.05806	DEAD	1	0.58964	1.69595	0.11734	1	0.06006	16.65	0.00162
DC1	1	1.20538	0.829614	0.34046	DEAD	1	0.58964	1.69595	0.11734	1	0.08324	12.0135	0.00346
DnaJ	1	1.271	0.786782	0.36448	DEAD	1	0.58964	1.69595	0.11734	1	0.08794	11.3714	0.0036
abhydrolase	3	1.44448	2.07687	0.05698	DEAD	1	0.58964	1.69595	0.11734	1	0.0994	10.0604	0.0044
ERM	3	1.8263	1.64267	0.11068	DEAD	1	0.58964	1.69595	0.11734	1	0.12706	7.8703	0.00748
Drf_FH1	11	4.28854	2.56498	0.00128	DEAD	1	0.58964	1.69595	0.11734	1	0.29462	3.3942	0.0343
PHD	4	4.61802	0.866172	0.49276	DEAD	1	0.58964	1.69595	0.11734	1	0.32434	3.08318	0.04046
zf-C3HC4	9	6.62102	1.35931	0.1283	DEAD	1	0.58964	1.69595	0.11734	1	0.4626	2.16169	0.07666
trypsin	3	6.82466	0.439582	0.9134	DEAD	1	0.58964	1.69595	0.11734	1	0.47362	2.1114	0.08054
Myosin_tail	5	8.20932	0.609064	0.83518	DEAD	1	0.58964	1.69595	0.11734	1	0.57136	1.75021	0.10952
zf-C2H2	12	9.153	1.31105	0.12978	DEAD	1	0.58964	1.69595	0.11734	1	0.64048	1.56133	0.13288
Extensin_2	20	11.0252	1.81402	0.00316	DEAD	1	0.58964	1.69595	0.11734	1	0.7632	1.31027	0.17742
Cytochrome_B561	1	0.47188	2.11918	0.07978	DNA_primase_lrg	1	0.00648	154.321	0	1	0.00888	112.613	<0.00002
DnaB_C	1	0.0584	17.1233	0.00102	DNA_primase_lrg	1	0.00648	154.321	0	1	0.00134	746.269	<0.00002
RNA_pol_A_CTD	1	0.05854	17.0823	0.00086	DNA_primase_lrg	1	0.00648	154.321	0	1	0.00118	847.458	<0.00002
recA	1	0.02854	35.0385	0	DNA_primase_lrg	1	0.00648	154.321	0	1	0.00064	1562.5	<0.00002
HHH	1	0.14536	6.87947	0.00784	DNA_primase_lrg	1	0.00648	154.321	0	1	0.00404	247.525	2e-05
CRAL_TRIO	2	0.82014	2.43861	0.04614	DNA_primase_lrg	1	0.00648	154.321	0	1	0.01656	60.3865	0.00012
RhoGAP	1	0.64686	1.54593	0.1353	DNA_primase_lrg	1	0.00648	154.321	0	1	0.01336	74.8503	0.00014
FtsX	1	1.79786	0.556217	0.54042	DNA_primase_lrg	1	0.00648	154.321	0	1	0.0353	28.3286	0.00046
ABC_tran	1	2.22244	0.449956	0.65748	DNA_primase_lrg	1	0.00648	154.321	0	1	0.04432	22.5632	0.00092
sugar_tr	1	4.42064	0.226212	0.93846	DNA_primase_lrg	1	0.00648	154.321	0	1	0.08854	11.2943	0.00314
HLH	3	1.68708	1.77822	0.08688	DnaB_C	1	0.01672	59.8086	0.00012	1	0.00436	229.358	<0.00002
Endonuclease_NS	1	0	#DIV/0!	0	Drf_FH1	3	1.12172	2.67446	0.0257	1	0	#DIV/0!	<0.00002
RRM_1	1	0	#DIV/0!	0	Drf_FH1	3	1.12172	2.67446	0.0257	1	0	#DIV/0!	<0.00002
DBI_PRT	1	0.02934	34.0832	0	Drf_FH1	3	1.12172	2.67446	0.0257	1	0.00374	267.38	0.00036
Hyratase_decarb	1	0.02934	34.0832	0	Drf_FH1	3	1.12172	2.67446	0.0257	1	0.00374	267.38	0.00036
DUF1019	1	0.03048	32.8084	0	Drf_FH1	3	1.12172	2.67446	0.0257	1	0.0043	232.558	0.00054
recA	1	0.02854	35.0385	0	Drf_FH1	3	1.12172	2.67446	0.0257	1	0.0039	256.41	0.00056
HCV_capsid	1	0.0295	33.8983	0	Drf_FH1	3	1.12172	2.67446	0.0257	1	0.00394	253.807	0.00066
RseA_C	1	0.06034	16.5728	0.00096	Drf_FH1	3	1.12172	2.67446	0.0257	1	0.0079	126.582	0.00094
DnaB_C	1	0.0584	17.1233	0.00102	Drf_FH1	3	1.12172	2.67446	0.0257	1	0.00764	130.89	0.001
RNA_pol_A_CTD	1	0.05854	17.0823	0.00086	Drf_FH1	3	1.12172	2.67446	0.0257	1	0.00852	117.371	0.00102
Transposase_5	1	0.05888	16.9837	0.001	Drf_FH1	3	1.12172	2.67446	0.0257	1	0.0088	113.636	0.00104
Ribosomal_L15	1	0.0884	11.3122	0.0023	Drf_FH1	3	1.12172	2.67446	0.0257	1	0.0124	80.6452	0.00144
Pentapeptide_2	1	0.08768	11.4051	0.0026	Drf_FH1	3	1.12172	2.67446	0.0257	1	0.01244	80.3859	0.00164
TFIID-18	1	0.08806	11.3559	0.00296	Drf_FH1	3	1.12172	2.67446	0.0257	1	0.01346	74.2942	0.00198
transcript_fac2	2	0.11782	16.975	6e-05	Drf_FH1	3	1.12172	2.67446	0.0257	1	0.01662	60.1685	0.00208
HDV_ag	1	0.11688	8.55578	0.00478	Drf_FH1	3	1.12172	2.67446	0.0257	1	0.01736	57.6037	0.00216
VHS	1	0.11946	8.371	0.00534	Drf_FH1	3	1.12172	2.67446	0.0257	1	0.01732	57.7367	0.00224
sodcu	1	0.14926	6.69972	0.00796	Drf_FH1	3	1.12172	2.67446	0.0257	1	0.02216	45.1264	0.00276
ENTH	1	0.17662	5.66187	0.01192	Drf_FH1	3	1.12172	2.67446	0.0257	1	0.02532	39.4945	0.00318
HHH	1	0.14536	6.87947	0.00784	Drf_FH1	3	1.12172	2.67446	0.0257	1	0.02936	34.0599	0.00382
PGAM	1	0.2372	4.21585	0.02164	Drf_FH1	3	1.12172	2.67446	0.0257	1	0.03392	29.4811	0.00424
WH1	1	0.23518	4.25206	0.02124	Drf_FH1	3	1.12172	2.67446	0.0257	1	0.03256	30.7125	0.00426
Ran_BP1	2	0.20872	9.58222	0.00082	Drf_FH1	3	1.12172	2.67446	0.0257	1	0.03018	33.1345	0.0043
ZnF_P11	2	0.23632	8.4631	0.0011	Drf_FH1	3	1.12172	2.67446	0.0257	1	0.03276	30.525	0.00442
cyclin_C	4	0.268	14.9254	0	Drf_FH1	3	1.12172	2.67446	0.0257	1	0.03916	25.5363	0.00508
UIM	1	0.29532	3.38616	0.03382	Drf_FH1	3	1.12172	2.67446	0.0257	1	0.04328	23.1054	0.00576
ATP-synt_B	1	0.35558	2.81231	0.04672	Drf_FH1	3	1.12172	2.67446	0.0257	1	0.05072	19.7161	0.00698
MIF4G	1	0.35562	2.81199	0.0463	Drf_FH1	3	1.12172	2.67446	0.0257	1	0.05276	18.9538	0.00712
BSP_II	1	0.41422	2.41418	0.06452	Drf_FH1	3	1.12172	2.67446	0.0257	1	0.05788	17.2771	0.00768
TP2	2	0.44316	4.51304	0.0088	Drf_FH1	3	1.12172	2.67446	0.0257	1	0.06376	15.6838	0.00904
DUF657	1	0.49684	2.01272	0.0859	Drf_FH1	3	1.12172	2.67446	0.0257	1	0.06986	14.3143	0.00952
Nanos	2	0.49958	4.00336	0.01294	Drf_FH1	3	1.12172	2.67446	0.0257	1	0.07222	13.8466	0.01008
cyclin	8	0.50502	15.841	0	Drf_FH1	3	1.12172	2.67446	0.0257	1	0.07248	13.7969	0.01008
zf-AN1	1	0.55988	1.7861	0.1079	Drf_FH1	3	1.12172	2.67446	0.0257	1	0.08146	12.276	0.01122
arrestin_C	2	0.56224	3.5572	0.01718	Drf_FH1	3	1.12172	2.67446	0.0257	1	0.0808	12.3762	0.01144
abhydro_lipase	2	0.62218	3.2145	0.0241	Drf_FH1	3	1.12172	2.67446	0.0257	1	0.08884	11.2562	0.012
arrestin	2	0.59106	3.38375	0.01924	Drf_FH1	3	1.12172	2.67446	0.0257	1	0.0856	11.6822	0.01216
TBC	2	0.71076	2.81389	0.03242	Drf_FH1	3	1.12172	2.67446	0.0257	1	0.10152	9.85028	0.0145
kazal	1	0.76724	1.30337	0.17804	Drf_FH1	3	1.12172	2.67446	0.0257	1	0.10926	9.15248	0.01616
AMP-binding	1	0.82668	1.20966	0.20044	Drf_FH1	3	1.12172	2.67446	0.0257	1	0.11744	8.51499	0.01722
Tymo_45kd_70kd	1	0.91216	1.0963	0.23292	Drf_FH1	3	1.12172	2.67446	0.0257	1	0.1326	7.54148	0.02136
SH2	1	0.95158	1.05088	0.24582	Drf_FH1	3	1.12172	2.67446	0.0257	1	0.1373	7.28332	0.02174
FYVE	1	1.38212	0.723526	0.40402	Drf_FH1	3	1.12172	2.67446	0.0257	1	0.19944	5.01404	0.03416
abhydrolase	3	1.44448	2.07687	0.05698	Drf_FH1	3	1.12172	2.67446	0.0257	1	0.20838	4.79893	0.03534
Tropomyosin	3	1.51102	1.98541	0.06384	Drf_FH1	3	1.12172	2.67446	0.0257	1	0.21644	4.62022	0.03718
zf-TRAF	4	1.85536	2.15592	0.03832	Drf_FH1	3	1.12172	2.67446	0.0257	1	0.26798	3.73162	0.049
SH3	2	1.92742	1.03766	0.30328	Drf_FH1	3	1.12172	2.67446	0.0257	1	0.27646	3.61716	0.05098
SSDP	1	2.18782	0.457076	0.6468	Drf_FH1	3	1.12172	2.67446	0.0257	1	0.32032	3.12188	0.0625
TPR	2	2.857	0.700035	0.54956	Drf_FH1	3	1.12172	2.67446	0.0257	1	0.40408	2.47476	0.08384
zf-BED	2	2.9078	0.687805	0.5614	Drf_FH1	3	1.12172	2.67446	0.0257	1	0.4167	2.39981	0.08608
ig	3	3.63696	0.824865	0.49614	Drf_FH1	3	1.12172	2.67446	0.0257	1	0.51932	1.9256	0.11656
rrm	12	4.25874	2.81773	0.00032	Drf_FH1	3	1.12172	2.67446	0.0257	1	0.6164	1.62232	0.14592
zf-C3HC4	9	6.62102	1.35931	0.1283	Drf_FH1	3	1.12172	2.67446	0.0257	1	0.95544	1.04664	0.25636
Myosin_tail	5	8.20932	0.609064	0.83518	Drf_FH1	3	1.12172	2.67446	0.0257	1	1.1863	0.842957	0.33182
zf-C2H2	12	9.153	1.31105	0.12978	Drf_FH1	3	1.12172	2.67446	0.0257	1	1.32078	0.757128	0.37384
DUF747	1	0.17606	5.67988	0.01198	DSPc	1	0.14758	6.77599	0.01022	1	0.00822	121.655	<0.00002
DUF987	1	0.0291	34.3643	0	DSPc	1	0.14758	6.77599	0.01022	1	0.00154	649.351	<0.00002
KIX	1	0.05938	16.8407	0.0009	DSPc	1	0.14758	6.77599	0.01022	1	0.00262	381.679	<0.00002
Melibiase	1	0.05872	17.03	0.001	DSPc	1	0.14758	6.77599	0.01022	1	0.00256	390.625	<0.00002
RRM_1	1	0	#DIV/0!	0	DSPc	1	0.14758	6.77599	0.01022	1	0	#DIV/0!	<0.00002
Ran_BP1	2	0.20872	9.58222	0.00082	DSPc	1	0.14758	6.77599	0.01022	1	0.00934	107.066	<0.00002
Ribosomal_L15	1	0.0884	11.3122	0.0023	DSPc	1	0.14758	6.77599	0.01022	1	0.00394	253.807	<0.00002
zf-NPL4	1	0.06026	16.5948	0.00106	DSPc	1	0.14758	6.77599	0.01022	1	0.00226	442.478	<0.00002
CPSF_A	1	0.1473	6.78887	0.00798	DSPc	1	0.14758	6.77599	0.01022	1	0.00684	146.199	2e-05
cyclin_C	4	0.268	14.9254	0	DSPc	1	0.14758	6.77599	0.01022	1	0.0111	90.0901	4e-05
WH1	1	0.23518	4.25206	0.02124	DSPc	1	0.14758	6.77599	0.01022	1	0.01026	97.4659	6e-05
PGAM	1	0.2372	4.21585	0.02164	DSPc	1	0.14758	6.77599	0.01022	1	0.01076	92.9368	0.0001
SPRY	2	0.38346	5.21567	0.00544	DSPc	1	0.14758	6.77599	0.01022	1	0.01738	57.5374	0.0001
Fz	1	0.44108	2.26716	0.06968	DSPc	1	0.14758	6.77599	0.01022	1	0.01968	50.813	0.00012
HEAT_PBS	1	0.35542	2.81357	0.04678	DSPc	1	0.14758	6.77599	0.01022	1	0.01502	66.5779	0.00012
cyclin	8	0.50502	15.841	0	DSPc	1	0.14758	6.77599	0.01022	1	0.02144	46.6418	0.00012
hormone_rec	3	0.62598	4.79249	0.00306	DSPc	1	0.14758	6.77599	0.01022	1	0.02818	35.4862	0.00044
zf-C4	3	0.68064	4.40762	0.00438	DSPc	1	0.14758	6.77599	0.01022	1	0.0311	32.1543	0.00054
HMG_box	2	0.8316	2.405	0.04756	DSPc	1	0.14758	6.77599	0.01022	1	0.03692	27.0856	0.00056
AMP-binding	1	0.82668	1.20966	0.20044	DSPc	1	0.14758	6.77599	0.01022	1	0.03706	26.9833	0.00076
Collagen	4	1.41778	2.82131	0.01426	DSPc	1	0.14758	6.77599	0.01022	1	0.06198	16.1342	0.00178
CBM_14	2	2.47698	0.807435	0.45244	DSPc	1	0.14758	6.77599	0.01022	1	0.1107	9.03342	0.00542
pkinase	11	6.4869	1.69573	0.02938	DSPc	1	0.14758	6.77599	0.01022	1	0.28938	3.45566	0.03312
7kD_DNA_binding	1	0.0301	33.2226	0	DUF164	1	0.41112	2.43238	0.06208	1	0.00244	409.836	<0.00002
Agenet	1	0.05898	16.9549	0.00082	DUF164	1	0.41112	2.43238	0.06208	1	0.00466	214.592	<0.00002
Exci_endo_N	1	0.02896	34.5304	0	DUF164	1	0.41112	2.43238	0.06208	1	0.0025	400	<0.00002
Neocarzinostat	1	0.03074	32.5309	0	DUF164	1	0.41112	2.43238	0.06208	1	0.00234	427.35	<0.00002
TonB_dep_Rec	1	0.09026	11.0791	0.00246	DUF164	1	0.41112	2.43238	0.06208	1	0.00702	142.45	<0.00002
Yippee	1	0.08912	11.2208	0.00258	DUF164	1	0.41112	2.43238	0.06208	1	0.00678	147.493	<0.00002
AIRC	1	0.0604	16.5563	0.00084	DUF164	1	0.41112	2.43238	0.06208	1	0.00452	221.239	2e-05
B1	1	0.09158	10.9194	0.00306	DUF164	1	0.41112	2.43238	0.06208	1	0.00634	157.729	2e-05
Cadherin_C_term	1	0.11984	8.34446	0.0055	DUF164	1	0.41112	2.43238	0.06208	1	0.0092	108.696	2e-05
SAICAR_synt	1	0.0604	16.5563	0.00084	DUF164	1	0.41112	2.43238	0.06208	1	0.00452	221.239	2e-05
Attacin_N	1	0.14708	6.79902	0.00782	DUF164	1	0.41112	2.43238	0.06208	1	0.0107	93.4579	6e-05
Attacin_C	1	0.20472	4.88472	0.01572	DUF164	1	0.41112	2.43238	0.06208	1	0.01552	64.433	0.0001
Choline_kinase	1	0.149	6.71141	0.00802	DUF164	1	0.41112	2.43238	0.06208	1	0.01122	89.1266	0.0001
PWWP	1	0.26408	3.78673	0.0271	DUF164	1	0.41112	2.43238	0.06208	1	0.02124	47.081	0.00014
Acylphosphatase	1	0.2018	4.9554	0.01622	DUF164	1	0.41112	2.43238	0.06208	1	0.01582	63.2111	0.00016
SPRY	2	0.38346	5.21567	0.00544	DUF164	1	0.41112	2.43238	0.06208	1	0.02864	34.9162	0.00034
PAS	1	0.44692	2.23754	0.07146	DUF164	1	0.41112	2.43238	0.06208	1	0.03454	28.9519	0.00052
TUDOR	2	0.44422	4.50227	0.00908	DUF164	1	0.41112	2.43238	0.06208	1	0.03426	29.1886	0.00052
PCI	2	0.55994	3.57181	0.01804	DUF164	1	0.41112	2.43238	0.06208	1	0.04104	24.3665	0.00072
cadherin	1	0.50516	1.97957	0.09018	DUF164	1	0.41112	2.43238	0.06208	1	0.03934	25.4194	0.00072
arrestin_C	2	0.56224	3.5572	0.01718	DUF164	1	0.41112	2.43238	0.06208	1	0.04106	24.3546	0.00094
arrestin	2	0.59106	3.38375	0.01924	DUF164	1	0.41112	2.43238	0.06208	1	0.04314	23.1803	0.001
RhoGAP	1	0.64686	1.54593	0.1353	DUF164	1	0.41112	2.43238	0.06208	1	0.05084	19.6696	0.00136
Tektin	1	0.73728	1.35634	0.16646	DUF164	1	0.41112	2.43238	0.06208	1	0.05558	17.9921	0.00136
CRAL_TRIO	2	0.82014	2.43861	0.04614	DUF164	1	0.41112	2.43238	0.06208	1	0.06474	15.4464	0.0018
zf-MYND	2	0.88408	2.26224	0.05658	DUF164	1	0.41112	2.43238	0.06208	1	0.0674	14.8368	0.0018
ATP-bind	2	0.7962	2.51193	0.04432	DUF164	1	0.41112	2.43238	0.06208	1	0.06212	16.0979	0.00182
Collagen	4	1.41778	2.82131	0.01426	DUF164	1	0.41112	2.43238	0.06208	1	0.10928	9.15081	0.0052
HLH	3	1.68708	1.77822	0.08688	DUF164	1	0.41112	2.43238	0.06208	1	0.1285	7.7821	0.00748
DUF227	2	1.59898	1.2508	0.2148	DUF164	1	0.41112	2.43238	0.06208	1	0.12526	7.98339	0.00768
GTP_EFTU	2	2.1735	0.920175	0.37056	DUF164	1	0.41112	2.43238	0.06208	1	0.16856	5.93261	0.01212
arf	3	2.3552	1.27378	0.21026	DUF164	1	0.41112	2.43238	0.06208	1	0.18448	5.42064	0.01458
ras	3	2.62436	1.14314	0.26834	DUF164	1	0.41112	2.43238	0.06208	1	0.20306	4.92465	0.01794
homeobox	9	2.86598	3.14029	0.0008	DUF164	1	0.41112	2.43238	0.06208	1	0.22064	4.53227	0.02024
efhand	3	2.93558	1.02194	0.33796	DUF164	1	0.41112	2.43238	0.06208	1	0.2242	4.4603	0.02062
ig	3	3.63696	0.824865	0.49614	DUF164	1	0.41112	2.43238	0.06208	1	0.2754	3.63108	0.03026
PHD	4	4.61802	0.866172	0.49276	DUF164	1	0.41112	2.43238	0.06208	1	0.35874	2.78753	0.04954
zf-C3HC4	9	6.62102	1.35931	0.1283	DUF164	1	0.41112	2.43238	0.06208	1	0.50926	1.96363	0.09246
Extensin_2	20	11.0252	1.81402	0.00316	DUF164	1	0.41112	2.43238	0.06208	1	0.84334	1.18576	0.20734
ATP-grasp	1	0.06058	16.5071	0.00076	DUF177	1	0.00756	132.275	0	1	0.00384	260.417	<0.00002
CPSase_L_chain	1	0.14962	6.6836	0.00816	DUF177	1	0.00756	132.275	0	1	0.0106	94.3396	<0.00002
CPSase_sm_chain	1	0.0297	33.67	0	DUF177	1	0.00756	132.275	0	1	0.00212	471.698	<0.00002
DnaB_C	1	0.0584	17.1233	0.00102	DUF177	1	0.00756	132.275	0	1	0.00402	248.756	<0.00002
MGS	1	0.05906	16.9319	0.0008	DUF177	1	0.00756	132.275	0	1	0.00466	214.592	<0.00002
Melibiase	1	0.05872	17.03	0.001	DUF177	1	0.00756	132.275	0	1	0.00452	221.239	<0.00002
OTCace	1	0.05894	16.9664	0.001	DUF177	1	0.00756	132.275	0	1	0.0044	227.273	<0.00002
OTCace_N	1	0.0297	33.67	0	DUF177	1	0.00756	132.275	0	1	0.00212	471.698	<0.00002
RNA_pol_A_CTD	1	0.05854	17.0823	0.00086	DUF177	1	0.00756	132.275	0	1	0.00404	247.525	<0.00002
Sof1	1	0.14636	6.83247	0.00868	DUF177	1	0.00756	132.275	0	1	0.01036	96.5251	<0.00002
recA	1	0.02854	35.0385	0	DUF177	1	0.00756	132.275	0	1	0.00204	490.196	<0.00002
Amidohydro_1	1	0.14946	6.69075	0.00806	DUF177	1	0.00756	132.275	0	1	0.01036	96.5251	2e-05
CPSase_L_D2	1	0.14976	6.67735	0.0075	DUF177	1	0.00756	132.275	0	1	0.0104	96.1538	2e-05
CPSase_L_D3	1	0.05844	17.1116	0.00078	DUF177	1	0.00756	132.275	0	1	0.00444	225.225	2e-05
DUF602	1	0.12054	8.296	0.00504	DUF177	1	0.00756	132.275	0	1	0.00806	124.069	2e-05
Dala_Dala_ligas	1	0.18084	5.52975	0.01162	DUF177	1	0.00756	132.275	0	1	0.01226	81.5661	2e-05
GATase	1	0.1468	6.81199	0.00852	DUF177	1	0.00756	132.275	0	1	0.01044	95.7854	2e-05
sodcu	1	0.14926	6.69972	0.00796	DUF177	1	0.00756	132.275	0	1	0.00964	103.734	2e-05
GARS_B	1	0.1796	5.56793	0.01288	DUF177	1	0.00756	132.275	0	1	0.01226	81.5661	8e-05
HHH	1	0.14536	6.87947	0.00784	DUF177	1	0.00756	132.275	0	1	0.0145	68.9655	8e-05
ZnF_P11	2	0.23632	8.4631	0.0011	DUF177	1	0.00756	132.275	0	1	0.01696	58.9623	0.0001
ACOX	2	0.20708	9.6581	0.00096	DUF177	1	0.00756	132.275	0	1	0.01426	70.1262	0.00012
ligase-CoA	1	0.17938	5.57476	0.01282	DUF177	1	0.00756	132.275	0	1	0.01164	85.9107	0.00012
Carn_acyltransf	1	0.23562	4.24412	0.02116	DUF177	1	0.00756	132.275	0	1	0.01816	55.0661	0.00014
Acyl-CoA_dh_M	2	0.38456	5.20075	0.00568	DUF177	1	0.00756	132.275	0	1	0.02698	37.0645	0.00042
Prefoldin	1	0.41384	2.41639	0.06322	DUF177	1	0.00756	132.275	0	1	0.02828	35.3607	0.00042
Acyl-CoA_dh	2	0.41398	4.83115	0.0072	DUF177	1	0.00756	132.275	0	1	0.02888	34.626	0.00046
abhydro_lipase	2	0.62218	3.2145	0.0241	DUF177	1	0.00756	132.275	0	1	0.04276	23.3863	0.00078
AMP-binding	1	0.82668	1.20966	0.20044	DUF177	1	0.00756	132.275	0	1	0.05654	17.6866	0.0013
DUF243	2	0.79652	2.51092	0.04394	DUF177	1	0.00756	132.275	0	1	0.0536	18.6567	0.00148
MARCKS	2	0.88312	2.2647	0.05806	DUF177	1	0.00756	132.275	0	1	0.06006	16.65	0.00162
DC1	1	1.20538	0.829614	0.34046	DUF177	1	0.00756	132.275	0	1	0.08324	12.0135	0.00346
DnaJ	1	1.271	0.786782	0.36448	DUF177	1	0.00756	132.275	0	1	0.08794	11.3714	0.0036
abhydrolase	3	1.44448	2.07687	0.05698	DUF177	1	0.00756	132.275	0	1	0.0994	10.0604	0.0044
ERM	3	1.8263	1.64267	0.11068	DUF177	1	0.00756	132.275	0	1	0.12706	7.8703	0.00748
Drf_FH1	11	4.28854	2.56498	0.00128	DUF177	1	0.00756	132.275	0	1	0.29462	3.3942	0.0343
PHD	4	4.61802	0.866172	0.49276	DUF177	1	0.00756	132.275	0	1	0.32434	3.08318	0.04046
zf-C3HC4	9	6.62102	1.35931	0.1283	DUF177	1	0.00756	132.275	0	1	0.4626	2.16169	0.07666
trypsin	3	6.82466	0.439582	0.9134	DUF177	1	0.00756	132.275	0	1	0.47362	2.1114	0.08054
Myosin_tail	5	8.20932	0.609064	0.83518	DUF177	1	0.00756	132.275	0	1	0.57136	1.75021	0.10952
zf-C2H2	12	9.153	1.31105	0.12978	DUF177	1	0.00756	132.275	0	1	0.64048	1.56133	0.13288
Extensin_2	20	11.0252	1.81402	0.00316	DUF177	1	0.00756	132.275	0	1	0.7632	1.31027	0.17742
DnaB_C	1	0.0584	17.1233	0.00102	DUF539	1	0.01528	65.445	2e-05	1	0.0015	666.667	<0.00002
HHH	1	0.14536	6.87947	0.00784	DUF539	1	0.01528	65.445	2e-05	1	0.00554	180.505	<0.00002
RNA_pol_A_CTD	1	0.05854	17.0823	0.00086	DUF539	1	0.01528	65.445	2e-05	1	0.00138	724.638	<0.00002
recA	1	0.02854	35.0385	0	DUF539	1	0.01528	65.445	2e-05	1	0.0008	1250	<0.00002
cyclin	8	0.50502	15.841	0	DUF539	1	0.01528	65.445	2e-05	1	0.01386	72.1501	2e-05
cyclin_C	4	0.268	14.9254	0	DUF539	1	0.01528	65.445	2e-05	1	0.00728	137.363	2e-05
Nanos	2	0.49958	4.00336	0.01294	DUF539	1	0.01528	65.445	2e-05	1	0.01416	70.6215	8e-05
S-antigen	1	0.8299	1.20496	0.20266	DUF539	1	0.01528	65.445	2e-05	1	0.02312	43.2526	0.00022
UQ_con	1	0.98346	1.01682	0.2566	DUF539	1	0.01528	65.445	2e-05	1	0.02584	38.6997	0.00024
Metallophos	3	1.00708	2.97891	0.01738	DUF539	1	0.01528	65.445	2e-05	1	0.02578	38.7898	0.00034
HLH	3	1.68708	1.77822	0.08688	DUF539	1	0.01528	65.445	2e-05	1	0.04448	22.482	0.00088
Drf_FH1	11	4.28854	2.56498	0.00128	DUF539	1	0.01528	65.445	2e-05	1	0.11724	8.52951	0.00566
zf-C2H2	12	9.153	1.31105	0.12978	DUF539	1	0.01528	65.445	2e-05	1	0.25208	3.96699	0.02606
CDI	1	0.05946	16.818	0.0008	DUF643	1	0.01684	59.3824	6e-05	1	0.00432	231.481	<0.00002
Melibiase	1	0.05872	17.03	0.001	DUF643	1	0.01684	59.3824	6e-05	1	0.00412	242.718	<0.00002
RseA_C	1	0.06034	16.5728	0.00096	DUF643	1	0.01684	59.3824	6e-05	1	0.00418	239.234	<0.00002
Voltage_CLC	2	0.47322	4.22636	0.0104	DUF643	1	0.01684	59.3824	6e-05	1	0	#DIV/0!	<0.00002
XPA_C	1	0.03128	31.9693	0	DUF643	1	0.01684	59.3824	6e-05	1	0.00246	406.504	<0.00002
mRNA_cap_enzyme	1	0.06048	16.5344	0.00092	DUF643	1	0.01684	59.3824	6e-05	1	0.0044	227.273	<0.00002
DNA_ligase	1	0.1193	8.38223	0.00534	DUF643	1	0.01684	59.3824	6e-05	1	0.00826	121.065	2e-05
DNA_ligase_A_C	1	0.08808	11.3533	0.00242	DUF643	1	0.01684	59.3824	6e-05	1	0.006	166.667	2e-05
DNA_ligase_A_N	1	0.08808	11.3533	0.00242	DUF643	1	0.01684	59.3824	6e-05	1	0.006	166.667	2e-05
XPA_N	1	0.2105	4.75059	0.01602	DUF643	1	0.01684	59.3824	6e-05	1	0.0149	67.1141	2e-05
DSS1_SEM1	1	0.17746	5.63507	0.01204	DUF643	1	0.01684	59.3824	6e-05	1	0.01274	78.4929	4e-05
PCNA_C	1	0.05814	17.1999	0.00084	DUF643	1	0.01684	59.3824	6e-05	1	0.00448	223.214	4e-05
Hus1	1	0.08764	11.4103	0.00244	DUF643	1	0.01684	59.3824	6e-05	1	0.0066	151.515	6e-05
PCNA	1	0.08836	11.3173	0.00266	DUF643	1	0.01684	59.3824	6e-05	1	0.00638	156.74	6e-05
Nanos	2	0.49958	4.00336	0.01294	DUF643	1	0.01684	59.3824	6e-05	1	0.03642	27.4574	0.0005
abhydro_lipase	2	0.62218	3.2145	0.0241	DUF643	1	0.01684	59.3824	6e-05	1	0.04418	22.6347	0.0007
hormone_rec	3	0.62598	4.79249	0.00306	DUF643	1	0.01684	59.3824	6e-05	1	0.04478	22.3314	0.00082
RhoGEF	1	0.67602	1.47925	0.14612	DUF643	1	0.01684	59.3824	6e-05	1	0.04848	20.6271	0.00108
zf-C4	3	0.68064	4.40762	0.00438	DUF643	1	0.01684	59.3824	6e-05	1	0.04876	20.5086	0.00112
MARCKS	2	0.88312	2.2647	0.05806	DUF643	1	0.01684	59.3824	6e-05	1	0.06356	15.7332	0.00156
S-antigen	1	0.8299	1.20496	0.20266	DUF643	1	0.01684	59.3824	6e-05	1	0.06146	16.2707	0.0016
HMG_box	2	0.8316	2.405	0.04756	DUF643	1	0.01684	59.3824	6e-05	1	0.05864	17.0532	0.00168
DUF243	2	0.79652	2.51092	0.04394	DUF643	1	0.01684	59.3824	6e-05	1	0.05778	17.307	0.0017
AMP-binding	1	0.82668	1.20966	0.20044	DUF643	1	0.01684	59.3824	6e-05	1	0.0586	17.0648	0.00178
Tymo_45kd_70kd	1	0.91216	1.0963	0.23292	DUF643	1	0.01684	59.3824	6e-05	1	0.0646	15.4799	0.00214
UQ_con	1	0.98346	1.01682	0.2566	DUF643	1	0.01684	59.3824	6e-05	1	0.0684	14.6199	0.00218
Metallophos	3	1.00708	2.97891	0.01738	DUF643	1	0.01684	59.3824	6e-05	1	0.07046	14.1924	0.00246
F-box	17	1.17178	14.5078	0	DUF643	1	0.01684	59.3824	6e-05	1	0.08488	11.7813	0.00326
abhydrolase	3	1.44448	2.07687	0.05698	DUF643	1	0.01684	59.3824	6e-05	1	0.10328	9.68242	0.00432
HLH	3	1.68708	1.77822	0.08688	DUF643	1	0.01684	59.3824	6e-05	1	0.12078	8.27952	0.00682
pkinase	11	6.4869	1.69573	0.02938	DUF643	1	0.01684	59.3824	6e-05	1	0.46436	2.1535	0.07958
CDI	1	0.05946	16.818	0.0008	DUF885	1	0.03872	25.8264	0.00052	1	0.00432	231.481	<0.00002
Melibiase	1	0.05872	17.03	0.001	DUF885	1	0.03872	25.8264	0.00052	1	0.00412	242.718	<0.00002
RseA_C	1	0.06034	16.5728	0.00096	DUF885	1	0.03872	25.8264	0.00052	1	0.00418	239.234	<0.00002
Voltage_CLC	2	0.47322	4.22636	0.0104	DUF885	1	0.03872	25.8264	0.00052	1	0	#DIV/0!	<0.00002
XPA_C	1	0.03128	31.9693	0	DUF885	1	0.03872	25.8264	0.00052	1	0.00246	406.504	<0.00002
mRNA_cap_enzyme	1	0.06048	16.5344	0.00092	DUF885	1	0.03872	25.8264	0.00052	1	0.0044	227.273	<0.00002
DNA_ligase	1	0.1193	8.38223	0.00534	DUF885	1	0.03872	25.8264	0.00052	1	0.00826	121.065	2e-05
DNA_ligase_A_C	1	0.08808	11.3533	0.00242	DUF885	1	0.03872	25.8264	0.00052	1	0.006	166.667	2e-05
DNA_ligase_A_N	1	0.08808	11.3533	0.00242	DUF885	1	0.03872	25.8264	0.00052	1	0.006	166.667	2e-05
XPA_N	1	0.2105	4.75059	0.01602	DUF885	1	0.03872	25.8264	0.00052	1	0.0149	67.1141	2e-05
DSS1_SEM1	1	0.17746	5.63507	0.01204	DUF885	1	0.03872	25.8264	0.00052	1	0.01274	78.4929	4e-05
PCNA_C	1	0.05814	17.1999	0.00084	DUF885	1	0.03872	25.8264	0.00052	1	0.00448	223.214	4e-05
Hus1	1	0.08764	11.4103	0.00244	DUF885	1	0.03872	25.8264	0.00052	1	0.0066	151.515	6e-05
PCNA	1	0.08836	11.3173	0.00266	DUF885	1	0.03872	25.8264	0.00052	1	0.00638	156.74	6e-05
Nanos	2	0.49958	4.00336	0.01294	DUF885	1	0.03872	25.8264	0.00052	1	0.03642	27.4574	0.0005
abhydro_lipase	2	0.62218	3.2145	0.0241	DUF885	1	0.03872	25.8264	0.00052	1	0.04418	22.6347	0.0007
hormone_rec	3	0.62598	4.79249	0.00306	DUF885	1	0.03872	25.8264	0.00052	1	0.04478	22.3314	0.00082
RhoGEF	1	0.67602	1.47925	0.14612	DUF885	1	0.03872	25.8264	0.00052	1	0.04848	20.6271	0.00108
zf-C4	3	0.68064	4.40762	0.00438	DUF885	1	0.03872	25.8264	0.00052	1	0.04876	20.5086	0.00112
MARCKS	2	0.88312	2.2647	0.05806	DUF885	1	0.03872	25.8264	0.00052	1	0.06356	15.7332	0.00156
S-antigen	1	0.8299	1.20496	0.20266	DUF885	1	0.03872	25.8264	0.00052	1	0.06146	16.2707	0.0016
HMG_box	2	0.8316	2.405	0.04756	DUF885	1	0.03872	25.8264	0.00052	1	0.05864	17.0532	0.00168
DUF243	2	0.79652	2.51092	0.04394	DUF885	1	0.03872	25.8264	0.00052	1	0.05778	17.307	0.0017
AMP-binding	1	0.82668	1.20966	0.20044	DUF885	1	0.03872	25.8264	0.00052	1	0.0586	17.0648	0.00178
Tymo_45kd_70kd	1	0.91216	1.0963	0.23292	DUF885	1	0.03872	25.8264	0.00052	1	0.0646	15.4799	0.00214
UQ_con	1	0.98346	1.01682	0.2566	DUF885	1	0.03872	25.8264	0.00052	1	0.0684	14.6199	0.00218
Metallophos	3	1.00708	2.97891	0.01738	DUF885	1	0.03872	25.8264	0.00052	1	0.07046	14.1924	0.00246
F-box	17	1.17178	14.5078	0	DUF885	1	0.03872	25.8264	0.00052	1	0.08488	11.7813	0.00326
abhydrolase	3	1.44448	2.07687	0.05698	DUF885	1	0.03872	25.8264	0.00052	1	0.10328	9.68242	0.00432
HLH	3	1.68708	1.77822	0.08688	DUF885	1	0.03872	25.8264	0.00052	1	0.12078	8.27952	0.00682
pkinase	11	6.4869	1.69573	0.02938	DUF885	1	0.03872	25.8264	0.00052	1	0.46436	2.1535	0.07958
DnaB_C	1	0.0584	17.1233	0.00102	DUF902	1	0.0153	65.3595	8e-05	1	0.00482	207.469	<0.00002
Endonuclease_NS	1	0	#DIV/0!	0	DUF902	1	0.0153	65.3595	8e-05	1	0	#DIV/0!	<0.00002
KIX	1	0.05938	16.8407	0.0009	DUF902	1	0.0153	65.3595	8e-05	1	0.0056	178.571	<0.00002
Melibiase	1	0.05872	17.03	0.001	DUF902	1	0.0153	65.3595	8e-05	1	0.00498	200.803	<0.00002
MutH	1	0.03002	33.3111	0	DUF902	1	0.0153	65.3595	8e-05	1	0.00222	450.45	<0.00002
RNA_pol_A_CTD	1	0.05854	17.0823	0.00086	DUF902	1	0.0153	65.3595	8e-05	1	0.00468	213.675	<0.00002
RRM_1	1	0	#DIV/0!	0	DUF902	1	0.0153	65.3595	8e-05	1	0	#DIV/0!	<0.00002
RVT	1	0.02968	33.6927	0	DUF902	1	0.0153	65.3595	8e-05	1	0	#DIV/0!	<0.00002
recA	1	0.02854	35.0385	0	DUF902	1	0.0153	65.3595	8e-05	1	0.00218	458.716	<0.00002
zf-NPL4	1	0.06026	16.5948	0.00106	DUF902	1	0.0153	65.3595	8e-05	1	0.00488	204.918	<0.00002
Ribosomal_L15	1	0.0884	11.3122	0.0023	DUF902	1	0.0153	65.3595	8e-05	1	0.00732	136.612	2e-05
SERTA	1	0.05722	17.4764	0.00082	DUF902	1	0.0153	65.3595	8e-05	1	0.0052	192.308	2e-05
GATase_2	1	0.15014	6.66045	0.00918	DUF902	1	0.0153	65.3595	8e-05	1	0.01338	74.7384	6e-05
HHH	1	0.14536	6.87947	0.00784	DUF902	1	0.0153	65.3595	8e-05	1	0.01824	54.8246	6e-05
Pribosyltran	1	0.20542	4.86808	0.01708	DUF902	1	0.0153	65.3595	8e-05	1	0.01806	55.371	8e-05
CBS	2	0.177	11.2994	0.00042	DUF902	1	0.0153	65.3595	8e-05	1	0.01558	64.1849	0.00012
dickkopf_N	1	0.17954	5.56979	0.01254	DUF902	1	0.0153	65.3595	8e-05	1	0.01452	68.8705	0.00012
Arthro_defensin	1	0.26608	3.75827	0.02726	DUF902	1	0.0153	65.3595	8e-05	1	0.02222	45.0045	0.00018
PGAM	1	0.2372	4.21585	0.02164	DUF902	1	0.0153	65.3595	8e-05	1	0.02106	47.4834	0.00018
Ran_BP1	2	0.20872	9.58222	0.00082	DUF902	1	0.0153	65.3595	8e-05	1	0.01756	56.9476	0.0002
cyclin_C	4	0.268	14.9254	0	DUF902	1	0.0153	65.3595	8e-05	1	0.02334	42.8449	0.0002
WH1	1	0.23518	4.25206	0.02124	DUF902	1	0.0153	65.3595	8e-05	1	0.01994	50.1505	0.00026
C_tripleX	1	0.3565	2.80505	0.04744	DUF902	1	0.0153	65.3595	8e-05	1	0.02926	34.1763	0.00036
voltage_CLC	2	0.47322	4.22636	0.0104	DUF902	1	0.0153	65.3595	8e-05	1	0.0407	24.57	0.00046
cyclin	8	0.50502	15.841	0	DUF902	1	0.0153	65.3595	8e-05	1	0.04372	22.8728	0.00076
DUF243	2	0.79652	2.51092	0.04394	DUF902	1	0.0153	65.3595	8e-05	1	0.06766	14.7798	0.00238
HMG_box	2	0.8316	2.405	0.04756	DUF902	1	0.0153	65.3595	8e-05	1	0.07222	13.8466	0.0024
AMP-binding	1	0.82668	1.20966	0.20044	DUF902	1	0.0153	65.3595	8e-05	1	0.07112	14.0607	0.00266
Metallophos	3	1.00708	2.97891	0.01738	DUF902	1	0.0153	65.3595	8e-05	1	0.08408	11.8934	0.00304
metalthio	1	0.95368	1.04857	0.24648	DUF902	1	0.0153	65.3595	8e-05	1	0.08078	12.3793	0.00318
TIL	1	1.08796	0.919151	0.29942	DUF902	1	0.0153	65.3595	8e-05	1	0.09204	10.8648	0.00388
DAG_PE-bind	1	1.18116	0.846625	0.33058	DUF902	1	0.0153	65.3595	8e-05	1	0.10118	9.88338	0.00418
F-box	17	1.17178	14.5078	0	DUF902	1	0.0153	65.3595	8e-05	1	0.10284	9.72384	0.0046
Collagen	4	1.41778	2.82131	0.01426	DUF902	1	0.0153	65.3595	8e-05	1	0.12112	8.25627	0.00652
HLH	3	1.68708	1.77822	0.08688	DUF902	1	0.0153	65.3595	8e-05	1	0.14358	6.96476	0.00842
LIM	2	1.8893	1.05859	0.29204	DUF902	1	0.0153	65.3595	8e-05	1	0.16224	6.16371	0.01204
EGF	1	2.39672	0.417237	0.69844	DUF902	1	0.0153	65.3595	8e-05	1	0.20526	4.87187	0.01778
CBM_14	2	2.47698	0.807435	0.45244	DUF902	1	0.0153	65.3595	8e-05	1	0.21538	4.64296	0.02014
p450	1	2.56502	0.389861	0.72848	DUF902	1	0.0153	65.3595	8e-05	1	0.22606	4.4236	0.02126
Drf_FH1	11	4.28854	2.56498	0.00128	DUF902	1	0.0153	65.3595	8e-05	1	0.37456	2.6698	0.05354
WD40	7	5.12792	1.36508	0.14112	DUF902	1	0.0153	65.3595	8e-05	1	0.4458	2.24316	0.07308
trypsin	3	6.82466	0.439582	0.9134	DUF902	1	0.0153	65.3595	8e-05	1	0.60096	1.664	0.12092
DnaB_C	1	0.0584	17.1233	0.00102	DUF906	1	0.00812	123.153	0	1	0.00482	207.469	<0.00002
Endonuclease_NS	1	0	#DIV/0!	0	DUF906	1	0.00812	123.153	0	1	0	#DIV/0!	<0.00002
KIX	1	0.05938	16.8407	0.0009	DUF906	1	0.00812	123.153	0	1	0.0056	178.571	<0.00002
Melibiase	1	0.05872	17.03	0.001	DUF906	1	0.00812	123.153	0	1	0.00498	200.803	<0.00002
MutH	1	0.03002	33.3111	0	DUF906	1	0.00812	123.153	0	1	0.00222	450.45	<0.00002
RNA_pol_A_CTD	1	0.05854	17.0823	0.00086	DUF906	1	0.00812	123.153	0	1	0.00468	213.675	<0.00002
RRM_1	1	0	#DIV/0!	0	DUF906	1	0.00812	123.153	0	1	0	#DIV/0!	<0.00002
RVT	1	0.02968	33.6927	0	DUF906	1	0.00812	123.153	0	1	0	#DIV/0!	<0.00002
recA	1	0.02854	35.0385	0	DUF906	1	0.00812	123.153	0	1	0.00218	458.716	<0.00002
zf-NPL4	1	0.06026	16.5948	0.00106	DUF906	1	0.00812	123.153	0	1	0.00488	204.918	<0.00002
Ribosomal_L15	1	0.0884	11.3122	0.0023	DUF906	1	0.00812	123.153	0	1	0.00732	136.612	2e-05
SERTA	1	0.05722	17.4764	0.00082	DUF906	1	0.00812	123.153	0	1	0.0052	192.308	2e-05
GATase_2	1	0.15014	6.66045	0.00918	DUF906	1	0.00812	123.153	0	1	0.01338	74.7384	6e-05
HHH	1	0.14536	6.87947	0.00784	DUF906	1	0.00812	123.153	0	1	0.01824	54.8246	6e-05
Pribosyltran	1	0.20542	4.86808	0.01708	DUF906	1	0.00812	123.153	0	1	0.01806	55.371	8e-05
CBS	2	0.177	11.2994	0.00042	DUF906	1	0.00812	123.153	0	1	0.01558	64.1849	0.00012
dickkopf_N	1	0.17954	5.56979	0.01254	DUF906	1	0.00812	123.153	0	1	0.01452	68.8705	0.00012
Arthro_defensin	1	0.26608	3.75827	0.02726	DUF906	1	0.00812	123.153	0	1	0.02222	45.0045	0.00018
PGAM	1	0.2372	4.21585	0.02164	DUF906	1	0.00812	123.153	0	1	0.02106	47.4834	0.00018
Ran_BP1	2	0.20872	9.58222	0.00082	DUF906	1	0.00812	123.153	0	1	0.01756	56.9476	0.0002
cyclin_C	4	0.268	14.9254	0	DUF906	1	0.00812	123.153	0	1	0.02334	42.8449	0.0002
WH1	1	0.23518	4.25206	0.02124	DUF906	1	0.00812	123.153	0	1	0.01994	50.1505	0.00026
C_tripleX	1	0.3565	2.80505	0.04744	DUF906	1	0.00812	123.153	0	1	0.02926	34.1763	0.00036
voltage_CLC	2	0.47322	4.22636	0.0104	DUF906	1	0.00812	123.153	0	1	0.0407	24.57	0.00046
cyclin	8	0.50502	15.841	0	DUF906	1	0.00812	123.153	0	1	0.04372	22.8728	0.00076
DUF243	2	0.79652	2.51092	0.04394	DUF906	1	0.00812	123.153	0	1	0.06766	14.7798	0.00238
HMG_box	2	0.8316	2.405	0.04756	DUF906	1	0.00812	123.153	0	1	0.07222	13.8466	0.0024
AMP-binding	1	0.82668	1.20966	0.20044	DUF906	1	0.00812	123.153	0	1	0.07112	14.0607	0.00266
Metallophos	3	1.00708	2.97891	0.01738	DUF906	1	0.00812	123.153	0	1	0.08408	11.8934	0.00304
metalthio	1	0.95368	1.04857	0.24648	DUF906	1	0.00812	123.153	0	1	0.08078	12.3793	0.00318
TIL	1	1.08796	0.919151	0.29942	DUF906	1	0.00812	123.153	0	1	0.09204	10.8648	0.00388
DAG_PE-bind	1	1.18116	0.846625	0.33058	DUF906	1	0.00812	123.153	0	1	0.10118	9.88338	0.00418
F-box	17	1.17178	14.5078	0	DUF906	1	0.00812	123.153	0	1	0.10284	9.72384	0.0046
Collagen	4	1.41778	2.82131	0.01426	DUF906	1	0.00812	123.153	0	1	0.12112	8.25627	0.00652
HLH	3	1.68708	1.77822	0.08688	DUF906	1	0.00812	123.153	0	1	0.14358	6.96476	0.00842
LIM	2	1.8893	1.05859	0.29204	DUF906	1	0.00812	123.153	0	1	0.16224	6.16371	0.01204
EGF	1	2.39672	0.417237	0.69844	DUF906	1	0.00812	123.153	0	1	0.20526	4.87187	0.01778
CBM_14	2	2.47698	0.807435	0.45244	DUF906	1	0.00812	123.153	0	1	0.21538	4.64296	0.02014
p450	1	2.56502	0.389861	0.72848	DUF906	1	0.00812	123.153	0	1	0.22606	4.4236	0.02126
Drf_FH1	11	4.28854	2.56498	0.00128	DUF906	1	0.00812	123.153	0	1	0.37456	2.6698	0.05354
WD40	7	5.12792	1.36508	0.14112	DUF906	1	0.00812	123.153	0	1	0.4458	2.24316	0.07308
trypsin	3	6.82466	0.439582	0.9134	DUF906	1	0.00812	123.153	0	1	0.60096	1.664	0.12092
B56	1	0.08868	11.2765	0.00286	E2F_TDP	2	0.023	86.9565	0	1	0.00898	111.359	<0.00002
DBI_PRT	1	0.02934	34.0832	0	E2F_TDP	2	0.023	86.9565	0	1	0.0026	384.615	<0.00002
DUF1031	1	0.06028	16.5893	0.0009	E2F_TDP	2	0.023	86.9565	0	1	0.00566	176.678	<0.00002
DUF987	1	0.0291	34.3643	0	E2F_TDP	2	0.023	86.9565	0	1	0.00292	342.466	<0.00002
Endonuclease_NS	1	0	#DIV/0!	0	E2F_TDP	2	0.023	86.9565	0	1	0	#DIV/0!	<0.00002
Hyratase_decarb	1	0.02934	34.0832	0	E2F_TDP	2	0.023	86.9565	0	1	0.0026	384.615	<0.00002
IL3	1	0.03018	33.1345	0	E2F_TDP	2	0.023	86.9565	0	1	0.00312	320.513	<0.00002
KIX	1	0.05938	16.8407	0.0009	E2F_TDP	2	0.023	86.9565	0	1	0.00656	152.439	<0.00002
RRM_1	1	0	#DIV/0!	0	E2F_TDP	2	0.023	86.9565	0	1	0	#DIV/0!	<0.00002
Ribosomal_L15	1	0.0884	11.3122	0.0023	E2F_TDP	2	0.023	86.9565	0	1	0.0086	116.279	4e-05
CPSF_A	1	0.1473	6.78887	0.00798	E2F_TDP	2	0.023	86.9565	0	1	0.01466	68.2128	6e-05
HDV_ag	1	0.11688	8.55578	0.00478	E2F_TDP	2	0.023	86.9565	0	1	0.0122	81.9672	6e-05
HORMA	1	0.11966	8.35701	0.00526	E2F_TDP	2	0.023	86.9565	0	1	0.01216	82.2368	6e-05
DUF747	1	0.17606	5.67988	0.01198	E2F_TDP	2	0.023	86.9565	0	1	0.01816	55.0661	0.00012
FGGY	1	0.2061	4.85201	0.01714	E2F_TDP	2	0.023	86.9565	0	1	0.02086	47.9386	0.00012
FGGY_C	1	0.2061	4.85201	0.01714	E2F_TDP	2	0.023	86.9565	0	1	0.02086	47.9386	0.00012
Ran_BP1	2	0.20872	9.58222	0.00082	E2F_TDP	2	0.023	86.9565	0	1	0.02014	49.6524	0.00014
cyclin_C	4	0.268	14.9254	0	E2F_TDP	2	0.023	86.9565	0	1	0.02712	36.8732	0.00024
MSSP	1	0.29588	3.37975	0.0336	E2F_TDP	2	0.023	86.9565	0	1	0.031	32.2581	0.0004
HEAT_PBS	1	0.35542	2.81357	0.04678	E2F_TDP	2	0.023	86.9565	0	1	0.03478	28.7522	0.00044
WH1	1	0.23518	4.25206	0.02124	E2F_TDP	2	0.023	86.9565	0	1	0.02382	41.9815	0.00046
Herpes_capsid	1	0.32064	3.11876	0.03852	E2F_TDP	2	0.023	86.9565	0	1	0.03302	30.2847	0.00052
ATP-synt_B	1	0.35558	2.81231	0.04672	E2F_TDP	2	0.023	86.9565	0	1	0.03556	28.1215	0.0006
SPRY	2	0.38346	5.21567	0.00544	E2F_TDP	2	0.023	86.9565	0	1	0.04064	24.6063	0.00072
Prefoldin	1	0.41384	2.41639	0.06322	E2F_TDP	2	0.023	86.9565	0	1	0.04334	23.0734	0.00074
Fz	1	0.44108	2.26716	0.06968	E2F_TDP	2	0.023	86.9565	0	1	0.0428	23.3645	0.00098
DUF657	1	0.49684	2.01272	0.0859	E2F_TDP	2	0.023	86.9565	0	1	0.04904	20.3915	0.00112
cyclin	8	0.50502	15.841	0	E2F_TDP	2	0.023	86.9565	0	1	0.0519	19.2678	0.00118
hormone_rec	3	0.62598	4.79249	0.00306	E2F_TDP	2	0.023	86.9565	0	1	0.062	16.129	0.00174
zf-C4	3	0.68064	4.40762	0.00438	E2F_TDP	2	0.023	86.9565	0	1	0.06894	14.5054	0.00216
HMG_box	2	0.8316	2.405	0.04756	E2F_TDP	2	0.023	86.9565	0	1	0.08386	11.9246	0.00302
SH2	1	0.95158	1.05088	0.24582	E2F_TDP	2	0.023	86.9565	0	1	0.09664	10.3477	0.00422
DAG_PE-bind	1	1.18116	0.846625	0.33058	E2F_TDP	2	0.023	86.9565	0	1	0.11708	8.54117	0.00588
LIM	2	1.8893	1.05859	0.29204	E2F_TDP	2	0.023	86.9565	0	1	0.18884	5.29549	0.01596
CBM_14	2	2.47698	0.807435	0.45244	E2F_TDP	2	0.023	86.9565	0	1	0.2498	4.0032	0.02616
TPR	2	2.857	0.700035	0.54956	E2F_TDP	2	0.023	86.9565	0	1	0.28666	3.48845	0.03272
Chitin_bind_4	2	3.21488	0.622107	0.62694	E2F_TDP	2	0.023	86.9565	0	1	0.326	3.06748	0.04162
ig	3	3.63696	0.824865	0.49614	E2F_TDP	2	0.023	86.9565	0	1	0.36692	2.72539	0.0513
Drf_FH1	11	4.28854	2.56498	0.00128	E2F_TDP	2	0.023	86.9565	0	1	0.43488	2.29948	0.0681
rrm	12	4.25874	2.81773	0.00032	E2F_TDP	2	0.023	86.9565	0	1	0.4377	2.28467	0.07148
pkinase	11	6.4869	1.69573	0.02938	E2F_TDP	2	0.023	86.9565	0	1	0.65412	1.52877	0.13926
zf-C3HC4	9	6.62102	1.35931	0.1283	E2F_TDP	2	0.023	86.9565	0	1	0.67638	1.47846	0.1446
trypsin	3	6.82466	0.439582	0.9134	E2F_TDP	2	0.023	86.9565	0	1	0.70184	1.42483	0.15482
MutH	1	0.03002	33.3111	0	efhand	1	0.76838	1.30144	0.18052	1	0.00014	7142.86	<0.00002
p450	1	2.56502	0.389861	0.72848	efhand	1	0.76838	1.30144	0.18052	1	0.00704	142.045	<0.00002
Metallophos	3	1.00708	2.97891	0.01738	Exostosin	1	0.02264	44.1696	0.00012	1	0.005	200	2e-05
Voltage_CLC	2	0.47322	4.22636	0.0104	Extensin_2	2	2.90152	0.689294	0.5562	1	0	#DIV/0!	<0.00002
Peptidase_C53	1	0.0304	32.8947	0	Extensin_2	2	2.90152	0.689294	0.5562	1	0.0035	285.714	0.00012
recA	1	0.02854	35.0385	0	Extensin_2	2	2.90152	0.689294	0.5562	1	0.00334	299.401	0.00014
RNA_pol_A_CTD	1	0.05854	17.0823	0.00086	Extensin_2	2	2.90152	0.689294	0.5562	1	0.00632	158.228	0.00022
DnaB_C	1	0.0584	17.1233	0.00102	Extensin_2	2	2.90152	0.689294	0.5562	1	0.00654	152.905	0.00026
Ins_element1	1	0.06056	16.5125	0.00068	Extensin_2	2	2.90152	0.689294	0.5562	1	0.00658	151.976	0.00026
IWS1_C	1	0.05796	17.2533	0.0007	Extensin_2	2	2.90152	0.689294	0.5562	1	0.00694	144.092	0.00028
protamine_P2	1	0.05886	16.9895	0.00086	Extensin_2	2	2.90152	0.689294	0.5562	1	0.00704	142.045	0.0003
UPF0147	1	0.05956	16.7898	0.00096	Extensin_2	2	2.90152	0.689294	0.5562	1	0.00758	131.926	0.00046
Ribosomal_L41	1	0.0909	11.0011	0.00252	Extensin_2	2	2.90152	0.689294	0.5562	1	0.01046	95.6023	0.00048
ParA	1	0.08922	11.2082	0.00234	Extensin_2	2	2.90152	0.689294	0.5562	1	0.01	100	0.00052
ArsA_ATPase	1	0.11746	8.51354	0.00446	Extensin_2	2	2.90152	0.689294	0.5562	1	0.01344	74.4048	0.0006
Polysacc_deacet	1	0.1786	5.5991	0.01282	Extensin_2	2	2.90152	0.689294	0.5562	1	0.01966	50.8647	0.00116
HHH	1	0.14536	6.87947	0.00784	Extensin_2	2	2.90152	0.689294	0.5562	1	0.02422	41.2882	0.0012
ZnF_P11	2	0.23632	8.4631	0.0011	Extensin_2	2	2.90152	0.689294	0.5562	1	0.0267	37.4532	0.00134
PAX	2	0.29708	6.73219	0.00232	Extensin_2	2	2.90152	0.689294	0.5562	1	0.03382	29.5683	0.00172
DUF755	1	0.38532	2.59525	0.05506	Extensin_2	2	2.90152	0.689294	0.5562	1	0.04272	23.4082	0.00244
zf-RanBP	1	0.41088	2.4338	0.06298	Extensin_2	2	2.90152	0.689294	0.5562	1	0.04778	20.9293	0.00264
TP2	2	0.44316	4.51304	0.0088	Extensin_2	2	2.90152	0.689294	0.5562	1	0.05124	19.516	0.00314
IBN_NT	1	0.5039	1.98452	0.08872	Extensin_2	2	2.90152	0.689294	0.5562	1	0.05874	17.0242	0.00342
Nanos	2	0.49958	4.00336	0.01294	Extensin_2	2	2.90152	0.689294	0.5562	1	0.05906	16.9319	0.00348
cyclin	8	0.50502	15.841	0	Extensin_2	2	2.90152	0.689294	0.5562	1	0.05774	17.319	0.00358
Kelch	2	0.53628	3.7294	0.01618	Extensin_2	2	2.90152	0.689294	0.5562	1	0.06166	16.218	0.00378
Nucleoplasmin	1	0.47848	2.08995	0.08106	Extensin_2	2	2.90152	0.689294	0.5562	1	0.05608	17.8317	0.00378
arrestin_C	2	0.56224	3.5572	0.01718	Extensin_2	2	2.90152	0.689294	0.5562	1	0.06368	15.7035	0.00406
G-patch	2	0.50346	3.97251	0.01226	Extensin_2	2	2.90152	0.689294	0.5562	1	0.06056	16.5125	0.00422
zf-AN1	1	0.55988	1.7861	0.1079	Extensin_2	2	2.90152	0.689294	0.5562	1	0.06436	15.5376	0.0043
arrestin	2	0.59106	3.38375	0.01924	Extensin_2	2	2.90152	0.689294	0.5562	1	0.06716	14.8898	0.00446
TBC	2	0.71076	2.81389	0.03242	Extensin_2	2	2.90152	0.689294	0.5562	1	0.08094	12.3548	0.00574
DUF243	2	0.79652	2.51092	0.04394	Extensin_2	2	2.90152	0.689294	0.5562	1	0.09556	10.4646	0.0075
MARCKS	2	0.88312	2.2647	0.05806	Extensin_2	2	2.90152	0.689294	0.5562	1	0.10224	9.78091	0.0079
UQ_con	1	0.98346	1.01682	0.2566	Extensin_2	2	2.90152	0.689294	0.5562	1	0.11478	8.71232	0.00958
zf-CCCH	1	1.00476	0.995263	0.26774	Extensin_2	2	2.90152	0.689294	0.5562	1	0.1179	8.48176	0.00966
AT_hook	1	1.17462	0.851339	0.32904	Extensin_2	2	2.90152	0.689294	0.5562	1	0.13646	7.32815	0.0127
FYVE	1	1.38212	0.723526	0.40402	Extensin_2	2	2.90152	0.689294	0.5562	1	0.16138	6.19655	0.0161
ldl_recept_a	2	1.42472	1.40378	0.16916	Extensin_2	2	2.90152	0.689294	0.5562	1	0.16116	6.20501	0.01636
HLH	3	1.68708	1.77822	0.08688	Extensin_2	2	2.90152	0.689294	0.5562	1	0.19364	5.16422	0.02046
FtsX	1	1.79786	0.556217	0.54042	Extensin_2	2	2.90152	0.689294	0.5562	1	0.2058	4.85909	0.02352
zf-TRAF	4	1.85536	2.15592	0.03832	Extensin_2	2	2.90152	0.689294	0.5562	1	0.21688	4.61084	0.02562
CBM_14	2	2.47698	0.807435	0.45244	Extensin_2	2	2.90152	0.689294	0.5562	1	0.2848	3.51124	0.0399
zf-BED	2	2.9078	0.687805	0.5614	Extensin_2	2	2.90152	0.689294	0.5562	1	0.33532	2.98223	0.05162
E-MAP-115	4	3.00828	1.32966	0.183	Extensin_2	2	2.90152	0.689294	0.5562	1	0.3543	2.82247	0.056
sugar_tr	1	4.42064	0.226212	0.93846	Extensin_2	2	2.90152	0.689294	0.5562	1	0.5186	1.92827	0.10124
PHD	4	4.61802	0.866172	0.49276	Extensin_2	2	2.90152	0.689294	0.5562	1	0.5391	1.85494	0.10824
zf-C3HC4	9	6.62102	1.35931	0.1283	Extensin_2	2	2.90152	0.689294	0.5562	1	0.76792	1.30222	0.18236
Carn_acyltransf	1	0.23562	4.24412	0.02116	FHA	2	0.14898	13.4246	0.00044	1	0.00528	189.394	<0.00002
OATP	1	0	#DIV/0!	0	FHA	2	0.14898	13.4246	0.00044	1	0	#DIV/0!	<0.00002
RseA_C	1	0.06034	16.5728	0.00096	FHA	2	0.14898	13.4246	0.00044	1	0.00122	819.672	<0.00002
protamine_P2	1	0.05886	16.9895	0.00086	FHA	2	0.14898	13.4246	0.00044	1	0.00128	781.25	<0.00002
UQ_con	1	0.98346	1.01682	0.2566	FHA	2	0.14898	13.4246	0.00044	1	0.02242	44.603	0.00016
Tymo_45kd_70kd	1	0.91216	1.0963	0.23292	FHA	2	0.14898	13.4246	0.00044	1	0.01982	50.4541	0.00018
mito_carr	1	1.47144	0.679606	0.43684	FHA	2	0.14898	13.4246	0.00044	1	0.0323	30.9598	0.00028
Metallophos	3	1.00708	2.97891	0.01738	FHA	2	0.14898	13.4246	0.00044	1	0.02152	46.4684	0.0003
HLH	3	1.68708	1.77822	0.08688	FHA	2	0.14898	13.4246	0.00044	1	0.03684	27.1444	0.00048
rrm	12	4.25874	2.81773	0.00032	FHA	2	0.14898	13.4246	0.00044	1	0.09462	10.5686	0.00382
Drf_FH1	11	4.28854	2.56498	0.00128	FHA	2	0.14898	13.4246	0.00044	1	0.09706	10.3029	0.00434
pkinase	11	6.4869	1.69573	0.02938	FHA	2	0.14898	13.4246	0.00044	1	0.14658	6.82221	0.00854
Extensin_2	20	11.0252	1.81402	0.00316	FHA	2	0.14898	13.4246	0.00044	1	0.24768	4.03747	0.02364
DUF747	1	0.17606	5.67988	0.01198	FTZ	1	0.01586	63.0517	0	1	0.00822	121.655	<0.00002
DUF987	1	0.0291	34.3643	0	FTZ	1	0.01586	63.0517	0	1	0.00154	649.351	<0.00002
KIX	1	0.05938	16.8407	0.0009	FTZ	1	0.01586	63.0517	0	1	0.00262	381.679	<0.00002
Melibiase	1	0.05872	17.03	0.001	FTZ	1	0.01586	63.0517	0	1	0.00256	390.625	<0.00002
RRM_1	1	0	#DIV/0!	0	FTZ	1	0.01586	63.0517	0	1	0	#DIV/0!	<0.00002
Ran_BP1	2	0.20872	9.58222	0.00082	FTZ	1	0.01586	63.0517	0	1	0.00934	107.066	<0.00002
Ribosomal_L15	1	0.0884	11.3122	0.0023	FTZ	1	0.01586	63.0517	0	1	0.00394	253.807	<0.00002
zf-NPL4	1	0.06026	16.5948	0.00106	FTZ	1	0.01586	63.0517	0	1	0.00226	442.478	<0.00002
CPSF_A	1	0.1473	6.78887	0.00798	FTZ	1	0.01586	63.0517	0	1	0.00684	146.199	2e-05
cyclin_C	4	0.268	14.9254	0	FTZ	1	0.01586	63.0517	0	1	0.0111	90.0901	4e-05
WH1	1	0.23518	4.25206	0.02124	FTZ	1	0.01586	63.0517	0	1	0.01026	97.4659	6e-05
PGAM	1	0.2372	4.21585	0.02164	FTZ	1	0.01586	63.0517	0	1	0.01076	92.9368	0.0001
SPRY	2	0.38346	5.21567	0.00544	FTZ	1	0.01586	63.0517	0	1	0.01738	57.5374	0.0001
Fz	1	0.44108	2.26716	0.06968	FTZ	1	0.01586	63.0517	0	1	0.01968	50.813	0.00012
HEAT_PBS	1	0.35542	2.81357	0.04678	FTZ	1	0.01586	63.0517	0	1	0.01502	66.5779	0.00012
cyclin	8	0.50502	15.841	0	FTZ	1	0.01586	63.0517	0	1	0.02144	46.6418	0.00012
hormone_rec	3	0.62598	4.79249	0.00306	FTZ	1	0.01586	63.0517	0	1	0.02818	35.4862	0.00044
zf-C4	3	0.68064	4.40762	0.00438	FTZ	1	0.01586	63.0517	0	1	0.0311	32.1543	0.00054
HMG_box	2	0.8316	2.405	0.04756	FTZ	1	0.01586	63.0517	0	1	0.03692	27.0856	0.00056
AMP-binding	1	0.82668	1.20966	0.20044	FTZ	1	0.01586	63.0517	0	1	0.03706	26.9833	0.00076
Collagen	4	1.41778	2.82131	0.01426	FTZ	1	0.01586	63.0517	0	1	0.06198	16.1342	0.00178
CBM_14	2	2.47698	0.807435	0.45244	FTZ	1	0.01586	63.0517	0	1	0.1107	9.03342	0.00542
pkinase	11	6.4869	1.69573	0.02938	FTZ	1	0.01586	63.0517	0	1	0.28938	3.45566	0.03312
Mob1_phocein	1	0.14742	6.78334	0.0082	GARS_B	1	0.04634	21.5796	0.00086	1	0.00478	209.205	<0.00002
Kdo	1	0.20722	4.82579	0.01622	GARS_B	1	0.04634	21.5796	0.00086	1	0.00648	154.321	2e-05
HECT	2	0.40924	4.88711	0.00744	GARS_B	1	0.04634	21.5796	0.00086	1	0.01318	75.8725	6e-05
pkinase_C	3	0.56264	5.33201	0.0021	GARS_B	1	0.04634	21.5796	0.00086	1	0.01786	55.991	0.00014
abhydro_lipase	2	0.62218	3.2145	0.0241	GARS_B	1	0.04634	21.5796	0.00086	1	0.0204	49.0196	0.00016
WW	3	0.70822	4.23597	0.00482	GARS_B	1	0.04634	21.5796	0.00086	1	0.02334	42.8449	0.00022
UQ_con	1	0.98346	1.01682	0.2566	GARS_B	1	0.04634	21.5796	0.00086	1	0.03184	31.407	0.00046
zf-CCCH	1	1.00476	0.995263	0.26774	GARS_B	1	0.04634	21.5796	0.00086	1	0.03362	29.7442	0.00046
SH2	1	0.95158	1.05088	0.24582	GARS_B	1	0.04634	21.5796	0.00086	1	0.03096	32.2997	0.00048
AT_hook	1	1.17462	0.851339	0.32904	GARS_B	1	0.04634	21.5796	0.00086	1	0.03746	26.6951	0.00072
C2	2	1.29318	1.54658	0.13838	GARS_B	1	0.04634	21.5796	0.00086	1	0.04282	23.3536	0.00084
abhydrolase	3	1.44448	2.07687	0.05698	GARS_B	1	0.04634	21.5796	0.00086	1	0.04606	21.7108	0.00116
PH	1	2.42228	0.412834	0.70288	GARS_B	1	0.04634	21.5796	0.00086	1	0.07696	12.9938	0.00264
homeobox	9	2.86598	3.14029	0.0008	GARS_B	1	0.04634	21.5796	0.00086	1	0.09262	10.7968	0.00384
Drf_FH1	11	4.28854	2.56498	0.00128	GARS_B	1	0.04634	21.5796	0.00086	1	0.13704	7.29714	0.00798
WD40	7	5.12792	1.36508	0.14112	GARS_B	1	0.04634	21.5796	0.00086	1	0.1649	6.06428	0.01132
Myosin_tail	5	8.20932	0.609064	0.83518	GARS_B	1	0.04634	21.5796	0.00086	1	0.26662	3.75066	0.02768
zf-C2H2	12	9.153	1.31105	0.12978	GARS_B	1	0.04634	21.5796	0.00086	1	0.29794	3.35638	0.03488
14-3-3	1	0.05912	16.9147	0.00086	Glycine_acyl_tr	1	0.0153	65.3595	6e-05	1	0.0018	555.556	<0.00002
DnaB_C	1	0.0584	17.1233	0.00102	Glycine_acyl_tr	1	0.0153	65.3595	6e-05	1	0.00192	520.833	<0.00002
FlaG	1	0.02796	35.7654	0	Glycine_acyl_tr	1	0.0153	65.3595	6e-05	1	0.00116	862.069	<0.00002
RNA_pol_A_CTD	1	0.05854	17.0823	0.00086	Glycine_acyl_tr	1	0.0153	65.3595	6e-05	1	0.00166	602.41	<0.00002
RseA_C	1	0.06034	16.5728	0.00096	Glycine_acyl_tr	1	0.0153	65.3595	6e-05	1	0.0015	666.667	<0.00002
recA	1	0.02854	35.0385	0	Glycine_acyl_tr	1	0.0153	65.3595	6e-05	1	0.00092	1086.96	<0.00002
transcript_fac2	2	0.11782	16.975	6e-05	Glycine_acyl_tr	1	0.0153	65.3595	6e-05	1	0.00318	314.465	<0.00002
HHH	1	0.14536	6.87947	0.00784	Glycine_acyl_tr	1	0.0153	65.3595	6e-05	1	0.00604	165.563	4e-05
Tymo_45kd_70kd	1	0.91216	1.0963	0.23292	Glycine_acyl_tr	1	0.0153	65.3595	6e-05	1	0.02674	37.3972	0.00026
DUF233	1	0.82292	1.21518	0.19832	Glycine_acyl_tr	1	0.0153	65.3595	6e-05	1	0.02454	40.7498	0.00034
F-box	17	1.17178	14.5078	0	Glycine_acyl_tr	1	0.0153	65.3595	6e-05	1	0.0369	27.1003	0.00046
homeobox	9	2.86598	3.14029	0.0008	Glycine_acyl_tr	1	0.0153	65.3595	6e-05	1	0.08452	11.8315	0.00286
pkinase	11	6.4869	1.69573	0.02938	Glycine_acyl_tr	1	0.0153	65.3595	6e-05	1	0.19188	5.21159	0.01472
zf-C3HC4	9	6.62102	1.35931	0.1283	Glycine_acyl_tr	1	0.0153	65.3595	6e-05	1	0.19728	5.06894	0.01592
ATP-grasp	1	0.06058	16.5071	0.00076	helicase_C	1	0.582	1.71821	0.11512	1	0.00384	260.417	<0.00002
CPSase_L_chain	1	0.14962	6.6836	0.00816	helicase_C	1	0.582	1.71821	0.11512	1	0.0106	94.3396	<0.00002
CPSase_sm_chain	1	0.0297	33.67	0	helicase_C	1	0.582	1.71821	0.11512	1	0.00212	471.698	<0.00002
DnaB_C	1	0.0584	17.1233	0.00102	helicase_C	1	0.582	1.71821	0.11512	1	0.00402	248.756	<0.00002
MGS	1	0.05906	16.9319	0.0008	helicase_C	1	0.582	1.71821	0.11512	1	0.00466	214.592	<0.00002
Melibiase	1	0.05872	17.03	0.001	helicase_C	1	0.582	1.71821	0.11512	1	0.00452	221.239	<0.00002
OTCace	1	0.05894	16.9664	0.001	helicase_C	1	0.582	1.71821	0.11512	1	0.0044	227.273	<0.00002
OTCace_N	1	0.0297	33.67	0	helicase_C	1	0.582	1.71821	0.11512	1	0.00212	471.698	<0.00002
RNA_pol_A_CTD	1	0.05854	17.0823	0.00086	helicase_C	1	0.582	1.71821	0.11512	1	0.00404	247.525	<0.00002
Sof1	1	0.14636	6.83247	0.00868	helicase_C	1	0.582	1.71821	0.11512	1	0.01036	96.5251	<0.00002
recA	1	0.02854	35.0385	0	helicase_C	1	0.582	1.71821	0.11512	1	0.00204	490.196	<0.00002
Amidohydro_1	1	0.14946	6.69075	0.00806	helicase_C	1	0.582	1.71821	0.11512	1	0.01036	96.5251	2e-05
CPSase_L_D2	1	0.14976	6.67735	0.0075	helicase_C	1	0.582	1.71821	0.11512	1	0.0104	96.1538	2e-05
CPSase_L_D3	1	0.05844	17.1116	0.00078	helicase_C	1	0.582	1.71821	0.11512	1	0.00444	225.225	2e-05
DUF602	1	0.12054	8.296	0.00504	helicase_C	1	0.582	1.71821	0.11512	1	0.00806	124.069	2e-05
Dala_Dala_ligas	1	0.18084	5.52975	0.01162	helicase_C	1	0.582	1.71821	0.11512	1	0.01226	81.5661	2e-05
GATase	1	0.1468	6.81199	0.00852	helicase_C	1	0.582	1.71821	0.11512	1	0.01044	95.7854	2e-05
sodcu	1	0.14926	6.69972	0.00796	helicase_C	1	0.582	1.71821	0.11512	1	0.00964	103.734	2e-05
GARS_B	1	0.1796	5.56793	0.01288	helicase_C	1	0.582	1.71821	0.11512	1	0.01226	81.5661	8e-05
HHH	1	0.14536	6.87947	0.00784	helicase_C	1	0.582	1.71821	0.11512	1	0.0145	68.9655	8e-05
ZnF_P11	2	0.23632	8.4631	0.0011	helicase_C	1	0.582	1.71821	0.11512	1	0.01696	58.9623	0.0001
ACOX	2	0.20708	9.6581	0.00096	helicase_C	1	0.582	1.71821	0.11512	1	0.01426	70.1262	0.00012
ligase-CoA	1	0.17938	5.57476	0.01282	helicase_C	1	0.582	1.71821	0.11512	1	0.01164	85.9107	0.00012
Carn_acyltransf	1	0.23562	4.24412	0.02116	helicase_C	1	0.582	1.71821	0.11512	1	0.01816	55.0661	0.00014
Acyl-CoA_dh_M	2	0.38456	5.20075	0.00568	helicase_C	1	0.582	1.71821	0.11512	1	0.02698	37.0645	0.00042
Prefoldin	1	0.41384	2.41639	0.06322	helicase_C	1	0.582	1.71821	0.11512	1	0.02828	35.3607	0.00042
Acyl-CoA_dh	2	0.41398	4.83115	0.0072	helicase_C	1	0.582	1.71821	0.11512	1	0.02888	34.626	0.00046
abhydro_lipase	2	0.62218	3.2145	0.0241	helicase_C	1	0.582	1.71821	0.11512	1	0.04276	23.3863	0.00078
AMP-binding	1	0.82668	1.20966	0.20044	helicase_C	1	0.582	1.71821	0.11512	1	0.05654	17.6866	0.0013
DUF243	2	0.79652	2.51092	0.04394	helicase_C	1	0.582	1.71821	0.11512	1	0.0536	18.6567	0.00148
MARCKS	2	0.88312	2.2647	0.05806	helicase_C	1	0.582	1.71821	0.11512	1	0.06006	16.65	0.00162
DC1	1	1.20538	0.829614	0.34046	helicase_C	1	0.582	1.71821	0.11512	1	0.08324	12.0135	0.00346
DnaJ	1	1.271	0.786782	0.36448	helicase_C	1	0.582	1.71821	0.11512	1	0.08794	11.3714	0.0036
abhydrolase	3	1.44448	2.07687	0.05698	helicase_C	1	0.582	1.71821	0.11512	1	0.0994	10.0604	0.0044
ERM	3	1.8263	1.64267	0.11068	helicase_C	1	0.582	1.71821	0.11512	1	0.12706	7.8703	0.00748
Drf_FH1	11	4.28854	2.56498	0.00128	helicase_C	1	0.582	1.71821	0.11512	1	0.29462	3.3942	0.0343
PHD	4	4.61802	0.866172	0.49276	helicase_C	1	0.582	1.71821	0.11512	1	0.32434	3.08318	0.04046
zf-C3HC4	9	6.62102	1.35931	0.1283	helicase_C	1	0.582	1.71821	0.11512	1	0.4626	2.16169	0.07666
trypsin	3	6.82466	0.439582	0.9134	helicase_C	1	0.582	1.71821	0.11512	1	0.47362	2.1114	0.08054
Myosin_tail	5	8.20932	0.609064	0.83518	helicase_C	1	0.582	1.71821	0.11512	1	0.57136	1.75021	0.10952
zf-C2H2	12	9.153	1.31105	0.12978	helicase_C	1	0.582	1.71821	0.11512	1	0.64048	1.56133	0.13288
Extensin_2	20	11.0252	1.81402	0.00316	helicase_C	1	0.582	1.71821	0.11512	1	0.7632	1.31027	0.17742
HLH	3	1.68708	1.77822	0.08688	HHH	1	0.0392	25.5102	0.00062	1	0.00436	229.358	<0.00002
G-patch	2	0.50346	3.97251	0.01226	His_biosynth	1	0.01502	66.5779	8e-05	1	0.0023	434.783	<0.00002
ank	1	2.51032	0.398356	0.72204	His_biosynth	1	0.01502	66.5779	8e-05	1	0.0126	79.3651	2e-05
DSS1_SEM1	1	0.17746	5.63507	0.01204	HLH	1	0.4436	2.25428	0.07314	1	0.0023	434.783	<0.00002
Gelsolin	1	0.20628	4.84778	0.0165	HLH	1	0.4436	2.25428	0.07314	1	0.0026	384.615	<0.00002
HD	1	0.14754	6.77782	0.00836	HLH	1	0.4436	2.25428	0.07314	1	0.00182	549.451	<0.00002
Histone_HNS	1	0.17848	5.60287	0.01244	HLH	1	0.4436	2.25428	0.07314	1	0.00202	495.05	<0.00002
RPW8	1	0.08718	11.4705	0.00232	HLH	1	0.4436	2.25428	0.07314	1	0.00092	1086.96	<0.00002
Zw10	1	0.06066	16.4853	0.00092	HLH	1	0.4436	2.25428	0.07314	1	0.00064	1562.5	<0.00002
ATP-synt_Eps	1	0.08832	11.3225	0.00248	HLH	1	0.4436	2.25428	0.07314	1	0.00088	1136.36	2e-05
UQ_con	1	0.98346	1.01682	0.2566	HLH	1	0.4436	2.25428	0.07314	1	0.01146	87.26	4e-05
PHD	4	4.61802	0.866172	0.49276	HLH	1	0.4436	2.25428	0.07314	1	0.05692	17.5685	0.0011
zf-C3HC4	9	6.62102	1.35931	0.1283	HLH	1	0.4436	2.25428	0.07314	1	0.08326	12.0106	0.00234
zf-C2H2	12	9.153	1.31105	0.12978	HLH	1	0.4436	2.25428	0.07314	1	0.11362	8.80127	0.00456
Endonuclease_NS	1	0	#DIV/0!	0	HORMA	2	0.0299	66.8896	0	1	0	#DIV/0!	<0.00002
S_locus_glycop	1	0.02872	34.8189	0	HORMA	2	0.0299	66.8896	0	1	0.00614	162.866	0.00018
DUF1019	1	0.03048	32.8084	0	HORMA	2	0.0299	66.8896	0	1	0.00626	159.744	0.00024
PTSIIA_gutA	1	0.0292	34.2466	0	HORMA	2	0.0299	66.8896	0	1	0.0059	169.492	0.00026
UFD1	1	0.0292	34.2466	0	HORMA	2	0.0299	66.8896	0	1	0.0059	169.492	0.00026
DUF987	1	0.0291	34.3643	0	HORMA	2	0.0299	66.8896	0	1	0.00592	168.919	0.00028
TauD	1	0.02956	33.8295	0	HORMA	2	0.0299	66.8896	0	1	0.00636	157.233	0.00032
ATP-grasp	1	0.06058	16.5071	0.00076	HORMA	2	0.0299	66.8896	0	1	0.0115	86.9565	0.00036
RseA_C	1	0.06034	16.5728	0.00096	HORMA	2	0.0299	66.8896	0	1	0.012	83.3333	0.00046
zf-TAZ	1	0.05922	16.8862	0.00068	HORMA	2	0.0299	66.8896	0	1	0.01206	82.9187	0.0005
Calpain_III	1	0.0879	11.3766	0.0025	HORMA	2	0.0299	66.8896	0	1	0.017	58.8235	0.00052
MaoC_dehydratas	1	0.06006	16.65	0.00106	HORMA	2	0.0299	66.8896	0	1	0.01228	81.4332	0.00056
Ribosomal_L15	1	0.0884	11.3122	0.0023	HORMA	2	0.0299	66.8896	0	1	0.01712	58.4112	0.00056
SERTA	1	0.05722	17.4764	0.00082	HORMA	2	0.0299	66.8896	0	1	0.01166	85.7633	0.00056
KIX	1	0.05938	16.8407	0.0009	HORMA	2	0.0299	66.8896	0	1	0.01344	74.4048	0.0007
IMS	2	0.09006	22.2074	4e-05	HORMA	2	0.0299	66.8896	0	1	0.01746	57.2738	0.00076
pKID	1	0.0889	11.2486	0.00266	HORMA	2	0.0299	66.8896	0	1	0.0178	56.1798	0.00078
Peptidase_C2	1	0.11692	8.55286	0.00476	HORMA	2	0.0299	66.8896	0	1	0.02312	43.2526	0.00092
VHS	1	0.11946	8.371	0.00534	HORMA	2	0.0299	66.8896	0	1	0.02462	40.6174	0.00094
Suf	1	0.12082	8.27678	0.00548	HORMA	2	0.0299	66.8896	0	1	0.02384	41.9463	0.00106
RFX1_trans_act	1	0.14964	6.68271	0.00922	HORMA	2	0.0299	66.8896	0	1	0.03014	33.1785	0.00108
Attacin_N	1	0.14708	6.79902	0.00782	HORMA	2	0.0299	66.8896	0	1	0.02964	33.7382	0.00118
G-gamma	1	0.14742	6.78334	0.00748	HORMA	2	0.0299	66.8896	0	1	0.0293	34.1297	0.0012
Gamma-BBH	1	0.11824	8.45737	0.00516	HORMA	2	0.0299	66.8896	0	1	0.02492	40.1284	0.0012
HORMA	1	0.11966	8.35701	0.00526	HORMA	2	0.0299	66.8896	0	1	0.0243	41.1523	0.0012
CPSF_A	1	0.1473	6.78887	0.00798	HORMA	2	0.0299	66.8896	0	1	0.02982	33.5345	0.00122
DEP	1	0.17304	5.77901	0.0113	HORMA	2	0.0299	66.8896	0	1	0.03452	28.9687	0.00128
HDV_ag	1	0.11688	8.55578	0.00478	HORMA	2	0.0299	66.8896	0	1	0.02486	40.2253	0.0013
GARS_B	1	0.1796	5.56793	0.01288	HORMA	2	0.0299	66.8896	0	1	0.03574	27.9799	0.00142
HAT	1	0.14944	6.69165	0.00846	HORMA	2	0.0299	66.8896	0	1	0.02974	33.6247	0.00146
DUF683	1	0.14804	6.75493	0.00808	HORMA	2	0.0299	66.8896	0	1	0.0297	33.67	0.00158
ligase-CoA	1	0.17938	5.57476	0.01282	HORMA	2	0.0299	66.8896	0	1	0.03498	28.5878	0.00162
Attacin_C	1	0.20472	4.88472	0.01572	HORMA	2	0.0299	66.8896	0	1	0.04034	24.7893	0.0018
ENTH	1	0.17662	5.66187	0.01192	HORMA	2	0.0299	66.8896	0	1	0.03778	26.469	0.0018
Ran_BP1	2	0.20872	9.58222	0.00082	HORMA	2	0.0299	66.8896	0	1	0.04228	23.6518	0.00206
WH1	1	0.23518	4.25206	0.02124	HORMA	2	0.0299	66.8896	0	1	0.04744	21.0793	0.00232
DREPP	1	0.20494	4.87948	0.01684	HORMA	2	0.0299	66.8896	0	1	0.04418	22.6347	0.00244
ACOX	2	0.20708	9.6581	0.00096	HORMA	2	0.0299	66.8896	0	1	0.04442	22.5124	0.0026
MORN	1	0.23724	4.21514	0.02086	HORMA	2	0.0299	66.8896	0	1	0.0489	20.4499	0.0027
Rad50_zn_hook	1	0.26398	3.78817	0.0275	HORMA	2	0.0299	66.8896	0	1	0.05288	18.9107	0.00332
Hydantoinase_A	1	0.26572	3.76336	0.02762	HORMA	2	0.0299	66.8896	0	1	0.05578	17.9276	0.00354
RGS	1	0.32798	3.04897	0.04146	HORMA	2	0.0299	66.8896	0	1	0.0656	15.2439	0.0036
UIM	1	0.29532	3.38616	0.03382	HORMA	2	0.0299	66.8896	0	1	0.0623	16.0514	0.00362
CENP-B_N	1	0.32462	3.08052	0.04104	HORMA	2	0.0299	66.8896	0	1	0.06662	15.0105	0.00368
Dor1	1	0.29718	3.36496	0.03422	HORMA	2	0.0299	66.8896	0	1	0.06018	16.6168	0.00368
BcrAD_BadFG	1	0.297	3.367	0.03374	HORMA	2	0.0299	66.8896	0	1	0.06032	16.5782	0.00374
ADK_lid	1	0.32446	3.08204	0.04032	HORMA	2	0.0299	66.8896	0	1	0.06444	15.5183	0.00428
Mov34	1	0.3214	3.11139	0.03934	HORMA	2	0.0299	66.8896	0	1	0.06756	14.8017	0.00454
Acyl-CoA_dh_M	2	0.38456	5.20075	0.00568	HORMA	2	0.0299	66.8896	0	1	0.07982	12.5282	0.00552
PP2C	1	0.3819	2.61849	0.0539	HORMA	2	0.0299	66.8896	0	1	0.07832	12.7681	0.00552
SPRY	2	0.38346	5.21567	0.00544	HORMA	2	0.0299	66.8896	0	1	0.07776	12.8601	0.00562
Acyl-CoA_dh	2	0.41398	4.83115	0.0072	HORMA	2	0.0299	66.8896	0	1	0.08574	11.6632	0.00602
sushi	1	0.49962	2.00152	0.08824	HORMA	2	0.0299	66.8896	0	1	0.10116	9.88533	0.007
cyclin	8	0.50502	15.841	0	HORMA	2	0.0299	66.8896	0	1	0.1011	9.8912	0.00722
PT	1	0.50166	1.99338	0.08832	HORMA	2	0.0299	66.8896	0	1	0.10092	9.90884	0.00726
arrestin_C	2	0.56224	3.5572	0.01718	HORMA	2	0.0299	66.8896	0	1	0.11458	8.72753	0.0094
arrestin	2	0.59106	3.38375	0.01924	HORMA	2	0.0299	66.8896	0	1	0.12062	8.2905	0.01018
hormone_rec	3	0.62598	4.79249	0.00306	HORMA	2	0.0299	66.8896	0	1	0.12718	7.86287	0.01058
RhoGEF	1	0.67602	1.47925	0.14612	HORMA	2	0.0299	66.8896	0	1	0.13442	7.43937	0.01146
YLP	1	0.65058	1.53709	0.13722	HORMA	2	0.0299	66.8896	0	1	0.13254	7.54489	0.01182
zf-C4	3	0.68064	4.40762	0.00438	HORMA	2	0.0299	66.8896	0	1	0.14102	7.09119	0.01278
AMP-binding	1	0.82668	1.20966	0.20044	HORMA	2	0.0299	66.8896	0	1	0.16492	6.06355	0.01598
HMG_box	2	0.8316	2.405	0.04756	HORMA	2	0.0299	66.8896	0	1	0.1663	6.01323	0.01604
SH2	1	0.95158	1.05088	0.24582	HORMA	2	0.0299	66.8896	0	1	0.1904	5.2521	0.02066
Tymo_45kd_70kd	1	0.91216	1.0963	0.23292	HORMA	2	0.0299	66.8896	0	1	0.18636	5.36596	0.02068
DAG_PE-bind	1	1.18116	0.846625	0.33058	HORMA	2	0.0299	66.8896	0	1	0.2389	4.18585	0.02904
GST_C	2	1.18438	1.68865	0.11466	HORMA	2	0.0299	66.8896	0	1	0.23868	4.18971	0.02986
GST_N	2	1.18366	1.68967	0.1143	HORMA	2	0.0299	66.8896	0	1	0.2398	4.17014	0.03014
ldl_recept_a	2	1.42472	1.40378	0.16916	HORMA	2	0.0299	66.8896	0	1	0.2882	3.46981	0.03896
bZIP	1	1.4751	0.67792	0.43764	HORMA	2	0.0299	66.8896	0	1	0.29654	3.37223	0.04132
LIM	2	1.8893	1.05859	0.29204	HORMA	2	0.0299	66.8896	0	1	0.37992	2.63213	0.06316
SH3	2	1.92742	1.03766	0.30328	HORMA	2	0.0299	66.8896	0	1	0.39076	2.55912	0.06574
adh_short	5	1.9498	2.56437	0.01288	HORMA	2	0.0299	66.8896	0	1	0.39392	2.53859	0.06648
efhand	3	2.93558	1.02194	0.33796	HORMA	2	0.0299	66.8896	0	1	0.59574	1.67858	0.12414
E-MAP-115	4	3.00828	1.32966	0.183	HORMA	2	0.0299	66.8896	0	1	0.61116	1.63623	0.13056
Chitin_bind_4	2	3.21488	0.622107	0.62694	HORMA	2	0.0299	66.8896	0	1	0.6507	1.53681	0.14252
PHD	4	4.61802	0.866172	0.49276	HORMA	2	0.0299	66.8896	0	1	0.94318	1.06024	0.2454
WD40	7	5.12792	1.36508	0.14112	HORMA	2	0.0299	66.8896	0	1	1.04948	0.952853	0.28246
zf-C3HC4	9	6.62102	1.35931	0.1283	HORMA	2	0.0299	66.8896	0	1	1.34734	0.742203	0.3875
trypsin	3	6.82466	0.439582	0.9134	HORMA	2	0.0299	66.8896	0	1	1.39822	0.715195	0.40404
CKS	1	0.05826	17.1644	0.0007	hormone_rec	1	0.16202	6.17208	0.01064	1	0.00408	245.098	<0.00002
DUF1019	1	0.03048	32.8084	0	hormone_rec	1	0.16202	6.17208	0.01064	1	0.0018	555.556	<0.00002
DUF987	1	0.0291	34.3643	0	hormone_rec	1	0.16202	6.17208	0.01064	1	0.00198	505.051	<0.00002
DnaB_C	1	0.0584	17.1233	0.00102	hormone_rec	1	0.16202	6.17208	0.01064	1	0.00418	239.234	<0.00002
KIX	1	0.05938	16.8407	0.0009	hormone_rec	1	0.16202	6.17208	0.01064	1	0.00458	218.341	<0.00002
Melibiase	1	0.05872	17.03	0.001	hormone_rec	1	0.16202	6.17208	0.01064	1	0.00402	248.756	<0.00002
RNA_pol_A_CTD	1	0.05854	17.0823	0.00086	hormone_rec	1	0.16202	6.17208	0.01064	1	0.00424	235.849	<0.00002
RRM_1	1	0	#DIV/0!	0	hormone_rec	1	0.16202	6.17208	0.01064	1	0	#DIV/0!	<0.00002
Ribosomal_L15	1	0.0884	11.3122	0.0023	hormone_rec	1	0.16202	6.17208	0.01064	1	0.00608	164.474	<0.00002
SERTA	1	0.05722	17.4764	0.00082	hormone_rec	1	0.16202	6.17208	0.01064	1	0.00398	251.256	<0.00002
VHS	1	0.11946	8.371	0.00534	hormone_rec	1	0.16202	6.17208	0.01064	1	0.00866	115.473	<0.00002
recA	1	0.02854	35.0385	0	hormone_rec	1	0.16202	6.17208	0.01064	1	0.00216	462.963	<0.00002
CPSF_A	1	0.1473	6.78887	0.00798	hormone_rec	1	0.16202	6.17208	0.01064	1	0.01032	96.8992	4e-05
PGAM	1	0.2372	4.21585	0.02164	hormone_rec	1	0.16202	6.17208	0.01064	1	0.01814	55.1268	4e-05
HHH	1	0.14536	6.87947	0.00784	hormone_rec	1	0.16202	6.17208	0.01064	1	0.0153	65.3595	6e-05
Ran_BP1	2	0.20872	9.58222	0.00082	hormone_rec	1	0.16202	6.17208	0.01064	1	0.01492	67.0241	0.0001
cyclin_C	4	0.268	14.9254	0	hormone_rec	1	0.16202	6.17208	0.01064	1	0.01922	52.0291	0.00012
UIM	1	0.29532	3.38616	0.03382	hormone_rec	1	0.16202	6.17208	0.01064	1	0.02066	48.4027	0.00014
WH1	1	0.23518	4.25206	0.02124	hormone_rec	1	0.16202	6.17208	0.01064	1	0.01614	61.9579	0.00014
histone	1	0.29502	3.3896	0.03312	hormone_rec	1	0.16202	6.17208	0.01064	1	0.02114	47.3037	0.00014
ENTH	1	0.17662	5.66187	0.01192	hormone_rec	1	0.16202	6.17208	0.01064	1	0.01296	77.1605	0.00016
SPRY	2	0.38346	5.21567	0.00544	hormone_rec	1	0.16202	6.17208	0.01064	1	0.02848	35.1124	0.0003
cyclin	8	0.50502	15.841	0	hormone_rec	1	0.16202	6.17208	0.01064	1	0.03592	27.8396	0.00038
Prefoldin	1	0.41384	2.41639	0.06322	hormone_rec	1	0.16202	6.17208	0.01064	1	0.03048	32.8084	0.00044
CBFD_NFYB_HMF	2	0.4755	4.2061	0.0109	hormone_rec	1	0.16202	6.17208	0.01064	1	0.035	28.5714	0.00048
DAG_PE-bind	1	1.18116	0.846625	0.33058	hormone_rec	1	0.16202	6.17208	0.01064	1	0.0838	11.9332	0.003
Collagen	4	1.41778	2.82131	0.01426	hormone_rec	1	0.16202	6.17208	0.01064	1	0.0998	10.02	0.00418
HLH	3	1.68708	1.77822	0.08688	hormone_rec	1	0.16202	6.17208	0.01064	1	0.1189	8.41043	0.00598
LIM	2	1.8893	1.05859	0.29204	hormone_rec	1	0.16202	6.17208	0.01064	1	0.13394	7.46603	0.0082
SH3	2	1.92742	1.03766	0.30328	hormone_rec	1	0.16202	6.17208	0.01064	1	0.13702	7.2982	0.00824
Chitin_bind_4	2	3.21488	0.622107	0.62694	hormone_rec	1	0.16202	6.17208	0.01064	1	0.22882	4.37025	0.02154
pkinase	11	6.4869	1.69573	0.02938	hormone_rec	1	0.16202	6.17208	0.01064	1	0.46078	2.17023	0.07672
ATP-synt_D	1	0.11614	8.6103	0.00488	hormone2	1	0.0158	63.2911	0.00012	1	0.00092	1086.96	<0.00002
Cytochrome_B561	1	0.47188	2.11918	0.07978	hormone2	1	0.0158	63.2911	0.00012	1	0.00348	287.356	<0.00002
PSP	1	0.05852	17.0882	0.00108	hormone2	1	0.0158	63.2911	0.00012	1	0.00044	2272.73	<0.00002
zf-CCHC	2	0.96832	2.06543	0.07188	hormone2	1	0.0158	63.2911	0.00012	1	0.0075	133.333	<0.00002
DNA_ligase	1	0.1193	8.38223	0.00534	Hus1	2	0.02258	88.574	0	1	0.00368	271.739	<0.00002
DNA_ligase_A_C	1	0.08808	11.3533	0.00242	Hus1	2	0.02258	88.574	0	1	0.00282	354.61	<0.00002
DNA_ligase_A_N	1	0.08808	11.3533	0.00242	Hus1	2	0.02258	88.574	0	1	0.00282	354.61	<0.00002
HORMA	1	0.11966	8.35701	0.00526	Hus1	2	0.02258	88.574	0	1	0.00372	268.817	<0.00002
His_biosynth	1	0.06126	16.3239	0.00088	Hus1	2	0.02258	88.574	0	1	0.00202	495.05	<0.00002
Hus1	1	0.08764	11.4103	0.00244	Hus1	2	0.02258	88.574	0	1	0.00292	342.466	<0.00002
IMPDH	1	0.06024	16.6003	0.00066	Hus1	2	0.02258	88.574	0	1	0.0018	555.556	<0.00002
NPD	1	0.03042	32.8731	0	Hus1	2	0.02258	88.574	0	1	0.00104	961.538	<0.00002
PCNA	1	0.08836	11.3173	0.00266	Hus1	2	0.02258	88.574	0	1	0.00318	314.465	<0.00002
PCNA_C	1	0.05814	17.1999	0.00084	Hus1	2	0.02258	88.574	0	1	0.00194	515.464	<0.00002
Rcd1	1	0.09062	11.0351	0.00286	Hus1	2	0.02258	88.574	0	1	0.0035	285.714	<0.00002
mRNA_cap_enzyme	1	0.06048	16.5344	0.00092	Hus1	2	0.02258	88.574	0	1	0.00176	568.182	<0.00002
CBS	2	0.177	11.2994	0.00042	Hus1	2	0.02258	88.574	0	1	0.00636	157.233	2e-05
HAT	1	0.14944	6.69165	0.00846	Hus1	2	0.02258	88.574	0	1	0.00544	183.824	2e-05
Skp1	1	0.20668	4.8384	0.01626	Hus1	2	0.02258	88.574	0	1	0.0073	136.986	2e-05
Skp1_POZ	1	0.23572	4.24232	0.02142	Hus1	2	0.02258	88.574	0	1	0.00832	120.192	2e-05
Suf	1	0.12082	8.27678	0.00548	Hus1	2	0.02258	88.574	0	1	0.0045	222.222	2e-05
ZnF_P11	2	0.23632	8.4631	0.0011	Hus1	2	0.02258	88.574	0	1	0.00828	120.773	4e-05
Nanos	2	0.49958	4.00336	0.01294	Hus1	2	0.02258	88.574	0	1	0.01742	57.4053	0.00012
hormone_rec	3	0.62598	4.79249	0.00306	Hus1	2	0.02258	88.574	0	1	0.02128	46.9925	0.00024
zf-C4	3	0.68064	4.40762	0.00438	Hus1	2	0.02258	88.574	0	1	0.02354	42.4809	0.00042
S-antigen	1	0.8299	1.20496	0.20266	Hus1	2	0.02258	88.574	0	1	0.02936	34.0599	0.00044
UQ_con	1	0.98346	1.01682	0.2566	Hus1	2	0.02258	88.574	0	1	0.034	29.4118	0.00054
DC1	1	1.20538	0.829614	0.34046	Hus1	2	0.02258	88.574	0	1	0.044	22.7273	0.00078
homeobox	9	2.86598	3.14029	0.0008	Hus1	2	0.02258	88.574	0	1	0.09996	10.004	0.0043
Drf_FH1	11	4.28854	2.56498	0.00128	Hus1	2	0.02258	88.574	0	1	0.14448	6.92137	0.0086
zf-C2H2	12	9.153	1.31105	0.12978	Hus1	2	0.02258	88.574	0	1	0.3178	3.14663	0.03788
Extensin_2	20	11.0252	1.81402	0.00316	Hus1	2	0.02258	88.574	0	1	0.38152	2.62109	0.05352
RseA_C	1	0.06034	16.5728	0.00096	IBB	1	0.09368	10.6746	0.00366	1	0.00024	4166.67	<0.00002
Tymo_45kd_70kd	1	0.91216	1.0963	0.23292	IBB	1	0.09368	10.6746	0.00366	1	0.0041	243.902	<0.00002
UQ_con	1	0.98346	1.01682	0.2566	IBB	1	0.09368	10.6746	0.00366	1	0.00464	215.517	<0.00002
pkinase	11	6.4869	1.69573	0.02938	IBB	1	0.09368	10.6746	0.00366	1	0.03332	30.012	0.00024
Extensin_2	20	11.0252	1.81402	0.00316	IBB	1	0.09368	10.6746	0.00366	1	0.05428	18.423	0.00102
G-patch	2	0.50346	3.97251	0.01226	IMPDH	1	0.01518	65.8762	6e-05	1	0.0023	434.783	<0.00002
ank	1	2.51032	0.398356	0.72204	IMPDH	1	0.01518	65.8762	6e-05	1	0.0126	79.3651	2e-05
GST_N	2	1.18366	1.68967	0.1143	IMS	1	0.0241	41.4938	0.00018	1	0.00816	122.549	2e-05
GST_C	2	1.18438	1.68865	0.11466	IMS	1	0.0241	41.4938	0.00018	1	0.00842	118.765	6e-05
CBFD_NFYB_HMF	2	0.4755	4.2061	0.0109	Kdo	1	0.05528	18.0897	0.00124	1	0.00262	381.679	<0.00002
CH	1	0.97332	1.02741	0.25504	Kdo	1	0.05528	18.0897	0.00124	1	0.00434	230.415	<0.00002
histone	1	0.29502	3.3896	0.03312	Kdo	1	0.05528	18.0897	0.00124	1	0.0016	625	<0.00002
DnaB_C	1	0.0584	17.1233	0.00102	KIX	1	0.0158	63.2911	6e-05	1	0.00482	207.469	<0.00002
Endonuclease_NS	1	0	#DIV/0!	0	KIX	1	0.0158	63.2911	6e-05	1	0	#DIV/0!	<0.00002
KIX	1	0.05938	16.8407	0.0009	KIX	1	0.0158	63.2911	6e-05	1	0.0056	178.571	<0.00002
Melibiase	1	0.05872	17.03	0.001	KIX	1	0.0158	63.2911	6e-05	1	0.00498	200.803	<0.00002
MutH	1	0.03002	33.3111	0	KIX	1	0.0158	63.2911	6e-05	1	0.00222	450.45	<0.00002
RNA_pol_A_CTD	1	0.05854	17.0823	0.00086	KIX	1	0.0158	63.2911	6e-05	1	0.00468	213.675	<0.00002
RRM_1	1	0	#DIV/0!	0	KIX	1	0.0158	63.2911	6e-05	1	0	#DIV/0!	<0.00002
RVT	1	0.02968	33.6927	0	KIX	1	0.0158	63.2911	6e-05	1	0	#DIV/0!	<0.00002
recA	1	0.02854	35.0385	0	KIX	1	0.0158	63.2911	6e-05	1	0.00218	458.716	<0.00002
zf-NPL4	1	0.06026	16.5948	0.00106	KIX	1	0.0158	63.2911	6e-05	1	0.00488	204.918	<0.00002
[truncated: 1,833 more rows]
